# Supplementary material for: Crystal structure and Hirshfeld surface analysis of (RS)-3-hy­droxy-2-{[(3aRS,6RS,7aRS)-2-(4-methyl­phenyl­sulfon­yl)-2,3,3a,6,7,7a-hexa­hydro-3a,6-ep­oxy-1H-isoindol-6-yl]meth­yl}isoindolin-1-one
Source: Acta Crystallogr E Crystallogr Commun. 2021 Feb 16;77(Pt 3):260–5. doi: 10.1107/S2056989021001626 (PMC8061098; doi:10.1107/S2056989021001626)
Supplement: Supplementary file 1 [file e-77-00260-sup1.cif]

##############################################################################
#                                                                            #
# This CIF contains the data in a paper accepted for publication in          #
# Acta Crystallographica Section E. It conforms to the requirements of       #
# Notes for Authors for Acta Crystallographica Section E, and has been       #
# peer reviewed under the auspices of the IUCr Commission on Journals.       #
#                                                                            #
# Full details of the Crystallographic Information File format               #
# are given in the paper "The Crystallographic Information File (CIF):       #
# a New Standard Archive File for Crystallography" by S. R. Hall, F. H.      #
# Allen and I. D. Brown [Acta Cryst. (1991), A47, 655-685].                  #
#                                                                            #
# The current version of the core CIF dictionary is obtainable from          #
# ftp://ftp.iucr.org/pub/cif_core.dic.                                       #
#                                                                            #
# Software is freely available for graphical display of the structure(s)     #
# in this CIF. For information consult the CIF software page                 #
# http://www.iucr.org/resources/cif/software.                                #
#                                                                            #
# This file may be used for bona fide research purposes within the           #
# scientific community so long as proper attribution is given to the journal # 
# article from which it was obtained.                                        #
#                                                                            #
##############################################################################
data_I
_audit_creation_method     'SHELXL-2018/3'
_journal_date_recd_electronic     2020-11-24
_journal_date_accepted     2021-02-10
_journal_name_full     'Acta Crystallographica, Section E'
_journal_year     2021
_journal_volume     77
_journal_issue      3
_journal_page_first     260
_journal_page_last     265
_journal_paper_category     GO
_journal_paper_doi     10.1107/S2056989021001626
_journal_coeditor_code     ZV2004
_publ_contact_author_name     'Ajaya Bhattarai'
_publ_contact_author_address
;
Department of Chemistry,
M.M.A.M.C (Tribhuvan University)
Biratnagar,
Nepal
;
_publ_contact_author_email     'bkajaya@yahoo.com'
_publ_contact_author_fax     ?
_publ_contact_author_phone     ?
_publ_section_title
;\
Crystal structure and Hirshfeld surface analysis of
(<i>RS</i>)-3-hydroxy-2-{[(3a<i>RS</i>,6<i>RS</i>,7a<i>RS</i>)-2-(4-\
methylphenylsulfonyl)-2,3,3a,6,7,7a-hexahydro-3a,6-epoxy-1<i>H</i>-isoindol-\
6-yl]methyl}isoindolin-1-one
;
loop_
    _publ_author_name
    _publ_author_address
    'Dmitriy F. Mertsalov'
;
Department of Organic Chemistry,
Peoples' Friendship University of Russia
(RUDN University), 6 Miklukho-Maklaya St.,
117198, Moscow, Russian Federation
;
    'Maryana A. Nadirova'
;
Department of Organic Chemistry,
Peoples' Friendship University of Russia
(RUDN University), 6 Miklukho-Maklaya St.,
117198, Moscow, Russian Federation
;
    'Elena A. Sorokina'
;
Department of Organic Chemistry,
Peoples' Friendship University of Russia
(RUDN University), 6 Miklukho-Maklaya St.,
117198, Moscow, Russian Federation
;
    'Marina A. Vinokurova'
;
Department of Organic Chemistry,
Peoples' Friendship University of Russia
(RUDN University), 6 Miklukho-Maklaya St.,
117198, Moscow, Russian Federation
;
    'Sevim T\"urktekin \,Celikesir'
;
Department of Physics,
Faculty of Sciences,
Erciyes University,
38039 Kayseri,
Turkey
;
    'Akkurt, Mehmet'
;
Department of Physics,
Faculty of Sciences,
Erciyes University,
38039 Kayseri,
Turkey
;
    'Irina A. Kolesnik'
;
Laboratory of Organoelement Compounds,
Institute of Physical Organic Chemistry,
National Academy of Sciences of Belarus,
13 Surganov St., 220072, Minsk,
Belarus
;
    'Ajaya Bhattarai'
;
Department of Chemistry,
M.M.A.M.C (Tribhuvan University)
Biratnagar,
Nepal
;
_publ_section_synopsis
;
The title compound crystallizes with two independent molecules in the
asymmetric unit. In the crystal, strong intermolecular O---H...O hydrogen
bonds and weak intermolecular C---H...O contacts link the molecules, forming a
three-dimensional network. In addition, weak \p--\p stacking interactions are
observed.
;
_chemical_name_systematic
;\
(<i>RS</i>)-3-Hydroxy-2-{[(3a<i>RS</i>,6<i>RS</i>,7a<i>RS</i>)-2-(4-\
methylphenylsulfonyl)-2,3,3a,6,7,7a-hexahydro-3a,6-epoxy-1<i>H</i>-isoindol-\
6-yl]methyl}isoindolin-1-one
;
_chemical_name_common     ?
_chemical_formula_moiety     'C24 H24 N2 O5 S'
_chemical_formula_sum     'C24 H24 N2 O5 S'
_chemical_formula_iupac     'C24 H24 N2 O5 S'
_chemical_formula_weight     452.51
_chemical_melting_point     ?
_space_group_crystal_system     triclinic
_space_group_name_H-M_alt     'P -1'
_space_group_name_Hall     '-P 1'
loop_
    _space_group_symop_operation_xyz
    'x, y, z'
    '-x, -y, -z'
_cell_length_a     11.8210(8)
_cell_length_b     11.8395(8)
_cell_length_c     16.7336(11)
_cell_angle_alpha     77.9490(10)
_cell_angle_beta     79.5550(10)
_cell_angle_gamma     77.5110(10)
_cell_volume     2213.3(3)
_cell_formula_units_Z     4
_cell_measurement_reflns_used     5394
_cell_measurement_theta_min     2.312
_cell_measurement_theta_max     27.154
_cell_measurement_temperature     120(2)
_exptl_crystal_description     prism
_exptl_crystal_colour     colourless
_exptl_crystal_size_max     0.15
_exptl_crystal_size_mid     0.09
_exptl_crystal_size_min     0.06
_exptl_crystal_density_diffrn     1.358
_exptl_crystal_density_meas     ?
_exptl_crystal_density_method     ?
_exptl_crystal_F_000     952
_exptl_absorpt_coefficient_mu     0.185
_exptl_absorpt_correction_type     multi-scan
_exptl_absorpt_process_details
;
(SADABS; Bruker, 2013)
;
_exptl_absorpt_correction_T_min     0.6882
_exptl_absorpt_correction_T_max     0.7461
_diffrn_ambient_temperature     120(2)
_diffrn_source     'sealed tube'
_diffrn_radiation_type     MoK\a
_diffrn_radiation_wavelength     0.71073
_diffrn_radiation_monochromator     graphite
_diffrn_measurement_device_type     'Bruker APEXII CCD'
_diffrn_measurement_method     '\f and \w scans'
_diffrn_reflns_number     29692
_diffrn_reflns_av_R_equivalents     0.0429
_diffrn_reflns_av_unetI/netI     0.0717
_diffrn_reflns_theta_min     1.783
_diffrn_reflns_theta_max     30.630
_diffrn_reflns_theta_full     25.242
_diffrn_measured_fraction_theta_max     0.992
_diffrn_measured_fraction_theta_full     0.998
_diffrn_reflns_limit_h_min     -16
_diffrn_reflns_limit_h_max     16
_diffrn_reflns_limit_k_min     -16
_diffrn_reflns_limit_k_max     16
_diffrn_reflns_limit_l_min     -23
_diffrn_reflns_limit_l_max     23
_refine_special_details     ?
_reflns_number_total     13532
_reflns_number_gt     8799
_reflns_threshold_expression     'I > 2\s(I)'
_refine_ls_structure_factor_coef     Fsqd
_refine_ls_matrix_type     full
_refine_ls_R_factor_all     0.1027
_refine_ls_R_factor_gt     0.0604
_refine_ls_wR_factor_gt     0.1280
_refine_ls_wR_factor_ref     0.1472
_refine_ls_goodness_of_fit_ref     1.018
_refine_ls_restrained_S_all     1.018
_refine_ls_number_reflns     13532
_refine_ls_number_parameters     581
_refine_ls_number_restraints     0
_refine_ls_hydrogen_treatment     mixed
_refine_ls_weighting_scheme     calc
_refine_ls_weighting_details
              'w=1/[\s^2^(Fo^2^)+(0.0474P)^2^+1.6525P] where P=(Fo^2^+2Fc^2^)/3'
_atom_sites_solution_hydrogens     mixed
_atom_sites_solution_primary     ?
_atom_sites_solution_secondary     ?
_refine_ls_shift/su_max     0.001
_refine_ls_shift/su_mean     0.000
_refine_diff_density_max     0.413
_refine_diff_density_min     -0.441
_refine_ls_extinction_method     none
_refine_ls_extinction_coef     .
loop_
    _atom_type_symbol
    _atom_type_description
    _atom_type_scat_dispersion_real
    _atom_type_scat_dispersion_imag
    _atom_type_scat_source
    'C' 'C' 0.0033 0.0016
                         'International Tables Vol C Tables 4.2.6.8 and 6.1.1.4'
    'H' 'H' 0.0000 0.0000
                         'International Tables Vol C Tables 4.2.6.8 and 6.1.1.4'
    'N' 'N' 0.0061 0.0033
                         'International Tables Vol C Tables 4.2.6.8 and 6.1.1.4'
    'O' 'O' 0.0106 0.0060
                         'International Tables Vol C Tables 4.2.6.8 and 6.1.1.4'
    'S' 'S' 0.1246 0.1234
                         'International Tables Vol C Tables 4.2.6.8 and 6.1.1.4'
_computing_data_collection
;
APEX2 (Bruker, 2013)
;
_computing_cell_refinement
;
SAINT (Bruker, 2013)
;
_computing_data_reduction
;
SAINT (Bruker, 2013)
;
_computing_structure_solution
;
SHELXT (Sheldrick, 2015a)
;
_computing_structure_refinement
;
SHELXL (Sheldrick, 2015b)
;
_computing_molecular_graphics
;
ORTEP-3 for Windows (Farrugia, 2012)
;
_computing_publication_material
;
PLATON (Spek, 2020)
;
loop_
    _atom_site_type_symbol
    _atom_site_label
    _atom_site_fract_x
    _atom_site_fract_y
    _atom_site_fract_z
    _atom_site_U_iso_or_equiv
    _atom_site_adp_type
    _atom_site_calc_flag
    _atom_site_occupancy
    _atom_site_disorder_assembly
    _atom_site_disorder_group
    S S1 0.74652(5) 0.55414(5) 0.53950(3) 0.02594(13) Uani d 1 . .
    O O1 0.32628(13) 0.11057(14) 0.96738(9) 0.0263(3) Uani d 1 . .
    O O2 0.71088(13) 0.03280(14) 0.88152(10) 0.0278(3) Uani d 1 . .
    H H2 0.705699 -0.016702 0.931497 0.042(8) Uiso d 1 . .
    O O3 0.57170(13) 0.31030(12) 0.74923(9) 0.0212(3) Uani d 1 . .
    O O4 0.75506(15) 0.67311(14) 0.53936(11) 0.0353(4) Uani d 1 . .
    O O5 0.73338(14) 0.51910(15) 0.46520(10) 0.0317(4) Uani d 1 . .
    N N1 0.50789(16) 0.12179(15) 0.89107(10) 0.0221(4) Uani d 1 . .
    N N2 0.63120(16) 0.52671(16) 0.60548(11) 0.0240(4) Uani d 1 . .
    C C1 0.41649(19) 0.06714(19) 0.92534(12) 0.0216(4) Uani d 1 . .
    C C2 0.44704(19) -0.05190(19) 0.90475(13) 0.0235(4) Uani d 1 . .
    C C3 0.3823(2) -0.1414(2) 0.92483(14) 0.0280(5) Uani d 1 . .
    H H3 0.305319 -0.130549 0.954375 0.034 Uiso calc 1 . .
    C C4 0.4354(2) -0.2480(2) 0.89974(15) 0.0334(6) Uani d 1 . .
    H H4 0.393844 -0.311270 0.912327 0.040 Uiso calc 1 . .
    C C5 0.5482(2) -0.2629(2) 0.85654(15) 0.0339(6) Uani d 1 . .
    H H5 0.582760 -0.336705 0.840882 0.041 Uiso calc 1 . .
    C C6 0.6117(2) -0.1720(2) 0.83572(15) 0.0310(5) Uani d 1 . .
    H H6 0.688286 -0.182161 0.805520 0.037 Uiso calc 1 . .
    C C7 0.5589(2) -0.06640(19) 0.86068(13) 0.0242(4) Uani d 1 . .
    C C8 0.60631(19) 0.04558(19) 0.84880(13) 0.0245(4) Uani d 1 . .
    H H8 0.618437 0.079526 0.788610 0.029 Uiso calc 1 . .
    C C9 0.5108(2) 0.24198(19) 0.89628(13) 0.0237(4) Uani d 1 . .
    H H9A 0.589661 0.245866 0.906416 0.028 Uiso calc 1 . .
    H H9B 0.453931 0.264980 0.943998 0.028 Uiso calc 1 . .
    C C10 0.48228(19) 0.32883(18) 0.81931(13) 0.0217(4) Uani d 1 . .
    C C11 0.3729(2) 0.3272(2) 0.78461(14) 0.0274(5) Uani d 1 . .
    H H11 0.304341 0.300502 0.814352 0.033 Uiso calc 1 . .
    C C12 0.3917(2) 0.3702(2) 0.70465(14) 0.0289(5) Uani d 1 . .
    H H12 0.340100 0.379979 0.665263 0.035 Uiso calc 1 . .
    C C13 0.51173(19) 0.40013(19) 0.68953(13) 0.0230(4) Uani d 1 . .
    C C14 0.5869(2) 0.4180(2) 0.60650(13) 0.0266(5) Uani d 1 . .
    H H14A 0.652259 0.350464 0.601447 0.032 Uiso calc 1 . .
    H H14B 0.540199 0.428583 0.561104 0.032 Uiso calc 1 . .
    C C15 0.4833(2) 0.45976(19) 0.82203(13) 0.0271(5) Uani d 1 . .
    H H15A 0.407907 0.498358 0.849741 0.032 Uiso calc 1 . .
    H H15B 0.547856 0.466503 0.850003 0.032 Uiso calc 1 . .
    C C16 0.5028(2) 0.51120(19) 0.72882(13) 0.0262(5) Uani d 1 . .
    H H16 0.434974 0.573493 0.712567 0.031 Uiso calc 1 . .
    C C17 0.6189(2) 0.5493(2) 0.69070(14) 0.0268(5) Uani d 1 . .
    H H17A 0.615310 0.633446 0.691189 0.032 Uiso calc 1 . .
    H H17B 0.684024 0.501509 0.719696 0.032 Uiso calc 1 . .
    C C18 0.86926(19) 0.46288(19) 0.57944(13) 0.0237(4) Uani d 1 . .
    C C19 0.9263(2) 0.5017(2) 0.63118(15) 0.0295(5) Uani d 1 . .
    H H19 0.901762 0.579077 0.643101 0.035 Uiso calc 1 . .
    C C20 1.0194(2) 0.4264(2) 0.66527(14) 0.0298(5) Uani d 1 . .
    H H20 1.059570 0.453139 0.699867 0.036 Uiso calc 1 . .
    C C21 1.0548(2) 0.3122(2) 0.64953(14) 0.0268(5) Uani d 1 . .
    C C22 0.9972(2) 0.2756(2) 0.59696(14) 0.0257(5) Uani d 1 . .
    H H22 1.021707 0.198304 0.584974 0.031 Uiso calc 1 . .
    C C23 0.90444(19) 0.3498(2) 0.56163(13) 0.0246(4) Uani d 1 . .
    H H23 0.865580 0.323813 0.525833 0.030 Uiso calc 1 . .
    C C24 1.1564(2) 0.2296(2) 0.68509(17) 0.0381(6) Uani d 1 . .
    H H24A 1.136052 0.151744 0.705618 0.057 Uiso calc 1 . .
    H H24B 1.174711 0.259604 0.730684 0.057 Uiso calc 1 . .
    H H24C 1.224817 0.223780 0.642151 0.057 Uiso calc 1 . .
    S S1' 0.76670(5) 1.04803(5) 0.53217(3) 0.02277(12) Uani d 1 . .
    O O1' 1.14505(15) 0.50110(16) 0.91923(11) 0.0362(4) Uani d 1 . .
    O O2' 0.76049(15) 0.54898(17) 0.93007(12) 0.0410(5) Uani d 1 . .
    H H2' 0.782753 0.534895 0.980589 0.078(12) Uiso d 1 . .
    O O3' 0.90933(13) 0.76045(13) 0.73711(9) 0.0234(3) Uani d 1 . .
    O O4' 0.80016(14) 0.99924(15) 0.45795(9) 0.0300(4) Uani d 1 . .
    O O5' 0.75650(14) 1.17211(14) 0.52883(10) 0.0289(4) Uani d 1 . .
    N N1' 0.95957(17) 0.56602(18) 0.88347(12) 0.0302(4) Uani d 1 . .
    N N2' 0.86625(15) 0.98216(16) 0.59042(11) 0.0223(4) Uani d 1 . .
    C C1' 1.0534(2) 0.4821(2) 0.90414(14) 0.0297(5) Uani d 1 . .
    C C2' 1.0214(2) 0.3675(2) 0.90349(14) 0.0306(5) Uani d 1 . .
    C C3' 1.0859(2) 0.2544(2) 0.91983(15) 0.0349(6) Uani d 1 . .
    H H3' 1.162486 0.240626 0.934224 0.042 Uiso calc 1 . .
    C C4' 1.0340(3) 0.1626(3) 0.91428(18) 0.0469(7) Uani d 1 . .
    H H4' 1.075607 0.084206 0.925324 0.056 Uiso calc 1 . .
    C C5' 0.9228(3) 0.1828(3) 0.8930(2) 0.0513(8) Uani d 1 . .
    H H5' 0.889731 0.118235 0.889034 0.062 Uiso calc 1 . .
    C C6' 0.8584(3) 0.2968(3) 0.87730(19) 0.0457(7) Uani d 1 . .
    H H6' 0.781783 0.310803 0.862951 0.055 Uiso calc 1 . .
    C C7' 0.9096(2) 0.3884(2) 0.88328(15) 0.0345(6) Uani d 1 . .
    C C8' 0.8596(2) 0.5185(2) 0.87297(16) 0.0350(6) Uani d 1 . .
    H H8' 0.840457 0.547981 0.815582 0.042 Uiso calc 1 . .
    C C9' 0.9530(2) 0.6906(2) 0.87978(14) 0.0314(5) Uani d 1 . .
    H H9'A 1.003483 0.701044 0.917835 0.038 Uiso calc 1 . .
    H H9'B 0.871471 0.726203 0.899287 0.038 Uiso calc 1 . .
    C C10' 0.98998(19) 0.7553(2) 0.79436(13) 0.0239(4) Uani d 1 . .
    C C11' 1.1054(2) 0.7027(2) 0.74680(14) 0.0260(5) Uani d 1 . .
    H H11' 1.170278 0.652311 0.769535 0.031 Uiso calc 1 . .
    C C12' 1.09712(19) 0.74141(19) 0.66761(14) 0.0251(5) Uani d 1 . .
    H H12' 1.154055 0.724037 0.621769 0.030 Uiso calc 1 . .
    C C13' 0.97764(19) 0.81916(19) 0.66568(13) 0.0221(4) Uani d 1 . .
    C C14' 0.9156(2) 0.8553(2) 0.59063(14) 0.0264(5) Uani d 1 . .
    H H14C 0.971028 0.843925 0.539741 0.032 Uiso calc 1 . .
    H H14D 0.852747 0.809951 0.595442 0.032 Uiso calc 1 . .
    C C15' 0.9874(2) 0.8886(2) 0.78895(13) 0.0255(5) Uani d 1 . .
    H H15C 0.918542 0.924993 0.824380 0.031 Uiso calc 1 . .
    H H15D 1.059722 0.902498 0.804252 0.031 Uiso calc 1 . .
    C C16' 0.97915(18) 0.93444(19) 0.69668(13) 0.0223(4) Uani d 1 . .
    H H16' 1.048276 0.970275 0.668076 0.027 Uiso calc 1 . .
    C C17' 0.86454(19) 1.01119(19) 0.67252(13) 0.0222(4) Uani d 1 . .
    H H17C 0.796071 0.989347 0.711767 0.027 Uiso calc 1 . .
    H H17D 0.864683 1.095695 0.668901 0.027 Uiso calc 1 . .
    C C18' 0.63222(18) 1.01004(19) 0.58149(13) 0.0226(4) Uani d 1 . .
    C C19' 0.6003(2) 0.9103(2) 0.56757(15) 0.0285(5) Uani d 1 . .
    H H19' 0.648619 0.865397 0.529054 0.034 Uiso calc 1 . .
    C C20' 0.4977(2) 0.8770(2) 0.61023(15) 0.0308(5) Uani d 1 . .
    H H20' 0.476141 0.808453 0.601103 0.037 Uiso calc 1 . .
    C C21' 0.4257(2) 0.9424(2) 0.66633(14) 0.0293(5) Uani d 1 . .
    C C22' 0.4569(2) 1.0438(2) 0.67779(14) 0.0283(5) Uani d 1 . .
    H H22' 0.407097 1.090152 0.714863 0.034 Uiso calc 1 . .
    C C23' 0.55990(19) 1.0784(2) 0.63577(13) 0.0248(4) Uani d 1 . .
    H H23' 0.580717 1.147840 0.643989 0.030 Uiso calc 1 . .
    C C24' 0.3143(2) 0.9045(3) 0.71372(16) 0.0400(6) Uani d 1 . .
    H H24D 0.285977 0.947062 0.759935 0.060 Uiso calc 1 . .
    H H24E 0.330163 0.819809 0.734947 0.060 Uiso calc 1 . .
    H H24F 0.254611 0.922022 0.676926 0.060 Uiso calc 1 . .
loop_
    _atom_site_aniso_label
    _atom_site_aniso_U_11
    _atom_site_aniso_U_22
    _atom_site_aniso_U_33
    _atom_site_aniso_U_12
    _atom_site_aniso_U_13
    _atom_site_aniso_U_23
    S1 0.0286(3) 0.0229(3) 0.0220(3) -0.0052(2) 0.0008(2) 0.0024(2)
    O1 0.0220(8) 0.0272(8) 0.0249(8) -0.0003(6) -0.0020(6) 0.0004(6)
    O2 0.0233(8) 0.0326(9) 0.0245(8) -0.0072(7) 0.0000(6) 0.0010(7)
    O3 0.0247(7) 0.0199(7) 0.0166(7) -0.0036(6) -0.0020(6) 0.0007(5)
    O4 0.0367(10) 0.0216(8) 0.0409(10) -0.0069(7) 0.0025(8) 0.0042(7)
    O5 0.0322(9) 0.0389(10) 0.0194(8) -0.0058(7) -0.0017(7) 0.0023(7)
    N1 0.0260(9) 0.0207(9) 0.0175(8) -0.0043(7) -0.0010(7) -0.0003(7)
    N2 0.0269(9) 0.0236(9) 0.0188(9) -0.0063(7) 0.0026(7) -0.0008(7)
    C1 0.0233(10) 0.0237(11) 0.0159(9) -0.0033(8) -0.0067(8) 0.0035(8)
    C2 0.0278(11) 0.0228(11) 0.0191(10) -0.0045(9) -0.0076(8) 0.0015(8)
    C3 0.0327(12) 0.0272(12) 0.0253(11) -0.0083(10) -0.0102(10) 0.0010(9)
    C4 0.0486(15) 0.0247(12) 0.0315(12) -0.0112(11) -0.0190(11) 0.0005(10)
    C5 0.0481(15) 0.0242(12) 0.0308(12) -0.0012(11) -0.0153(11) -0.0056(10)
    C6 0.0355(13) 0.0287(13) 0.0266(12) 0.0005(10) -0.0074(10) -0.0043(9)
    C7 0.0291(11) 0.0249(11) 0.0170(10) -0.0030(9) -0.0047(8) -0.0013(8)
    C8 0.0254(11) 0.0266(11) 0.0179(10) -0.0025(9) 0.0002(8) -0.0013(8)
    C9 0.0294(11) 0.0218(11) 0.0191(10) -0.0056(9) -0.0030(9) -0.0012(8)
    C10 0.0252(10) 0.0208(10) 0.0176(9) -0.0045(8) -0.0009(8) -0.0015(8)
    C11 0.0244(11) 0.0292(12) 0.0262(11) -0.0067(9) -0.0030(9) 0.0018(9)
    C12 0.0265(11) 0.0341(13) 0.0247(11) -0.0072(10) -0.0071(9) 0.0027(9)
    C13 0.0280(11) 0.0201(10) 0.0181(10) -0.0034(8) -0.0033(8) 0.0018(8)
    C14 0.0342(12) 0.0264(12) 0.0195(10) -0.0110(9) -0.0011(9) -0.0015(8)
    C15 0.0360(13) 0.0226(11) 0.0203(10) -0.0070(9) 0.0042(9) -0.0042(8)
    C16 0.0315(12) 0.0203(11) 0.0219(10) -0.0025(9) 0.0005(9) 0.0010(8)
    C17 0.0348(12) 0.0205(11) 0.0231(11) -0.0080(9) 0.0015(9) -0.0016(8)
    C18 0.0260(11) 0.0236(11) 0.0203(10) -0.0068(9) 0.0008(8) -0.0027(8)
    C19 0.0336(12) 0.0250(12) 0.0320(12) -0.0099(10) -0.0008(10) -0.0082(9)
    C20 0.0343(13) 0.0346(13) 0.0267(11) -0.0146(10) -0.0075(10) -0.0081(10)
    C21 0.0258(11) 0.0324(13) 0.0220(11) -0.0098(9) -0.0007(9) -0.0021(9)
    C22 0.0282(11) 0.0237(11) 0.0252(11) -0.0052(9) -0.0006(9) -0.0063(9)
    C23 0.0261(11) 0.0269(12) 0.0236(11) -0.0071(9) -0.0045(9) -0.0074(9)
    C24 0.0322(13) 0.0454(16) 0.0372(14) -0.0042(11) -0.0143(11) -0.0033(12)
    S1' 0.0233(3) 0.0244(3) 0.0192(2) -0.0058(2) -0.0031(2) 0.0010(2)
    O1' 0.0288(9) 0.0474(11) 0.0299(9) -0.0071(8) -0.0058(7) 0.0000(8)
    O2' 0.0231(9) 0.0504(12) 0.0405(11) -0.0009(8) -0.0048(8) 0.0061(8)
    O3' 0.0216(7) 0.0276(8) 0.0200(7) -0.0079(6) -0.0011(6) -0.0002(6)
    O4' 0.0309(9) 0.0383(10) 0.0192(8) -0.0050(7) -0.0038(7) -0.0029(7)
    O5' 0.0312(9) 0.0232(8) 0.0311(9) -0.0088(7) -0.0046(7) 0.0023(6)
    N1' 0.0264(10) 0.0315(11) 0.0270(10) -0.0065(8) -0.0029(8) 0.0076(8)
    N2' 0.0214(9) 0.0258(10) 0.0188(8) -0.0025(7) -0.0037(7) -0.0031(7)
    C1' 0.0250(11) 0.0389(14) 0.0186(10) -0.0036(10) 0.0003(9) 0.0041(9)
    C2' 0.0254(11) 0.0362(14) 0.0245(11) -0.0044(10) 0.0001(9) 0.0031(10)
    C3' 0.0320(13) 0.0372(14) 0.0260(12) -0.0002(11) 0.0043(10) 0.0019(10)
    C4' 0.0482(17) 0.0344(15) 0.0467(17) -0.0011(13) 0.0068(14) -0.0007(12)
    C5' 0.0491(18) 0.0444(18) 0.060(2) -0.0168(14) 0.0031(15) -0.0084(15)
    C6' 0.0356(15) 0.0487(18) 0.0520(17) -0.0157(13) -0.0054(13) 0.0007(14)
    C7' 0.0292(12) 0.0395(15) 0.0292(12) -0.0070(11) -0.0008(10) 0.0046(10)
    C8' 0.0248(12) 0.0422(15) 0.0323(13) -0.0055(10) -0.0053(10) 0.0067(11)
    C9' 0.0330(13) 0.0342(13) 0.0224(11) -0.0049(10) -0.0003(10) 0.0009(9)
    C10' 0.0222(10) 0.0295(12) 0.0185(10) -0.0059(9) -0.0027(8) 0.0000(8)
    C11' 0.0236(11) 0.0256(11) 0.0267(11) -0.0035(9) -0.0027(9) -0.0017(9)
    C12' 0.0227(11) 0.0254(11) 0.0254(11) -0.0030(9) -0.0006(9) -0.0044(9)
    C13' 0.0235(10) 0.0245(11) 0.0178(10) -0.0066(8) -0.0005(8) -0.0025(8)
    C14' 0.0311(12) 0.0262(12) 0.0228(11) -0.0009(9) -0.0070(9) -0.0080(9)
    C15' 0.0261(11) 0.0321(12) 0.0198(10) -0.0067(9) -0.0049(9) -0.0051(9)
    C16' 0.0214(10) 0.0252(11) 0.0209(10) -0.0074(8) -0.0025(8) -0.0026(8)
    C17' 0.0239(10) 0.0227(11) 0.0200(10) -0.0057(8) -0.0015(8) -0.0041(8)
    C18' 0.0201(10) 0.0235(11) 0.0226(10) -0.0039(8) -0.0058(8) 0.0017(8)
    C19' 0.0285(12) 0.0235(11) 0.0342(12) -0.0032(9) -0.0086(10) -0.0053(9)
    C20' 0.0305(12) 0.0259(12) 0.0389(14) -0.0104(10) -0.0138(10) 0.0009(10)
    C21' 0.0239(11) 0.0348(13) 0.0276(12) -0.0092(9) -0.0134(9) 0.0103(10)
    C22' 0.0234(11) 0.0358(13) 0.0236(11) -0.0022(9) -0.0055(9) -0.0021(9)
    C23' 0.0248(11) 0.0257(11) 0.0239(11) -0.0057(9) -0.0051(9) -0.0021(8)
    C24' 0.0281(13) 0.0547(17) 0.0358(14) -0.0165(12) -0.0121(11) 0.0109(12)
_geom_special_details
;
 All esds (except the esd in the dihedral angle between two l.s. planes)
 are estimated using the full covariance matrix.  The cell esds are taken
 into account individually in the estimation of esds in distances, angles
 and torsion angles; correlations between esds in cell parameters are only
 used when they are defined by crystal symmetry.  An approximate (isotropic)
 treatment of cell esds is used for estimating esds involving l.s. planes.
;
loop_
    _geom_bond_atom_site_label_1
    _geom_bond_atom_site_label_2
    _geom_bond_site_symmetry_2
    _geom_bond_distance
    _geom_bond_publ_flag
    S1 O4 . 1.4332(17) ?
    S1 O5 . 1.4337(17) ?
    S1 N2 . 1.6368(19) ?
    S1 C18 . 1.758(2) ?
    O1 C1 . 1.240(3) ?
    O2 C8 . 1.407(3) ?
    O2 H2 . 0.9160 ?
    O3 C10 . 1.449(2) ?
    O3 C13 . 1.456(2) ?
    N1 C1 . 1.356(3) ?
    N1 C9 . 1.452(3) ?
    N1 C8 . 1.477(3) ?
    N2 C17 . 1.481(3) ?
    N2 C14 . 1.487(3) ?
    C1 C2 . 1.474(3) ?
    C2 C7 . 1.387(3) ?
    C2 C3 . 1.390(3) ?
    C3 C4 . 1.394(3) ?
    C3 H3 . 0.9500 ?
    C4 C5 . 1.391(4) ?
    C4 H4 . 0.9500 ?
    C5 C6 . 1.393(4) ?
    C5 H5 . 0.9500 ?
    C6 C7 . 1.383(3) ?
    C6 H6 . 0.9500 ?
    C7 C8 . 1.511(3) ?
    C8 H8 . 1.0000 ?
    C9 C10 . 1.511(3) ?
    C9 H9A . 0.9900 ?
    C9 H9B . 0.9900 ?
    C10 C11 . 1.516(3) ?
    C10 C15 . 1.563(3) ?
    C11 C12 . 1.325(3) ?
    C11 H11 . 0.9500 ?
    C12 C13 . 1.502(3) ?
    C12 H12 . 0.9500 ?
    C13 C14 . 1.509(3) ?
    C13 C16 . 1.565(3) ?
    C14 H14A . 0.9900 ?
    C14 H14B . 0.9900 ?
    C15 C16 . 1.546(3) ?
    C15 H15A . 0.9900 ?
    C15 H15B . 0.9900 ?
    C16 C17 . 1.525(3) ?
    C16 H16 . 1.0000 ?
    C17 H17A . 0.9900 ?
    C17 H17B . 0.9900 ?
    C18 C19 . 1.388(3) ?
    C18 C23 . 1.391(3) ?
    C19 C20 . 1.387(3) ?
    C19 H19 . 0.9500 ?
    C20 C21 . 1.392(3) ?
    C20 H20 . 0.9500 ?
    C21 C22 . 1.389(3) ?
    C21 C24 . 1.504(3) ?
    C22 C23 . 1.387(3) ?
    C22 H22 . 0.9500 ?
    C23 H23 . 0.9500 ?
    C24 H24A . 0.9800 ?
    C24 H24B . 0.9800 ?
    C24 H24C . 0.9800 ?
    S1' O4' . 1.4337(17) ?
    S1' O5' . 1.4378(17) ?
    S1' N2' . 1.6263(18) ?
    S1' C18' . 1.758(2) ?
    O1' C1' . 1.231(3) ?
    O2' C8' . 1.404(3) ?
    O2' H2' . 0.9026 ?
    O3' C13' . 1.452(2) ?
    O3' C10' . 1.453(3) ?
    N1' C1' . 1.363(3) ?
    N1' C9' . 1.449(3) ?
    N1' C8' . 1.466(3) ?
    N2' C17' . 1.480(3) ?
    N2' C14' . 1.488(3) ?
    C1' C2' . 1.488(4) ?
    C2' C7' . 1.382(3) ?
    C2' C3' . 1.389(3) ?
    C3' C4' . 1.385(4) ?
    C3' H3' . 0.9500 ?
    C4' C5' . 1.381(4) ?
    C4' H4' . 0.9500 ?
    C5' C6' . 1.396(4) ?
    C5' H5' . 0.9500 ?
    C6' C7' . 1.379(4) ?
    C6' H6' . 0.9500 ?
    C7' C8' . 1.511(4) ?
    C8' H8' . 1.0000 ?
    C9' C10' . 1.510(3) ?
    C9' H9'A . 0.9900 ?
    C9' H9'B . 0.9900 ?
    C10' C11' . 1.526(3) ?
    C10' C15' . 1.557(3) ?
    C11' C12' . 1.323(3) ?
    C11' H11' . 0.9500 ?
    C12' C13' . 1.512(3) ?
    C12' H12' . 0.9500 ?
    C13' C14' . 1.507(3) ?
    C13' C16' . 1.563(3) ?
    C14' H14C . 0.9900 ?
    C14' H14D . 0.9900 ?
    C15' C16' . 1.540(3) ?
    C15' H15C . 0.9900 ?
    C15' H15D . 0.9900 ?
    C16' C17' . 1.529(3) ?
    C16' H16' . 1.0000 ?
    C17' H17C . 0.9900 ?
    C17' H17D . 0.9900 ?
    C18' C19' . 1.389(3) ?
    C18' C23' . 1.392(3) ?
    C19' C20' . 1.383(3) ?
    C19' H19' . 0.9500 ?
    C20' C21' . 1.391(4) ?
    C20' H20' . 0.9500 ?
    C21' C22' . 1.388(3) ?
    C21' C24' . 1.515(3) ?
    C22' C23' . 1.389(3) ?
    C22' H22' . 0.9500 ?
    C23' H23' . 0.9500 ?
    C24' H24D . 0.9800 ?
    C24' H24E . 0.9800 ?
    C24' H24F . 0.9800 ?
loop_
    _geom_angle_atom_site_label_1
    _geom_angle_atom_site_label_2
    _geom_angle_atom_site_label_3
    _geom_angle_site_symmetry_1
    _geom_angle_site_symmetry_3
    _geom_angle
    _geom_angle_publ_flag
    O4 S1 O5 . . 120.45(10) ?
    O4 S1 N2 . . 106.71(10) ?
    O5 S1 N2 . . 105.53(10) ?
    O4 S1 C18 . . 107.32(11) ?
    O5 S1 C18 . . 109.11(10) ?
    N2 S1 C18 . . 107.01(10) ?
    C8 O2 H2 . . 108.3 ?
    C10 O3 C13 . . 95.72(15) ?
    C1 N1 C9 . . 123.97(18) ?
    C1 N1 C8 . . 113.04(18) ?
    C9 N1 C8 . . 122.98(17) ?
    C17 N2 C14 . . 109.96(16) ?
    C17 N2 S1 . . 119.69(15) ?
    C14 N2 S1 . . 118.46(14) ?
    O1 C1 N1 . . 125.2(2) ?
    O1 C1 C2 . . 127.7(2) ?
    N1 C1 C2 . . 107.04(18) ?
    C7 C2 C3 . . 121.9(2) ?
    C7 C2 C1 . . 108.71(19) ?
    C3 C2 C1 . . 129.4(2) ?
    C2 C3 C4 . . 117.1(2) ?
    C2 C3 H3 . . 121.5 ?
    C4 C3 H3 . . 121.5 ?
    C5 C4 C3 . . 120.9(2) ?
    C5 C4 H4 . . 119.5 ?
    C3 C4 H4 . . 119.5 ?
    C4 C5 C6 . . 121.5(2) ?
    C4 C5 H5 . . 119.2 ?
    C6 C5 H5 . . 119.2 ?
    C7 C6 C5 . . 117.5(2) ?
    C7 C6 H6 . . 121.3 ?
    C5 C6 H6 . . 121.3 ?
    C6 C7 C2 . . 121.1(2) ?
    C6 C7 C8 . . 129.4(2) ?
    C2 C7 C8 . . 109.48(19) ?
    O2 C8 N1 . . 112.16(17) ?
    O2 C8 C7 . . 114.70(18) ?
    N1 C8 C7 . . 101.68(17) ?
    O2 C8 H8 . . 109.3 ?
    N1 C8 H8 . . 109.3 ?
    C7 C8 H8 . . 109.3 ?
    N1 C9 C10 . . 113.26(17) ?
    N1 C9 H9A . . 108.9 ?
    C10 C9 H9A . . 108.9 ?
    N1 C9 H9B . . 108.9 ?
    C10 C9 H9B . . 108.9 ?
    H9A C9 H9B . . 107.7 ?
    O3 C10 C9 . . 111.77(17) ?
    O3 C10 C11 . . 101.29(16) ?
    C9 C10 C11 . . 118.54(18) ?
    O3 C10 C15 . . 100.25(15) ?
    C9 C10 C15 . . 115.28(18) ?
    C11 C10 C15 . . 107.33(18) ?
    C12 C11 C10 . . 106.5(2) ?
    C12 C11 H11 . . 126.7 ?
    C10 C11 H11 . . 126.7 ?
    C11 C12 C13 . . 105.4(2) ?
    C11 C12 H12 . . 127.3 ?
    C13 C12 H12 . . 127.3 ?
    O3 C13 C12 . . 102.11(16) ?
    O3 C13 C14 . . 111.92(18) ?
    C12 C13 C14 . . 125.30(19) ?
    O3 C13 C16 . . 100.04(16) ?
    C12 C13 C16 . . 107.30(18) ?
    C14 C13 C16 . . 107.29(17) ?
    N2 C14 C13 . . 103.49(17) ?
    N2 C14 H14A . . 111.1 ?
    C13 C14 H14A . . 111.1 ?
    N2 C14 H14B . . 111.1 ?
    C13 C14 H14B . . 111.1 ?
    H14A C14 H14B . . 109.0 ?
    C16 C15 C10 . . 100.84(17) ?
    C16 C15 H15A . . 111.6 ?
    C10 C15 H15A . . 111.6 ?
    C16 C15 H15B . . 111.6 ?
    C10 C15 H15B . . 111.6 ?
    H15A C15 H15B . . 109.4 ?
    C17 C16 C15 . . 119.1(2) ?
    C17 C16 C13 . . 101.38(17) ?
    C15 C16 C13 . . 101.55(17) ?
    C17 C16 H16 . . 111.2 ?
    C15 C16 H16 . . 111.2 ?
    C13 C16 H16 . . 111.2 ?
    N2 C17 C16 . . 101.58(18) ?
    N2 C17 H17A . . 111.5 ?
    C16 C17 H17A . . 111.5 ?
    N2 C17 H17B . . 111.5 ?
    C16 C17 H17B . . 111.5 ?
    H17A C17 H17B . . 109.3 ?
    C19 C18 C23 . . 120.8(2) ?
    C19 C18 S1 . . 120.11(18) ?
    C23 C18 S1 . . 119.01(17) ?
    C20 C19 C18 . . 119.2(2) ?
    C20 C19 H19 . . 120.4 ?
    C18 C19 H19 . . 120.4 ?
    C19 C20 C21 . . 121.0(2) ?
    C19 C20 H20 . . 119.5 ?
    C21 C20 H20 . . 119.5 ?
    C22 C21 C20 . . 118.8(2) ?
    C22 C21 C24 . . 119.4(2) ?
    C20 C21 C24 . . 121.7(2) ?
    C23 C22 C21 . . 121.2(2) ?
    C23 C22 H22 . . 119.4 ?
    C21 C22 H22 . . 119.4 ?
    C22 C23 C18 . . 119.0(2) ?
    C22 C23 H23 . . 120.5 ?
    C18 C23 H23 . . 120.5 ?
    C21 C24 H24A . . 109.5 ?
    C21 C24 H24B . . 109.5 ?
    H24A C24 H24B . . 109.5 ?
    C21 C24 H24C . . 109.5 ?
    H24A C24 H24C . . 109.5 ?
    H24B C24 H24C . . 109.5 ?
    O4' S1' O5' . . 120.20(10) ?
    O4' S1' N2' . . 105.39(10) ?
    O5' S1' N2' . . 106.73(10) ?
    O4' S1' C18' . . 108.51(10) ?
    O5' S1' C18' . . 107.32(10) ?
    N2' S1' C18' . . 108.20(10) ?
    C8' O2' H2' . . 108.3 ?
    C13' O3' C10' . . 95.37(15) ?
    C1' N1' C9' . . 123.9(2) ?
    C1' N1' C8' . . 113.8(2) ?
    C9' N1' C8' . . 122.0(2) ?
    C17' N2' C14' . . 110.14(16) ?
    C17' N2' S1' . . 121.96(14) ?
    C14' N2' S1' . . 119.12(14) ?
    O1' C1' N1' . . 125.3(2) ?
    O1' C1' C2' . . 128.7(2) ?
    N1' C1' C2' . . 106.0(2) ?
    C7' C2' C3' . . 121.8(2) ?
    C7' C2' C1' . . 108.7(2) ?
    C3' C2' C1' . . 129.6(2) ?
    C4' C3' C2' . . 117.2(3) ?
    C4' C3' H3' . . 121.4 ?
    C2' C3' H3' . . 121.4 ?
    C5' C4' C3' . . 121.3(3) ?
    C5' C4' H4' . . 119.3 ?
    C3' C4' H4' . . 119.3 ?
    C4' C5' C6' . . 121.0(3) ?
    C4' C5' H5' . . 119.5 ?
    C6' C5' H5' . . 119.5 ?
    C7' C6' C5' . . 117.8(3) ?
    C7' C6' H6' . . 121.1 ?
    C5' C6' H6' . . 121.1 ?
    C6' C7' C2' . . 120.8(3) ?
    C6' C7' C8' . . 129.4(2) ?
    C2' C7' C8' . . 109.8(2) ?
    O2' C8' N1' . . 112.0(2) ?
    O2' C8' C7' . . 114.4(2) ?
    N1' C8' C7' . . 101.48(19) ?
    O2' C8' H8' . . 109.6 ?
    N1' C8' H8' . . 109.6 ?
    C7' C8' H8' . . 109.6 ?
    N1' C9' C10' . . 113.6(2) ?
    N1' C9' H9'A . . 108.9 ?
    C10' C9' H9'A . . 108.9 ?
    N1' C9' H9'B . . 108.9 ?
    C10' C9' H9'B . . 108.9 ?
    H9'A C9' H9'B . . 107.7 ?
    O3' C10' C9' . . 112.69(18) ?
    O3' C10' C11' . . 100.79(17) ?
    C9' C10' C11' . . 117.59(19) ?
    O3' C10' C15' . . 100.44(16) ?
    C9' C10' C15' . . 114.75(19) ?
    C11' C10' C15' . . 108.40(18) ?
    C12' C11' C10' . . 106.32(19) ?
    C12' C11' H11' . . 126.8 ?
    C10' C11' H11' . . 126.8 ?
    C11' C12' C13' . . 105.22(19) ?
    C11' C12' H12' . . 127.4 ?
    C13' C12' H12' . . 127.4 ?
    O3' C13' C14' . . 113.05(18) ?
    O3' C13' C12' . . 101.73(16) ?
    C14' C13' C12' . . 124.03(19) ?
    O3' C13' C16' . . 99.92(16) ?
    C14' C13' C16' . . 106.76(17) ?
    C12' C13' C16' . . 108.74(17) ?
    N2' C14' C13' . . 103.46(17) ?
    N2' C14' H14C . . 111.1 ?
    C13' C14' H14C . . 111.1 ?
    N2' C14' H14D . . 111.1 ?
    C13' C14' H14D . . 111.1 ?
    H14C C14' H14D . . 109.0 ?
    C16' C15' C10' . . 100.90(17) ?
    C16' C15' H15C . . 111.6 ?
    C10' C15' H15C . . 111.6 ?
    C16' C15' H15D . . 111.6 ?
    C10' C15' H15D . . 111.6 ?
    H15C C15' H15D . . 109.4 ?
    C17' C16' C15' . . 118.39(18) ?
    C17' C16' C13' . . 101.21(16) ?
    C15' C16' C13' . . 101.62(17) ?
    C17' C16' H16' . . 111.5 ?
    C15' C16' H16' . . 111.5 ?
    C13' C16' H16' . . 111.5 ?
    N2' C17' C16' . . 100.82(16) ?
    N2' C17' H17C . . 111.6 ?
    C16' C17' H17C . . 111.6 ?
    N2' C17' H17D . . 111.6 ?
    C16' C17' H17D . . 111.6 ?
    H17C C17' H17D . . 109.4 ?
    C19' C18' C23' . . 120.5(2) ?
    C19' C18' S1' . . 119.70(17) ?
    C23' C18' S1' . . 119.76(17) ?
    C20' C19' C18' . . 119.4(2) ?
    C20' C19' H19' . . 120.3 ?
    C18' C19' H19' . . 120.3 ?
    C19' C20' C21' . . 120.9(2) ?
    C19' C20' H20' . . 119.5 ?
    C21' C20' H20' . . 119.5 ?
    C22' C21' C20' . . 119.0(2) ?
    C22' C21' C24' . . 120.3(2) ?
    C20' C21' C24' . . 120.7(2) ?
    C21' C22' C23' . . 120.9(2) ?
    C21' C22' H22' . . 119.6 ?
    C23' C22' H22' . . 119.6 ?
    C22' C23' C18' . . 119.2(2) ?
    C22' C23' H23' . . 120.4 ?
    C18' C23' H23' . . 120.4 ?
    C21' C24' H24D . . 109.5 ?
    C21' C24' H24E . . 109.5 ?
    H24D C24' H24E . . 109.5 ?
    C21' C24' H24F . . 109.5 ?
    H24D C24' H24F . . 109.5 ?
    H24E C24' H24F . . 109.5 ?
loop_
    _geom_hbond_atom_site_label_D
    _geom_hbond_atom_site_label_H
    _geom_hbond_atom_site_label_A
    _geom_hbond_site_symmetry_A
    _geom_hbond_distance_DH
    _geom_hbond_distance_HA
    _geom_hbond_distance_DA
    _geom_hbond_angle_DHA
    _geom_hbond_publ_flag
    C8 H8 O3 . 1.00 2.63 3.206(3) 116.5 no
    C12 H12 O5 2_666 0.95 2.47 3.333(3) 151.2 yes
    C14 H14A O5' 1_545 0.99 2.62 3.506(3) 149.2 yes
    C23 H23 O5' 1_545 0.95 2.41 3.195(3) 139.2 yes
    C14' H14D O4 . 0.99 2.58 3.482(3) 150.9 yes
    C15' H15C O2 1_565 0.99 2.62 3.585(3) 164.5 yes
    C16' H16' O4' 2_776 1.00 2.53 3.422(3) 148.9 yes
    C19' H19' O4 . 0.95 2.34 3.078(3) 134.2 yes
    O2 H2 O1 2_657 0.92 1.85 2.756(2) 172.3 yes
    O2' H2' O1' 2_767 0.90 1.95 2.840(3) 171.2 yes
_shelx_space_group_comment
;
The symmetry employed for this shelxl refinement is uniquely defined
by the following loop, which should always be used as a source of
symmetry information in preference to the above space-group names.
They are only intended as comments.
;
_shelx_estimated_absorpt_T_min     ?
_shelx_estimated_absorpt_T_max     ?
_shelx_hkl_file
;
  -1   0   0   11.90    1.20
  -1   0   0   11.20    1.30
  -1   0   0    9.90    1.20
   1   0   0    9.90    1.40
   1   0   0    7.70    1.10
  -2   0   0 6311.07  140.09
  -2   0   0 6578.34  139.89
   2   0   0 6474.95  142.49
   2   0   0 6421.66  139.89
  -3   0   0   49.60    3.40
  -3   0   0   50.89    3.30
   3   0   0   47.90    4.10
  -4   0   0  310.07    9.80
  -4   0   0  301.47    9.90
   4   0   0  313.17   11.20
  -5   0   0    8.40    2.10
  -5   0   0    3.10    2.10
   5   0   0    2.70    2.50
  -6   0   0 1022.20   27.10
  -6   0   0 1026.00   27.00
   6   0   0 1024.10   29.50
  -7   0   0   -0.50    1.90
  -7   0   0    6.10    2.90
   7   0   0   13.40    4.40
  -8   0   0 1013.50   28.20
  -8   0   0  975.30   28.30
   8   0   0 1023.10   31.80
  -9   0   0    3.40    2.70
  -9   0   0    6.10    3.50
   9   0   0    3.10    4.00
 -10   0   0   14.80    4.50
 -10   0   0   10.20    3.60
  10   0   0   16.50    5.80
 -11   0   0   69.89    8.80
 -11   0   0   81.89    7.40
  11   0   0   74.59   10.70
 -12   0   0  109.09   11.00
  12   0   0   93.19   12.40
 -13   0   0   24.80    6.70
  13   0   0   45.40    9.90
 -14   0   0   -0.20    4.70
  14   0   0    2.20    6.10
 -15   0   0   58.49   10.10
  15   0   0   54.99   12.10
 -16   0   0   40.10    8.70
 -16   1   0   16.70    7.40
  15  -1   0    7.50    7.80
 -15   1   0   14.40    6.70
  14  -1   0   16.70    8.00
 -14   1   0   27.60    7.30
  13  -1   0   93.89   13.80
 -13   1   0   77.99    9.70
  12  -1   0   18.50    6.90
 -12   1   0    5.90    4.70
  11  -1   0    3.10    5.10
 -11   1   0   -1.40    3.50
 -11   1   0    6.00    4.00
  10  -1   0   45.10    8.60
 -10   1   0   32.70    5.80
 -10   1   0   39.50    6.20
   9  -1   0  748.33   27.60
  -9   1   0  748.43   24.00
  -9   1   0  773.52   24.00
   8  -1   0   30.70    6.10
  -8   1   0   43.60    5.50
  -8   1   0   41.10    5.40
   7  -1   0  286.17   13.80
  -7   1   0  297.87   11.60
  -7   1   0  281.07   11.60
   6  -1   0  861.71   26.20
  -6   1   0  828.62   23.60
  -6   1   0  839.12   23.00
   5  -1   0  650.03   20.70
  -5   1   0  664.03   18.90
  -5   1   0  650.13   18.10
   4  -1   0  415.26   14.10
  -4   1   0  402.16   12.70
  -4   1   0  416.76   12.10
   3  -1   0  154.88    7.00
  -3   1   0  120.49    5.60
  -3   1   0  136.59    5.20
   2  -1   0    0.30    1.80
  -2   1   0    2.00    1.30
  -2   1   0   -0.80    1.60
   1  -1   0  576.94   14.30
   1  -1   0  561.84   12.80
  -1   1   0  558.64   12.80
  -1   1   0  566.74   14.30
  -1   1   0  561.94   13.90
   0  -1   0    5.60    1.10
   0  -1   0   11.10    1.40
   0   1   0    9.40    1.30
  -1  -1   0 2608.84   57.49
  -1  -1   0 2630.24   57.29
  -1  -1   0 2720.23   57.99
   1   1   0 2593.74   57.29
   1   1   0 2660.03   57.49
  -2  -1   0  102.69    4.00
  -2  -1   0  102.09    3.80
   2   1   0  103.59    3.80
   2   1   0  102.09    4.60
  -3  -1   0   16.60    2.40
  -3  -1   0   24.00    2.40
   3   1   0   23.40    3.30
  -4  -1   0  895.21   22.60
  -4  -1   0  865.11   21.90
   4   1   0  896.41   23.90
  -5  -1   0   38.10    3.30
  -5  -1   0   34.80    4.00
   5   1   0   39.60    5.00
  -6  -1   0  377.96   12.40
  -6  -1   0  389.66   13.20
   6   1   0  396.76   15.00
  -7  -1   0   29.20    4.60
  -7  -1   0   32.10    4.00
   7   1   0   16.50    4.40
  -8  -1   0  805.82   24.50
  -8  -1   0  822.82   23.60
   8   1   0  849.22   27.30
  -9  -1   0   30.70    4.60
  -9  -1   0   24.80    5.00
   9   1   0   33.20    6.80
 -10  -1   0  154.78   10.50
 -10  -1   0  153.98    9.00
  10   1   0  147.09   11.70
 -11  -1   0   34.50    6.40
 -11  -1   0   28.10    5.00
  11   1   0   19.90    6.80
 -12  -1   0   31.90    6.40
  12   1   0   38.70    8.30
 -13  -1   0    0.50    4.90
  13   1   0   -2.90    4.70
 -14  -1   0    3.10    5.10
  14   1   0    8.60    7.00
 -15  -1   0    3.20    5.80
  15   1   0    4.00    7.20
 -16  -1   0   61.39   10.90
  15  -2   0   82.09   14.20
 -15   2   0   77.39   11.20
  14  -2   0   -0.50    6.20
 -14   2   0   -3.00    4.80
  13  -2   0   11.10    6.50
 -13   2   0   -2.90    4.20
  12  -2   0    3.30    5.80
 -12   2   0    7.40    4.70
 -12   2   0   -0.10    3.90
  11  -2   0   44.90    8.90
 -11   2   0   57.69    7.80
 -11   2   0   49.60    7.20
  10  -2   0   48.80    9.00
 -10   2   0   51.09    7.60
 -10   2   0   56.99    7.20
   9  -2   0  460.85   20.80
  -9   2   0  480.95   17.20
  -9   2   0  438.06   17.50
   8  -2   0  123.79   10.20
  -8   2   0  132.29    8.60
  -8   2   0  129.79    7.90
   7  -2   0  201.88   11.90
  -7   2   0  220.18   10.50
  -7   2   0  203.38    9.30
   6  -2   0  371.26   15.60
  -6   2   0  366.26   13.80
  -6   2   0  380.36   12.60
   5  -2   0  290.87   12.80
  -5   2   0  290.77   11.30
  -5   2   0  286.47   10.00
   4  -2   0  100.99    6.80
  -4   2   0   90.19    4.70
  -4   2   0   87.49    5.60
   3  -2   0  828.52   22.80
  -3   2   0  815.62   19.80
  -3   2   0  811.72   21.70
   2  -2   0  551.64   16.10
  -2   2   0  535.75   15.10
  -2   2   0  537.25   13.10
   1  -2   0 5134.39  112.69
   1  -2   0 5204.48  110.49
  -1   2   0 5073.19  110.29
  -1   2   0 5097.49  112.19
   0  -2   0 4376.56   95.89
   0   2   0 4351.56   95.59
  -1  -2   0   10.80    2.30
  -1  -2   0   10.40    1.80
  -1  -2   0   10.70    1.30
   1   2   0   11.40    1.20
  -2  -2   0 4979.10  107.69
  -2  -2   0 4860.11  106.69
  -2  -2   0 4879.51  106.29
  -3  -2   0 2509.85   56.89
  -3  -2   0 2526.85   55.89
  -3  -2   0 2417.66   55.49
  -4  -2   0  139.09    5.60
  -4  -2   0  134.89    6.10
   4   2   0  132.89    6.90
  -5  -2   0 1299.07   32.60
  -5  -2   0 1305.87   31.80
   5   2   0 1320.27   34.50
  -6  -2   0   97.99    6.10
  -6  -2   0   90.29    5.30
   6   2   0   99.99    7.00
  -7  -2   0   12.20    3.40
  -7  -2   0   15.50    3.10
   7   2   0   14.00    4.10
  -8  -2   0  135.19    7.30
  -8  -2   0  131.09    8.00
   8   2   0  127.49    9.20
  -9  -2   0  161.78    9.80
  -9  -2   0  163.28    8.50
   9   2   0  178.58   11.60
 -10  -2   0  359.06   15.90
 -10  -2   0  385.86   14.30
  10   2   0  342.97   17.40
 -11  -2   0  215.88   12.90
 -11  -2   0  213.48   10.90
  11   2   0  269.97   15.90
 -12  -2   0  249.38   14.50
  12   2   0  209.18   15.40
 -13  -2   0   10.60    5.40
  13   2   0    3.80    5.60
 -14  -2   0   19.80    6.80
  14   2   0   20.80    7.90
 -15  -2   0   16.40    7.60
  15   2   0   25.90    9.20
 -16  -2   0   -4.50    5.40
  15  -3   0   29.10   10.70
 -15   3   0   26.60    7.70
  14  -3   0   11.90    7.80
 -14   3   0    0.20    4.90
  13  -3   0   22.40    8.50
 -13   3   0   23.10    6.20
  12  -3   0   11.10    6.90
 -12   3   0   -4.50    3.70
 -12   3   0    1.50    4.00
  11  -3   0   14.10    6.40
 -11   3   0    8.40    4.20
 -11   3   0   15.90    5.10
  10  -3   0   30.80    7.70
 -10   3   0   24.10    5.80
 -10   3   0   34.00    5.80
   9  -3   0  479.75   21.70
  -9   3   0  490.65   19.30
  -9   3   0  463.15   17.00
   8  -3   0    3.90    4.50
  -8   3   0    5.10    3.40
  -8   3   0   -1.00    2.60
   7  -3   0   45.10    7.00
  -7   3   0   46.40    4.90
   6  -3   0    1.60    3.10
  -6   3   0    6.30    2.70
  -6   3   0    3.90    2.10
   5  -3   0  360.26   15.30
  -5   3   0  383.26   14.00
  -5   3   0  370.86   11.70
   4  -3   0   17.20    3.90
  -4   3   0   22.90    3.90
  -4   3   0   21.80    2.70
   3  -3   0  103.79    7.10
  -3   3   0  123.79    4.70
  -3   3   0  130.49    6.90
   2  -3   0  150.88    7.70
   2  -3   0  158.58    4.70
  -2   3   0  157.78    4.70
  -2   3   0  154.78    7.30
   1  -3   0    9.30    2.70
  -1   3   0   13.10    2.70
   0  -3   0   25.20    3.50
   0   3   0   36.40    3.90
  -1  -3   0  218.88    6.00
  -1  -3   0  219.28    8.50
   1   3   0  220.18    8.10
   1   3   0  215.28    6.00
  -2  -3   0   40.70    2.80
  -2  -3   0   45.90    4.50
  -2  -3   0   38.50    3.20
  -3  -3   0  127.69    5.40
  -3  -3   0  123.59    6.40
  -3  -3   0  124.49    5.50
  -4  -3   0  348.17   11.10
  -4  -3   0  356.16   10.90
  -4  -3   0  348.27   12.40
  -5  -3   0  106.59    6.10
  -5  -3   0  114.29    5.60
   5   3   0  132.69    7.70
  -6  -3   0  445.16   14.60
  -6  -3   0  416.56   13.50
   6   3   0  449.95   16.40
  -7  -3   0   70.69    4.90
  -7  -3   0   67.19    5.80
   7   3   0   71.39    6.80
  -8  -3   0  460.25   15.10
  -8  -3   0  467.95   16.70
   8   3   0  453.45   18.50
  -9  -3   0    3.20    3.30
   9   3   0    2.90    3.50
 -10  -3   0   12.30    4.40
  10   3   0   12.40    4.80
 -11  -3   0    2.00    3.80
 -11  -3   0    7.00    3.10
  11   3   0   -0.30    4.40
 -12  -3   0  238.48   14.10
  12   3   0  215.18   15.40
 -13  -3   0   30.20    7.30
  13   3   0   18.80    7.00
 -14  -3   0   59.29   10.30
  14   3   0   30.90    9.30
 -15  -3   0    4.60    5.60
  15   3   0    2.50    6.50
 -16  -3   0   38.20    9.70
  15  -4   0   10.70    9.10
 -15   4   0   15.00    8.80
  14  -4   0   -1.70    6.00
 -14   4   0   -3.60    4.70
  13  -4   0   11.20    7.00
 -13   4   0   -0.60    4.20
  12  -4   0   37.70    9.90
 -12   4   0   28.00    6.20
 -12   4   0   30.40    7.10
  11  -4   0   35.10    8.70
 -11   4   0   45.20    6.80
 -11   4   0   44.30    8.10
  10  -4   0  147.39   13.30
 -10   4   0  145.69   11.30
 -10   4   0  159.58    9.80
   9  -4   0   26.80    7.30
  -9   4   0   23.80    6.10
  -9   4   0   22.00    4.70
   8  -4   0    3.90    4.50
  -8   4   0    1.50    3.30
  -8   4   0    7.40    3.00
   7  -4   0  341.77   16.90
  -7   4   0  329.47   15.10
  -7   4   0  358.26   12.60
   6  -4   0   53.99    7.90
  -6   4   0   65.49    4.80
  -6   4   0   60.79    7.10
   5  -4   0  262.87   13.10
  -5   4   0  256.67   11.80
  -5   4   0  239.68    8.80
   4  -4   0   79.69    8.30
  -4   4   0   71.09    6.00
  -4   4   0   69.59    4.00
   3  -4   0  351.46   14.00
  -3   4   0  345.67    9.40
  -3   4   0  336.07   13.10
   2  -4   0  351.56   13.60
   2  -4   0  368.46    8.90
  -2   4   0  365.76    8.90
  -2   4   0  359.96   13.10
   1  -4   0  129.19    7.40
  -1   4   0  136.69    7.00
   0  -4   0 1889.81   45.70
   0   4   0 1833.02   44.90
  -1  -4   0 4313.37   97.39
  -1  -4   0 4322.37   92.69
   1   4   0 4257.07   96.49
   1   4   0 4294.37   92.69
  -2  -4   0  124.89    6.20
  -2  -4   0  119.79    4.70
  -2  -4   0  132.59    7.10
  -3  -4   0 2011.30   46.80
  -3  -4   0 2038.00   48.20
  -3  -4   0 2103.99   49.99
  -4  -4   0   44.50    5.30
  -4  -4   0   38.90    3.70
  -4  -4   0   37.70    3.90
  -5  -4   0   15.80    3.10
  -5  -4   0   22.10    4.40
  -5  -4   0   21.40    3.30
  -6  -4   0   16.10    3.00
  -6  -4   0   13.80    3.40
   6   4   0   15.20    3.90
  -7  -4   0    8.00    2.90
  -7  -4   0    1.90    1.80
   7   4   0    6.00    3.20
  -8  -4   0   65.19    6.90
  -8  -4   0   60.19    5.10
   8   4   0   63.09    7.90
  -9  -4   0  103.39    8.30
  -9  -4   0  108.89    6.80
   9   4   0  110.19    9.40
 -10  -4   0   15.60    5.10
 -10  -4   0   13.90    3.80
  10   4   0   20.60    6.10
 -11  -4   0    6.60    2.90
 -11  -4   0    3.20    3.80
  11   4   0   -4.80    3.40
 -12  -4   0    0.90    4.00
  12   4   0    5.90    5.10
 -13  -4   0   27.70    6.70
  13   4   0   29.10    8.20
 -14  -4   0  304.17   17.40
  14   4   0  269.07   18.70
 -15  -4   0    1.10    5.60
  15   4   0   -0.30    6.70
 -16  -4   0    3.00    6.50
  14  -5   0   22.50   10.20
  13  -5   0   19.70    8.10
  12  -5   0   -3.40    5.60
 -12   5   0   -6.40    3.50
 -12   5   0    0.40    3.90
  11  -5   0    0.50    5.90
 -11   5   0    8.30    4.10
 -11   5   0    3.60    4.50
  10  -5   0   17.90    7.60
 -10   5   0   16.70    6.10
 -10   5   0   20.30    4.70
   9  -5   0   23.80    7.80
  -9   5   0   16.50    5.30
  -9   5   0   24.90    4.70
   8  -5   0   -2.70    4.40
  -8   5   0    3.70    2.80
  -8   5   0    9.40    4.30
   7  -5   0   45.10    8.30
  -7   5   0   40.50    4.70
  -7   5   0   40.60    6.90
   6  -5   0   21.60    6.10
  -6   5   0   29.00    5.80
  -6   5   0   21.30    3.30
   5  -5   0  188.58   11.90
  -5   5   0  193.38    7.30
  -5   5   0  185.28   10.70
   4  -5   0   26.50    5.70
  -4   5   0   26.40    5.20
  -4   5   0   27.30    2.70
   3  -5   0   -3.50    2.60
  -3   5   0   -5.20    1.70
  -3   5   0    0.80    1.10
   2  -5   0    3.40    3.00
  -2   5   0    5.40    2.90
   1  -5   0  432.16   16.00
  -1   5   0  437.86   15.40
   0  -5   0 1177.88   32.20
   0   5   0 1160.78   31.30
  -1  -5   0   34.50    4.90
  -1  -5   0   37.90    2.20
   1   5   0   37.70    2.30
   1   5   0   36.40    4.80
  -2  -5   0 1088.19   25.40
  -2  -5   0 1076.69   30.00
   2   5   0 1076.29   29.10
  -3  -5   0    1.90    1.50
  -3  -5   0    0.60    1.90
  -3  -5   0   -4.80    1.80
  -4  -5   0   19.20    3.50
  -4  -5   0   22.10    4.30
  -4  -5   0   26.10    3.30
  -5  -5   0   23.30    4.40
  -5  -5   0   25.60    3.80
  -5  -5   0   31.50    3.90
  -6  -5   0    2.90    2.10
  -6  -5   0   -0.50    1.90
  -6  -5   0   -4.00    2.10
  -7  -5   0    1.60    1.80
  -7  -5   0   -1.30    2.20
   7   5   0    0.70    2.50
  -8  -5   0    6.30    2.80
  -8  -5   0    7.20    3.60
   8   5   0    6.70    4.10
  -9  -5   0   28.20    5.70
  -9  -5   0   34.00    4.90
   9   5   0   38.60    7.00
 -10  -5   0  179.28    9.60
 -10  -5   0  186.28   11.60
  10   5   0  172.68   12.60
 -11  -5   0  117.29    8.10
 -11  -5   0  115.69   10.20
  11   5   0  130.79   12.20
 -12  -5   0  102.69   11.10
  12   5   0   95.09   12.30
 -13  -5   0   29.30    7.20
  13   5   0   27.80    8.10
 -14  -5   0   -1.90    4.90
  14   5   0    0.50    5.90
 -15  -5   0    2.10    6.50
  15   5   0   -2.10    6.40
 -16  -5   0   94.19   13.20
  14  -6   0   -3.90    7.00
  13  -6   0    0.00    6.20
  12  -6   0   12.90    7.40
 -12   6   0    8.00    5.70
  11  -6   0   12.90    7.30
 -11   6   0    1.80    5.00
  10  -6   0   -2.20    5.20
 -10   6   0    2.00    4.50
 -10   6   0    4.20    3.60
   9  -6   0  324.47   19.70
  -9   6   0  337.67   13.40
  -9   6   0  308.87   17.30
   8  -6   0  164.78   13.60
  -8   6   0  153.78    8.30
  -8   6   0  149.69   11.70
   7  -6   0   -1.50    4.40
  -7   6   0   -2.70    2.10
  -7   6   0   -6.00    2.70
   6  -6   0   34.00    7.70
  -6   6   0   31.00    6.10
  -6   6   0   28.30    3.70
   5  -6   0  538.05   22.10
  -5   6   0  528.65   20.70
  -5   6   0  553.64   14.90
   4  -6   0  364.16   16.80
  -4   6   0  362.66   15.80
   3  -6   0  263.17   13.60
   3  -6   0  257.37    6.80
   3  -6   0  255.97    6.80
  -3   6   0  279.57   13.00
   2  -6   0  169.38   10.20
  -2   6   0  157.98    9.50
   1  -6   0  278.87   13.30
  -1   6   0  266.07   12.10
   0  -6   0   74.29    6.90
   0   6   0   83.09    6.90
  -1  -6   0 2302.77   57.19
   1   6   0 2227.98   49.50
   1   6   0 2253.27   55.89
  -2  -6   0  913.81   27.30
  -2  -6   0  903.01   21.40
   2   6   0  860.81   25.90
  -3  -6   0  575.74   20.00
  -3  -6   0  575.44   15.60
   3   6   0  575.94   19.00
  -4  -6   0    6.30    2.70
  -4  -6   0    9.70    2.50
  -4  -6   0    2.30    3.00
  -5  -6   0  598.34   17.50
  -5  -6   0  580.84   20.60
  -5  -6   0  586.64   18.80
  -6  -6   0  215.58   10.00
  -6  -6   0  224.48    9.80
  -6  -6   0  230.38   12.10
  -7  -6   0  469.75   16.60
  -7  -6   0  489.65   16.50
  -7  -6   0  478.85   19.10
  -8  -6   0    2.40    3.40
  -8  -6   0    5.30    2.90
   8   6   0    6.40    3.60
  -9  -6   0   27.90    4.70
  -9  -6   0   34.80    5.90
   9   6   0   31.00    6.90
 -10  -6   0  131.89   10.20
 -10  -6   0  142.79    8.80
  10   6   0  137.89   11.90
 -11  -6   0  160.88   11.90
 -11  -6   0  148.19   11.50
  11   6   0  160.58   13.00
 -12  -6   0  278.77   15.60
  12   6   0  266.17   17.40
 -13  -6   0    8.30    6.00
  13   6   0   12.20    6.40
 -14  -6   0   48.70    9.50
  14   6   0   24.50    8.50
 -15  -6   0   -5.40    5.00
 -16  -6   0   -2.20    6.50
  13  -7   0    7.10    7.50
  12  -7   0    6.60    6.70
 -12   7   0   12.50    6.50
  11  -7   0   12.10    7.10
 -11   7   0   18.10    6.60
  10  -7   0   57.19   11.00
 -10   7   0   65.59   10.70
   9  -7   0   60.79   10.90
  -9   7   0   56.79    9.50
   8  -7   0   40.70    9.30
  -8   7   0   56.59    9.40
   7  -7   0   -2.90    4.60
  -7   7   0    4.60    4.30
   6  -7   0   29.20    7.80
  -6   7   0   19.70    5.90
   5  -7   0   34.80    3.10
   5  -7   0   32.80    7.60
  -5   7   0   22.00    5.80
   4  -7   0   28.60    6.10
   4  -7   0   33.20    2.30
  -4   7   0   31.60    6.30
   3  -7   0    9.60    4.70
  -3   7   0   12.20    4.30
   2  -7   0   51.89    7.30
  -2   7   0   63.49    7.70
   1  -7   0   81.69    7.70
  -1   7   0   68.09    7.50
   0  -7   0   13.50    4.40
   0   7   0    6.10    3.00
  -1  -7   0   91.19    7.80
   1   7   0   86.79    7.20
  -2  -7   0   -3.10    2.60
  -2  -7   0    2.00    1.40
   2   7   0    1.70    2.70
  -3  -7   0    3.60    3.40
  -3  -7   0    2.60    1.50
   3   7   0    3.10    2.80
  -4  -7   0    2.50    3.50
  -4  -7   0    3.60    1.80
   4   7   0    4.20    2.70
  -5  -7   0   76.49    5.40
  -5  -7   0   78.79    6.60
  -5  -7   0   81.99    9.10
  -6  -7   0   -1.40    3.10
  -6  -7   0    3.20    2.40
  -6  -7   0   -1.30    2.00
  -7  -7   0   56.09    6.80
  -7  -7   0   60.19    6.50
  -7  -7   0   60.99    8.60
  -8  -7   0   26.20    5.20
  -8  -7   0   43.10    6.20
   8   7   0   22.30    6.00
  -9  -7   0  213.28   11.90
  -9  -7   0  206.28   10.90
   9   7   0  231.88   14.90
 -10  -7   0  119.49    8.50
 -10  -7   0  124.59    9.80
  10   7   0  122.39   13.50
 -11  -7   0    1.00    4.00
  11   7   0    5.90    4.70
 -12  -7   0    7.00    5.10
  12   7   0    4.80    5.20
 -13  -7   0   38.50    8.20
  13   7   0   28.10    8.20
 -14  -7   0   21.30    7.30
  14   7   0   25.10    8.60
 -15  -7   0   48.60   10.10
 -16  -7   0   23.70    8.30
  12  -8   0   46.20   11.50
  11  -8   0   28.20    9.60
 -11   8   0   40.10    9.50
  10  -8   0  201.18   17.50
 -10   8   0  217.98   16.30
   9  -8   0   98.49   14.50
  -9   8   0   80.69   11.70
   8  -8   0   -9.00    4.30
  -8   8   0    4.30    4.60
   7  -8   0   31.30    7.60
  -7   8   0   33.50    7.50
   6  -8   0  215.18   15.60
  -6   8   0  214.78   14.40
   5  -8   0  483.45   22.60
  -5   8   0  484.35   21.40
   4  -8   0  230.58   14.90
  -4   8   0  190.48   12.70
   3  -8   0   78.59    9.80
   2  -8   0  386.06   18.30
  -2   8   0  340.87   16.60
   1  -8   0  360.36   17.30
  -1   8   0  388.76   17.00
   0  -8   0  108.89    9.70
   0   8   0  101.69    8.50
  -1  -8   0 1186.68   36.10
   1   8   0 1136.09   34.50
  -3  -8   0  295.77   15.00
  -3  -8   0  291.07    9.40
   3   8   0  282.97   13.70
  -4  -8   0  522.75   15.10
  -4  -8   0  501.45   20.60
   4   8   0  496.65   19.30
  -5  -8   0  175.48    8.20
  -5  -8   0  168.48   11.80
   5   8   0  156.28   10.40
  -6  -8   0 1042.30   28.80
  -6  -8   0 1069.89   34.30
   6   8   0 1059.49   32.20
  -7  -8   0  548.55   20.00
  -7  -8   0  557.44   18.70
  -7  -8   0  577.74   23.20
  -8  -8   0   41.60    6.20
  -9  -8   0   23.60    4.80
  -9  -8   0   14.70    4.50
   9   8   0   13.50    5.50
 -10  -8   0  181.38   11.90
 -10  -8   0  174.18   10.70
  10   8   0  166.38   13.90
 -11  -8   0   14.90    5.70
  11   8   0   16.70    6.50
 -12  -8   0   16.90    6.00
  12   8   0   35.30    8.80
 -13  -8   0   41.80    8.10
  13   8   0   30.20    8.90
 -14  -8   0   92.99   12.30
  14   8   0  107.49   14.90
 -15  -8   0   46.20    9.60
 -12   9   0   12.10    7.80
  11  -9   0   16.10    8.70
 -11   9   0   19.90    8.70
  10  -9   0    4.30    7.20
 -10   9   0    9.00    6.80
   9  -9   0   44.40   10.60
  -9   9   0   23.50    7.60
   8  -9   0   14.60    7.40
  -8   9   0    1.10    4.90
   7  -9   0   14.40    6.80
  -7   9   0   15.40    6.20
   6  -9   0    6.10    6.00
  -6   9   0    0.60    4.20
   5  -9   0   23.40    6.70
  -5   9   0   32.60    7.50
   4  -9   0   -1.10    4.40
  -4   9   0   10.90    4.70
   3  -9   0   36.30    8.30
  -3   9   0   23.70    6.00
   2  -9   0   49.99    8.30
  -2   9   0   54.29    8.40
   1  -9   0   -0.80    3.90
  -1   9   0   -4.00    3.00
   0  -9   0    2.40    3.90
   0   9   0    1.50    3.40
  -1  -9   0   34.70    6.80
   1   9   0   30.90    6.40
  -2  -9   0  164.98   12.20
   2   9   0  157.28    5.20
   2   9   0  154.38   10.80
  -3  -9   0   27.60    6.20
   3   9   0   24.20    5.40
  -4  -9   0   24.60    6.50
  -4  -9   0   21.00    3.30
   4   9   0   16.50    4.80
  -5  -9   0   32.70    4.30
  -5  -9   0   20.90    6.30
   5   9   0   20.00    5.30
  -6  -9   0  246.08   10.80
  -6  -9   0  251.07   15.20
   6   9   0  267.47   14.10
  -7  -9   0    8.80    5.00
  -7  -9   0   10.20    3.80
   7   9   0   10.00    4.30
  -8  -9   0  131.19    8.80
  -8  -9   0  144.39   12.30
   8   9   0  123.99   10.00
  -9  -9   0   10.80    4.40
  -9  -9   0   16.10    4.80
   9   9   0   11.10    5.70
 -10  -9   0    4.10    3.80
 -10  -9   0    4.50    3.90
  10   9   0    9.30    5.60
 -11  -9   0   16.70    5.80
  11   9   0   38.20    9.00
 -12  -9   0   -9.60    3.70
  12   9   0    2.80    5.30
 -13  -9   0   29.80    7.40
  13   9   0   40.30    9.90
 -14  -9   0    9.20    6.90
  14   9   0   -1.50    6.10
 -15  -9   0    3.50    5.90
  11 -10   0   42.50   11.50
 -11  10   0   56.39   11.70
  10 -10   0    3.10    7.40
 -10  10   0   14.20    7.40
   9 -10   0   10.90    8.20
  -9  10   0    9.90    7.20
   8 -10   0  136.19   16.60
  -8  10   0  121.39   14.60
   7 -10   0    1.90    5.10
  -7  10   0    7.70    5.80
   6 -10   0  136.29   16.30
  -6  10   0  111.19   13.20
   5 -10   0   10.80    5.80
  -5  10   0   -0.50    4.80
   4 -10   0   26.20    8.10
  -4  10   0   49.00    9.50
   3 -10   0   34.40    8.30
  -3  10   0   30.30    7.60
   2 -10   0  286.47   17.70
  -2  10   0  281.87   16.30
   1 -10   0   14.80    6.20
  -1  10   0   21.40    6.30
   0 -10   0  246.08   15.60
   0  10   0  214.38   13.90
  -1 -10   0   17.90    6.00
   1  10   0   15.90    5.20
  -2 -10   0   72.89   10.30
   2  10   0   80.39   10.30
  -3 -10   0   32.20    7.60
   3  10   0   31.80    6.90
  -4 -10   0  343.97   18.70
   4  10   0  389.76   18.20
  -5 -10   0   45.00    8.30
  -5 -10   0   52.89    5.40
   5  10   0   49.60    8.00
  -6 -10   0  424.56   14.90
  -6 -10   0  422.76   21.00
   6  10   0  430.76   19.30
  -7 -10   0    3.30    3.00
  -7 -10   0    5.30    4.80
   7  10   0   12.10    4.80
  -8 -10   0    7.90    5.70
  -8 -10   0    4.90    3.70
   8  10   0   -3.30    3.20
  -9 -10   0   47.60    7.10
  -9 -10   0   62.79   10.30
   9  10   0   61.29    8.90
 -10 -10   0   -1.80    3.70
  10  10   0    8.70    4.30
  10  10   0    4.50    5.40
 -11 -10   0   -0.70    3.90
  11  10   0    0.60    5.00
 -12 -10   0   13.00    6.30
  12  10   0   25.60    8.80
 -13 -10   0   60.89    9.50
  13  10   0   54.99   11.30
 -14 -10   0   14.90    7.10
  10 -11   0    4.90    7.60
 -10  11   0    4.50    6.40
   9 -11   0   -1.60    7.00
  -9  11   0   -7.50    4.70
   8 -11   0    3.50    6.60
  -8  11   0   -2.10    5.00
   7 -11   0   36.30    9.90
  -7  11   0   41.50    9.40
   6 -11   0   13.20    7.80
  -6  11   0    8.20    5.80
   5 -11   0   -1.80    5.60
  -5  11   0   -2.90    4.50
   4 -11   0   25.30    8.50
  -4  11   0   21.00    7.20
   3 -11   0   19.00    7.00
  -3  11   0   21.70    7.00
   2 -11   0   51.19    9.90
  -2  11   0   58.79   10.10
   1 -11   0    1.20    5.20
  -1  11   0   18.70    6.00
   0 -11   0    7.60    5.50
   0  11   0   18.90    5.70
  -1 -11   0   74.99   10.90
   1  11   0   93.29   11.50
  -2 -11   0    3.00    4.70
   2  11   0   -4.50    3.40
  -3 -11   0   99.99   12.50
   3  11   0  104.19   11.50
  -4 -11   0    3.30    4.70
   4  11   0    2.70    3.80
  -5 -11   0   77.29   11.20
   5  11   0   70.59    9.70
  -6 -11   0   11.30    6.10
   6  11   0   11.70    5.10
  -7 -11   0   21.10    7.10
  -7 -11   0   19.90    4.50
   7  11   0   18.10    5.40
  -8 -11   0   33.60    8.30
  -8 -11   0   45.50    6.60
   8  11   0   50.09    8.30
  -9 -11   0   34.60    8.20
  -9 -11   0   27.50    5.70
   9  11   0   40.40    8.00
 -10 -11   0   -0.50    3.70
  10  11   0    5.30    6.00
  10  11   0   -3.70    3.40
 -11 -11   0   78.19    9.70
  11  11   0   67.79   12.70
 -12 -11   0    0.90    4.50
  12  11   0    8.70    6.40
 -13 -11   0    7.90    6.30
  13  11   0    5.80    6.80
 -14 -11   0    5.50    6.30
  -9  12   0   -6.90    6.70
   8 -12   0   12.10    8.50
  -8  12   0   17.30    8.30
   7 -12   0   -1.50    6.30
  -7  12   0   -1.50    5.40
   6 -12   0   -8.80    5.10
  -6  12   0    2.80    5.60
   5 -12   0   16.00    8.20
  -5  12   0    8.80    6.30
   4 -12   0  119.29   15.70
  -4  12   0  120.69   14.70
   3 -12   0    7.40    6.60
  -3  12   0    8.80    5.80
   2 -12   0    2.50    5.00
  -2  12   0   16.00    6.30
   1 -12   0   26.60    8.00
  -1  12   0   23.80    7.10
   0 -12   0    9.90    6.10
   0  12   0    0.40    4.00
  -1 -12   0    9.20    5.40
   1  12   0    0.10    4.10
  -2 -12   0  205.98   15.80
   2  12   0  199.88   14.70
  -3 -12   0   23.80    7.80
   3  12   0   18.80    6.00
  -4 -12   0    7.30    5.50
   4  12   0   -0.60    4.20
  -5 -12   0   13.20    6.50
   5  12   0    3.70    4.50
  -6 -12   0    9.10    6.00
   6  12   0    0.50    4.10
  -7 -12   0   24.10    7.40
   7  12   0    1.90    4.30
  -8 -12   0   70.79   12.00
   8  12   0   54.69    9.30
  -9 -12   0   30.60    8.80
   9  12   0   17.50    6.20
 -10 -12   0   16.00    7.40
 -10 -12   0   12.50    6.40
  10  12   0   23.20    6.70
 -11 -12   0   13.90    5.70
  11  12   0   11.50    7.60
 -12 -12   0   -2.90    4.90
  12  12   0   -7.50    5.50
 -13 -12   0   25.50    7.30
  13  12   0   30.70    9.70
   7 -13   0    4.60    7.40
  -7  13   0    1.60    5.50
   6 -13   0    9.30    7.20
  -6  13   0   -0.40    6.30
   5 -13   0    0.60    7.10
  -5  13   0   -6.00    4.60
   4 -13   0   23.90    8.50
  -4  13   0   23.70    8.40
   3 -13   0    2.20    5.20
  -3  13   0   -3.40    4.80
   2 -13   0    7.20    6.60
  -2  13   0    4.50    5.90
   1 -13   0    3.50    6.10
  -1  13   0    0.70    4.70
   0 -13   0    1.00    4.90
   0  13   0    5.10    4.80
  -1 -13   0   11.40    6.30
   1  13   0    1.30    4.80
  -2 -13   0   -4.20    5.40
   2  13   0    5.90    4.80
  -3 -13   0   26.30    8.70
   3  13   0   19.90    6.90
  -4 -13   0   34.10    8.70
   4  13   0   50.49    9.40
  -5 -13   0   22.00    8.10
   5  13   0   18.30    6.60
  -6 -13   0   40.10    9.70
   6  13   0   40.40    8.70
  -7 -13   0   -4.90    4.90
   7  13   0    4.50    5.10
  -8 -13   0    6.10    6.20
   8  13   0   -1.70    4.50
  -9 -13   0   11.70    7.00
   9  13   0    6.10    5.60
 -10 -13   0   -3.70    6.20
  10  13   0   10.10    5.80
  11  13   0    1.90    6.40
  12  13   0   -6.70    5.80
   6 -14   0    4.40    8.20
  -6  14   0   17.90    8.80
   5 -14   0   36.40   11.00
  -5  14   0   53.99   11.10
   4 -14   0   17.40    8.40
  -4  14   0   22.10    8.40
   3 -14   0    8.80    7.80
  -3  14   0   17.00    7.10
   2 -14   0    0.40    6.30
  -2  14   0    9.10    6.30
   1 -14   0   61.49   12.10
  -1  14   0   92.09   13.60
   0 -14   0   67.49   13.20
   0  14   0   69.89   12.10
  -1 -14   0   -3.20    5.60
   1  14   0    3.40    5.10
  -2 -14   0   -6.90    4.80
   2  14   0   -1.70    5.10
  -3 -14   0   10.40    6.70
   3  14   0   20.30    7.20
  -4 -14   0   37.50   10.30
   4  14   0   17.50    7.20
  -5 -14   0   -1.70    5.80
   5  14   0   -1.00    4.40
  -6 -14   0   32.90    9.40
   6  14   0   24.30    7.70
  -7 -14   0  148.59   17.40
   7  14   0  131.69   15.30
  -8 -14   0   19.40    9.00
   8  14   0   32.90    8.40
  -9 -14   0  -12.20    5.20
   9  14   0    7.80    6.00
 -10 -14   0    8.30    7.80
  11  14   0   -4.10    5.50
   4 -15   0    8.00    7.70
  -4  15   0   13.20    7.50
   3 -15   0    4.00    6.50
  -3  15   0   -3.30    5.80
   2 -15   0   27.70   10.30
  -2  15   0   10.00    6.90
   1 -15   0   39.70   10.40
  -1  15   0   42.90   10.20
   0 -15   0    2.80    6.20
   0  15   0   11.50    7.00
  -1 -15   0   25.40    9.50
   1  15   0   26.80    8.60
  -2 -15   0    3.40    6.10
   2  15   0    4.10    6.10
  -3 -15   0   31.50   10.30
   3  15   0   31.00    9.00
  -4 -15   0    9.20    7.40
   4  15   0    6.30    6.10
  -5 -15   0   -0.60    6.20
   5  15   0   -3.60    5.10
  -6 -15   0    4.80    7.00
   6  15   0    6.30    6.60
  -7 -15   0    4.20    7.20
   7  15   0    0.90    5.10
  -8 -15   0   17.40    8.80
   8  15   0   -0.60    6.10
  -9 -15   0    5.70    8.30
   9  15   0   16.80    7.60
   1 -16   0   20.50    8.40
  -1  16   0   16.10    8.30
   0 -16   0   95.09   15.80
   0  16   0   77.39   13.30
  -1 -16   0   23.30    9.30
   1  16   0   26.00    9.20
  -2 -16   0   34.40   11.10
   2  16   0   28.00    9.50
  -3 -16   0   24.30    9.30
   3  16   0   22.80    8.80
  -4 -16   0   89.29   14.80
   4  16   0   95.99   15.10
  -5 -16   0   19.20    8.80
   5  16   0   21.50    8.30
  -6 -16   0   -0.70    7.20
   6  16   0   15.60    7.60
  -7 -16   0   45.50   12.50
   7  16   0   19.00    8.70
   6  16  -1    2.50    7.00
  -6 -16   1   -5.20    6.00
   5  16  -1  100.79   15.30
  -5 -16   1   88.49   16.20
   4  16  -1    1.10    6.00
  -4 -16   1    0.70    6.00
   3  16  -1   26.50    9.40
  -3 -16   1   31.20   10.70
   2  16  -1    4.20    6.90
  -2 -16   1   19.80   10.10
   1  16  -1    9.10    7.10
  -1 -16   1    7.20    6.50
   0  16  -1    9.00    7.30
   0 -16   1    6.50    8.00
  -9 -15   1   20.60    9.40
   8  15  -1    5.50    6.10
  -8 -15   1   10.90    7.60
   7  15  -1   16.70    7.60
  -7 -15   1   15.30    8.50
   6  15  -1    8.20    5.60
  -6 -15   1   15.40    9.10
   5  15  -1   45.00   10.30
  -5 -15   1   35.20   10.50
   4  15  -1    2.20    5.90
  -4 -15   1   24.70    8.80
   3  15  -1   68.89   12.00
  -3 -15   1   67.59   13.00
   2  15  -1   -6.00    4.90
  -2 -15   1    4.70    6.80
   1  15  -1   38.30   10.50
  -1 -15   1   35.60   10.50
   0  15  -1   12.80    6.70
   0 -15   1    6.10    6.90
  -1  15  -1   31.90    9.70
   1 -15   1   53.69   12.60
  -2  15  -1   16.90    8.30
   2 -15   1    8.80    6.80
  -3  15  -1    0.70    5.90
   3 -15   1   -2.80    6.00
 -10 -14   1    3.00    7.30
   9  14  -1   -2.00    4.60
  -9 -14   1    7.90    7.70
   8  14  -1   12.50    6.10
  -8 -14   1   -5.40    6.60
   7  14  -1   23.20    7.30
  -7 -14   1   31.90    9.50
   6  14  -1   75.79   11.80
  -6 -14   1   53.79   11.20
   5  14  -1   46.80    9.90
  -5 -14   1   65.39   12.60
   4  14  -1    0.90    4.60
  -4 -14   1   -0.60    6.20
   3  14  -1   -3.10    4.80
  -3 -14   1   10.90    5.90
   2  14  -1   21.40    7.30
  -2 -14   1   27.40    8.80
   1  14  -1   42.40   10.20
  -1 -14   1   26.90    9.20
   0  14  -1    6.70    6.20
   0 -14   1    0.40    4.90
  -1  14  -1   11.20    6.60
   1 -14   1   10.30    7.80
  -2  14  -1   85.79   13.10
   2 -14   1   72.59   13.60
  -3  14  -1    8.60    6.80
   3 -14   1   -5.80    5.10
  -4  14  -1    3.60    6.10
   4 -14   1    2.70    6.50
  -5  14  -1    2.40    5.60
   5 -14   1    8.20    7.60
  -6  14  -1   11.70    7.30
  12  13  -1   50.49   12.10
  11  13  -1   16.80    8.60
 -10 -13   1  117.39   16.80
   9  13  -1   18.30    6.80
  -9 -13   1    5.30    7.70
   8  13  -1    1.50    4.80
  -8 -13   1   12.40    7.00
   7  13  -1   -1.80    4.50
  -7 -13   1    2.90    5.20
   6  13  -1    0.70    4.50
  -6 -13   1   11.90    6.80
   5  13  -1   19.90    6.80
  -5 -13   1   15.90    7.90
   4  13  -1   -0.70    4.00
  -4 -13   1   -1.60    5.30
   3  13  -1    3.40    4.60
  -3 -13   1    9.30    6.30
   2  13  -1    1.80    5.20
  -2 -13   1   14.80    6.70
   1  13  -1   17.40    7.00
  -1 -13   1   16.20    6.60
   0  13  -1    7.60    5.70
   0 -13   1    8.40    6.60
  -1  13  -1    6.40    6.00
   1 -13   1   18.30    7.70
  -2  13  -1    5.70    5.30
   2 -13   1    3.50    5.40
  -3  13  -1    6.20    5.60
   3 -13   1   -1.70    4.90
  -4  13  -1   34.60    8.80
   4 -13   1   29.30    9.00
  -5  13  -1    4.50    6.20
   5 -13   1    1.40    7.10
  -6  13  -1   -8.70    5.00
  -7  13  -1    0.80    5.30
  13  12  -1    3.50    7.30
 -13 -12   1    1.40    5.50
  12  12  -1   -2.90    6.10
 -12 -12   1    3.40    5.10
  11  12  -1   68.89   13.40
 -11 -12   1   79.59   10.80
  10  12  -1    8.80    6.90
   9  12  -1   -3.90    3.90
  -9 -12   1    9.20    6.40
   8  12  -1   25.00    6.70
  -8 -12   1   17.60    7.40
   7  12  -1    8.20    4.90
  -7 -12   1    2.80    4.90
   6  12  -1   30.50    7.30
  -6 -12   1   29.00    8.90
   5  12  -1   76.49   10.70
  -5 -12   1   81.99   12.20
   4  12  -1    5.60    4.10
  -4 -12   1   -1.00    4.90
   3  12  -1   11.60    5.50
  -3 -12   1   16.30    7.40
   2  12  -1    6.10    4.80
  -2 -12   1   -3.00    4.00
   1  12  -1   10.60    5.80
  -1 -12   1    5.10    5.20
   0  12  -1    9.30    5.60
   0 -12   1   12.00    6.60
  -1  12  -1    8.70    5.00
   1 -12   1    1.80    4.80
  -2  12  -1    4.00    4.90
   2 -12   1    1.30    5.70
  -3  12  -1   10.50    6.40
   3 -12   1    8.80    5.90
  -4  12  -1   83.59   12.20
   4 -12   1   96.29   14.70
  -5  12  -1   18.80    7.40
   5 -12   1   -0.70    6.40
  -6  12  -1    9.70    5.90
   6 -12   1   -0.40    5.90
  -7  12  -1    8.40    6.00
   7 -12   1    0.30    5.50
  -8  12  -1    2.50    6.50
   8 -12   1    4.00    7.10
  -9  12  -1    9.00    7.90
 -14 -11   1   15.30    7.60
  13  11  -1    6.00    7.10
 -13 -11   1   23.60    7.00
  12  11  -1   23.70    9.30
 -12 -11   1   33.00    7.70
  11  11  -1   31.00    9.40
 -11 -11   1   18.10    5.90
  10  11  -1   -1.40    5.50
 -10 -11   1   -2.10    4.00
   9  11  -1   36.30    7.50
  -9 -11   1   44.90   10.10
  -9 -11   1   51.19    7.30
   8  11  -1   -4.30    3.20
  -8 -11   1    0.20    5.20
  -8 -11   1    4.00    3.60
   7  11  -1  122.79   11.00
  -7 -11   1  146.89    9.10
  -7 -11   1  153.08   13.90
   6  11  -1   -0.30    3.50
  -6 -11   1   -2.80    4.10
   5  11  -1   11.30    5.00
  -5 -11   1    6.10    5.80
   4  11  -1   -0.90    3.90
  -4 -11   1    2.20    4.30
   3  11  -1   15.90    5.60
  -3 -11   1   23.10    7.20
   2  11  -1   -0.30    3.80
  -2 -11   1   -5.70    3.60
   1  11  -1   40.20    8.20
  -1 -11   1   33.10    8.40
   0  11  -1  109.19   12.80
   0 -11   1  114.29   13.80
  -1  11  -1   -2.30    3.50
   1 -11   1   -1.90    4.00
  -2  11  -1    0.40    4.30
   2 -11   1    5.30    5.30
  -3  11  -1   65.09   10.40
   3 -11   1   59.19   10.70
  -4  11  -1   63.29   10.80
   4 -11   1   62.59   10.70
  -5  11  -1   -2.10    4.30
   5 -11   1   -0.60    4.90
  -6  11  -1    7.60    5.80
   6 -11   1   -2.40    5.80
  -7  11  -1   26.60    7.90
   7 -11   1   13.70    7.50
  -8  11  -1    3.40    6.20
   8 -11   1   18.80    9.00
  -9  11  -1    1.00    6.40
   9 -11   1   11.30    8.50
 -10  11  -1   -5.40    5.50
  10 -11   1    4.00    7.20
  14  10  -1   48.40   11.30
 -14 -10   1   29.40    7.90
  13  10  -1    8.90    6.80
 -13 -10   1    9.70    6.10
  12  10  -1   64.69   11.90
 -12 -10   1   59.69    8.90
  11  10  -1   27.60    8.90
 -11 -10   1   39.60    7.50
  10  10  -1   13.50    6.50
  10  10  -1    7.70    4.70
 -10 -10   1   22.50    6.00
   9  10  -1  109.69    9.80
  -9 -10   1   93.89   12.60
  -9 -10   1  106.79    9.20
   8  10  -1   86.39   10.10
  -8 -10   1   66.19   10.80
  -8 -10   1   64.59    7.50
   7  10  -1    5.70    3.80
  -7 -10   1   -1.40    2.80
  -7 -10   1    3.50    4.70
   6  10  -1  422.66   19.00
  -6 -10   1  398.96   14.60
  -6 -10   1  432.26   21.60
   5  10  -1    0.00    3.60
  -5 -10   1   -3.60    4.60
  -5 -10   1    5.90    2.80
   4  10  -1   20.00    5.40
  -4 -10   1   16.30    6.40
  -4 -10   1   20.70    3.90
   3  10  -1   58.79    8.80
  -3 -10   1   41.40    8.40
   2  10  -1  213.58   13.50
  -2 -10   1  195.98   14.60
   1  10  -1  385.56   18.60
  -1 -10   1  377.26   19.80
   0  10  -1    7.50    4.50
   0 -10   1    7.00    4.60
  -1  10  -1  227.38   14.60
   1 -10   1  190.58   14.20
  -2  10  -1  239.28   15.40
   2 -10   1  269.17   17.30
  -3  10  -1   24.30    6.70
   3 -10   1   24.50    7.50
  -4  10  -1  184.18   14.30
   4 -10   1  211.58   16.10
  -5  10  -1   76.99   11.20
   5 -10   1   85.99   12.60
  -6  10  -1    2.00    4.90
   6 -10   1    0.70    5.50
  -7  10  -1    8.00    5.50
   7 -10   1   30.40    8.90
  -8  10  -1    1.00    4.90
   8 -10   1    6.80    7.20
  -9  10  -1   13.20    7.60
   9 -10   1    1.00    6.50
 -10  10  -1   41.80   10.30
  10 -10   1   29.40    9.40
 -11  10  -1    0.50    6.60
  11 -10   1    4.40    7.20
 -15  -9   1   58.29   10.80
  14   9  -1    0.10    6.90
 -14  -9   1   -2.50    5.40
  13   9  -1    3.40    6.50
 -13  -9   1    9.20    6.20
  12   9  -1  157.18   17.80
 -12  -9   1  153.08   12.40
  11   9  -1   14.30    7.10
 -11  -9   1   29.60    6.80
  10   9  -1    6.30    5.10
  10   9  -1    7.00    4.00
 -10  -9   1   -3.60    3.40
   9   9  -1   45.70    9.60
   9   9  -1   48.60    7.30
  -9  -9   1   44.30    6.70
   8   9  -1   12.30    4.70
  -8  -9   1    7.80    5.00
  -8  -9   1    5.40    3.70
   7   9  -1  164.28   11.20
  -7  -9   1  181.78    9.90
  -7  -9   1  201.08   13.90
   6   9  -1   26.20    5.90
  -6  -9   1   39.20    5.10
  -6  -9   1   20.40    6.40
   5   9  -1   22.80    5.50
  -5  -9   1   11.70    3.10
  -5  -9   1   16.90    5.60
   4   9  -1    9.40    4.20
  -4  -9   1    6.90    2.40
  -4  -9   1    5.90    4.90
   3   9  -1   16.90    5.10
  -3  -9   1   12.80    5.20
  -3  -9   1   17.50    2.70
   2   9  -1   18.80    5.50
  -2  -9   1   27.60    7.00
   1   9  -1    5.50    3.80
  -1  -9   1   -0.20    3.70
   0   9  -1    7.60    4.30
   0  -9   1    4.80    4.00
  -1   9  -1   56.09    8.50
   1  -9   1   48.40    8.10
  -2   9  -1  203.78   13.50
   2  -9   1  209.68   14.20
  -3   9  -1   15.10    5.40
   3  -9   1   12.40    5.50
  -4   9  -1   96.89   11.40
   4  -9   1   91.79   12.20
  -5   9  -1    1.90    4.40
   5  -9   1    1.40    4.80
  -6   9  -1   29.00    7.60
   6  -9   1   39.50    9.20
  -7   9  -1   -4.90    3.70
   7  -9   1    3.80    5.80
  -8   9  -1   37.60    9.20
   8  -9   1   33.90    9.40
  -9   9  -1   81.79   13.20
   9  -9   1   66.49   12.30
 -10   9  -1    6.40    6.50
  10  -9   1    8.20    7.20
 -11   9  -1    4.80    6.50
  11  -9   1   -3.20    6.20
 -12   9  -1   14.10    7.60
  15   8  -1   11.60   10.00
 -15  -8   1    2.40    6.40
  14   8  -1   79.19   14.20
 -14  -8   1   80.09   11.30
  13   8  -1   22.70    7.80
 -13  -8   1   23.10    7.20
  12   8  -1   31.10    9.10
 -12  -8   1   41.90    7.90
  11   8  -1    9.80    6.20
 -11  -8   1   16.10    5.60
  10   8  -1  208.78   15.80
 -10  -8   1  185.88   12.00
 -10  -8   1  208.88   12.10
   9   8  -1   -6.70    3.70
  -9  -8   1    2.90    2.60
  -9  -8   1    3.60    3.80
   8   8  -1    2.40    3.20
  -8  -8   1    3.10    3.50
  -8  -8   1    0.40    4.40
   7   8  -1  174.98   10.90
  -7  -8   1  184.68   13.10
  -7  -8   1  179.08    9.80
   6   8  -1  551.64   20.50
  -6  -8   1  552.24   18.10
  -6  -8   1  577.84   23.40
   5   8  -1  264.87   13.00
  -5  -8   1  250.87   10.30
  -5  -8   1  257.67   14.90
   4   8  -1  460.55   18.20
  -4  -8   1  456.55   20.00
  -4  -8   1  464.65   14.20
   3   8  -1  105.79    8.40
  -3  -8   1  108.69    5.30
  -3  -8   1  127.49    9.90
   2   8  -1   44.10    6.60
  -2  -8   1   44.50    3.00
  -2  -8   1   52.19    8.10
   1   8  -1  193.58   11.30
  -1  -8   1  208.98   12.70
   0   8  -1   30.80    5.80
   0  -8   1   26.80    5.90
  -1   8  -1  111.59    9.40
   1  -8   1  123.79   10.70
  -2   8  -1  231.78   13.40
   2  -8   1  268.57   14.90
  -3   8  -1  335.27   17.00
   3  -8   1  362.96   18.50
  -4   8  -1   -1.80    3.80
   4  -8   1    6.10    4.90
  -5   8  -1   87.09   11.20
   5  -8   1   89.09   11.40
  -6   8  -1   71.09   10.40
   6  -8   1   61.59   10.40
  -7   8  -1   76.19   10.60
   7  -8   1   79.19   11.40
  -8   8  -1  105.79   12.70
   8  -8   1  106.99   13.80
  -9   8  -1   80.39   12.10
   9  -8   1   60.09   11.30
 -10   8  -1    8.70    5.80
  10  -8   1    4.70    6.90
 -11   8  -1   32.50    9.80
  11  -8   1   43.90   11.40
 -12   8  -1   -4.50    5.50
  12  -8   1   11.90    7.80
  15   7  -1   44.80   11.30
 -15  -7   1   61.49   10.70
  14   7  -1   62.69   12.20
 -14  -7   1   80.19   11.70
  13   7  -1    2.80    6.10
 -13  -7   1   -2.90    4.50
  12   7  -1    3.10    5.70
 -12  -7   1    0.30    4.90
  11   7  -1   58.29   10.50
 -11  -7   1   81.29    9.60
  10   7  -1   52.19    9.30
 -10  -7   1   45.40    7.10
 -10  -7   1   40.10    6.20
   9   7  -1    0.30    4.00
  -9  -7   1    2.40    4.00
  -9  -7   1    1.00    2.90
   8   7  -1  259.87   15.60
  -8  -7   1  242.68   11.40
  -8  -7   1  247.58   12.30
  -7  -7   1   39.60    5.70
  -7  -7   1   38.50    5.50
  -7  -7   1   29.50    6.60
   6   7  -1   83.09    6.90
  -6  -7   1   86.89    9.70
  -6  -7   1   67.39    5.90
   5   7  -1    7.20    3.30
  -5  -7   1    3.40    3.00
  -5  -7   1    2.90    2.30
   4   7  -1    3.40    3.10
  -4  -7   1    8.30    4.00
  -4  -7   1    2.80    2.20
   3   7  -1    7.50    3.20
  -3  -7   1    6.90    2.00
  -3  -7   1    7.80    4.20
   2   7  -1  312.97   13.70
  -2  -7   1  318.47   14.80
  -2  -7   1  310.27    9.20
   1   7  -1   34.70    5.70
  -1  -7   1   31.10    2.00
  -1  -7   1   40.00    6.20
   0   7  -1  156.48    9.80
   0  -7   1  183.78   11.20
  -1   7  -1  161.58   10.20
   1  -7   1  173.28   11.20
  -2   7  -1   17.00    4.80
   2  -7   1   17.00    5.20
  -3   7  -1   11.70    4.50
   3  -7   1   11.10    4.50
  -4   7  -1    8.30    4.50
   4  -7   1    6.70    4.30
  -5   7  -1   10.30    5.10
   5  -7   1   18.20    5.70
  -6   7  -1   81.59   10.60
   6  -7   1   89.99   11.50
  -7   7  -1   89.69   10.80
   7  -7   1   88.29   11.70
  -8   7  -1   30.40    7.10
   8  -7   1   44.00    8.80
  -9   7  -1   35.10    8.00
   9  -7   1   33.20    8.80
 -10   7  -1    5.00    5.20
  10  -7   1   13.20    7.20
 -11   7  -1   -0.90    5.20
  11  -7   1    3.20    6.50
 -12   7  -1   -0.70    5.80
  12  -7   1   12.90    8.30
  13  -7   1    9.60    7.80
 -16  -6   1   -7.00    5.70
  15   6  -1    6.60    7.30
 -15  -6   1   13.20    7.10
  14   6  -1    2.70    6.60
 -14  -6   1   -2.50    4.90
  13   6  -1   82.69   12.90
 -13  -6   1   92.49   11.40
  12   6  -1   -2.80    4.30
 -12  -6   1   -7.90    4.00
  11   6  -1   18.00    6.20
 -11  -6   1   11.40    5.10
  10   6  -1    7.40    5.10
 -10  -6   1    7.80    2.80
 -10  -6   1   10.10    4.60
   9   6  -1  182.78   13.30
  -9  -6   1  175.18   10.90
  -9  -6   1  187.28    9.40
   8   6  -1   17.30    5.10
  -8  -6   1   17.60    4.40
  -8  -6   1   22.40    4.00
   7   6  -1  848.02   29.90
  -7  -6   1  906.01   25.40
  -7  -6   1  868.31   25.70
  -6  -6   1   30.70    4.50
  -6  -6   1   24.20    5.50
  -6  -6   1   31.90    4.50
  -5  -6   1  165.88    8.50
  -5  -6   1  156.18    7.70
  -5  -6   1  160.28   10.20
   4   6  -1   71.59    6.20
  -4  -6   1   74.79    7.20
  -4  -6   1   62.29    4.60
   3   6  -1  194.28    9.70
  -3  -6   1  198.98    7.30
  -3  -6   1  192.08   10.60
   2   6  -1  662.83   20.90
  -2  -6   1  661.63   16.60
  -2  -6   1  649.24   22.30
   1   6  -1   28.40    4.90
  -1  -6   1   24.30    4.90
  -1  -6   1   27.90    2.10
   0   6  -1  911.21   26.80
   0  -6   1  879.21   27.60
  -1   6  -1   44.40    6.00
   1  -6   1   43.20    6.40
  -2   6  -1   19.00    4.60
   2  -6   1   29.10    5.70
  -3   6  -1  170.58   10.30
   3  -6   1  163.88   10.50
  -4   6  -1   50.89    7.50
   4  -6   1   35.90    2.70
   4  -6   1   32.80    6.10
  -5   6  -1  587.94   22.00
   5  -6   1  555.04   15.00
   5  -6   1  530.05   21.90
  -6   6  -1  365.76   17.00
   6  -6   1  340.87   17.70
   6  -6   1  347.27   11.30
  -7   6  -1    7.80    4.60
   7  -6   1   13.30    5.80
  -8   6  -1   56.19    9.20
  -8   6  -1   63.09    6.30
   8  -6   1   73.29   11.00
  -9   6  -1   64.79    7.00
  -9   6  -1   62.89    9.80
   9  -6   1   57.69   10.10
 -10   6  -1   28.40    7.70
  10  -6   1   25.30    8.50
 -11   6  -1   32.60    8.20
  11  -6   1   39.50    9.70
 -12   6  -1   -2.00    4.90
  12  -6   1   -2.30    6.20
  13  -6   1    4.80    7.40
  14  -6   1   19.70    8.40
 -16  -5   1    5.60    6.20
  15   5  -1   67.09   12.90
 -15  -5   1   49.60    9.60
  14   5  -1   56.29   11.60
 -14  -5   1   60.99   10.50
  13   5  -1   12.80    6.80
 -13  -5   1    8.30    5.90
  12   5  -1   41.30    9.20
 -12  -5   1   39.50    7.40
  11   5  -1  330.57   18.70
 -11  -5   1  308.37   15.80
  10   5  -1   60.69    9.10
 -10  -5   1   67.69    5.90
 -10  -5   1   84.69    9.10
   9   5  -1   28.40    6.70
  -9  -5   1   21.00    4.10
  -9  -5   1   23.70    5.20
   8   5  -1   10.00    4.70
  -8  -5   1    2.50    3.20
  -8  -5   1    6.80    2.60
   7   5  -1   59.79    8.20
  -7  -5   1   48.40    5.70
  -7  -5   1   53.19    4.70
  -6  -5   1 1054.69   27.90
  -6  -5   1 1025.90   28.30
  -6  -5   1 1059.69   31.40
  -5  -5   1  156.48    9.40
  -5  -5   1  155.18    7.60
  -5  -5   1  150.28    7.50
  -4  -5   1  591.94   17.10
  -4  -5   1  634.64   20.70
  -4  -5   1  606.14   18.10
   3   5  -1  161.18    8.00
  -3  -5   1  148.59    6.20
  -3  -5   1  159.58    9.00
   2   5  -1   31.60    4.50
  -2  -5   1   30.10    5.20
  -2  -5   1   25.20    2.70
   1   5  -1  201.38    9.30
  -1  -5   1  200.18    5.90
  -1  -5   1  199.38   10.00
   0   5  -1   -0.10    2.20
   0  -5   1   -1.70    2.50
  -1   5  -1    1.90    2.60
   1  -5   1   -0.80    2.50
  -2   5  -1  458.65   16.50
   2  -5   1  445.46   16.80
  -3   5  -1  487.95   17.60
   3  -5   1  470.75   18.00
   3  -5   1  500.75   12.10
  -4   5  -1  164.88   10.00
   4  -5   1  188.78    6.30
   4  -5   1  165.48   10.50
  -5   5  -1   27.80    3.20
  -5   5  -1   20.10    4.80
   5  -5   1   29.70    6.10
  -6   5  -1   48.30    4.60
  -6   5  -1   21.10    5.00
   6  -5   1   46.90    7.60
  -7   5  -1    1.20    3.40
  -7   5  -1   -1.40    2.10
   7  -5   1   -4.00    3.50
  -8   5  -1   22.80    4.20
  -8   5  -1   29.60    6.60
   8  -5   1   25.80    7.00
  -9   5  -1    4.40    3.20
  -9   5  -1    0.00    3.50
   9  -5   1   -0.20    5.20
 -10   5  -1  174.38   10.10
 -10   5  -1  155.18   12.70
  10  -5   1  178.78   14.80
 -11   5  -1    4.70    5.20
 -11   5  -1   11.30    4.40
  11  -5   1   10.30    6.80
 -12   5  -1   -2.50    3.70
 -12   5  -1    0.50    4.30
  12  -5   1    3.90    6.40
  13  -5   1   16.10    7.90
  14  -5   1    4.80    7.20
 -16  -4   1    9.60    7.20
  15   4  -1    1.30    7.30
 -15  -4   1    4.80    6.00
  14   4  -1    9.50    6.60
 -14  -4   1    7.60    6.20
  13   4  -1  112.09   14.80
 -13  -4   1  128.19   13.20
  12   4  -1   -3.50    4.20
 -12  -4   1    1.50    4.50
  11   4  -1   45.40    8.70
 -11  -4   1   39.20    7.00
  10   4  -1    7.70    4.80
 -10  -4   1    6.10    4.20
 -10  -4   1    9.90    3.10
   9   4  -1   59.59    9.00
  -9  -4   1   44.80    5.00
  -9  -4   1   47.40    7.00
   8   4  -1    6.10    3.60
  -8  -4   1   -3.00    1.60
  -8  -4   1    5.10    3.10
   7   4  -1  182.48   11.20
  -7  -4   1  177.58    7.90
  -7  -4   1  188.18    9.40
   6   4  -1    0.10    2.50
  -6  -4   1   -2.20    2.00
  -6  -4   1   -1.90    1.40
  -5  -4   1 1052.59   27.60
  -5  -4   1 1071.59   27.00
  -5  -4   1 1056.09   30.20
  -4  -4   1  139.49    6.50
  -4  -4   1  147.19    6.80
  -4  -4   1  143.69    8.30
  -3  -4   1  402.16   14.40
  -3  -4   1  408.26   12.80
  -3  -4   1  413.06   11.90
   2   4  -1  231.58    9.00
  -2  -4   1  222.78    7.20
  -2  -4   1  235.78   10.10
   1   4  -1   85.49    5.50
  -1  -4   1   87.09    3.40
  -1  -4   1   92.39    6.40
   0   4  -1  690.33   19.70
   0   4  -1  675.33   15.20
   0  -4   1  679.53   20.40
  -1   4  -1   26.00    4.00
   1  -4   1   17.80    3.80
  -2   4  -1  777.62   22.80
   2  -4   1  786.52   17.90
   2  -4   1  796.82   17.90
   2  -4   1  789.42   23.50
  -3   4  -1  423.56   15.10
   3  -4   1  408.66   10.70
   3  -4   1  394.96   15.40
  -4   4  -1   10.40    3.50
  -4   4  -1   16.50    2.30
   4  -4   1   14.30    4.20
  -5   4  -1   -0.60    1.50
  -5   4  -1    0.90    2.50
   5  -4   1    1.20    3.20
  -6   4  -1   -1.20    1.80
  -6   4  -1    3.00    3.10
   6  -4   1    1.90    3.50
  -7   4  -1   24.10    5.30
  -7   4  -1   11.30    3.10
   7  -4   1    1.20    4.10
  -8   4  -1  371.46   17.00
  -8   4  -1  383.26   14.00
   8  -4   1  389.86   18.80
  -9   4  -1   11.60    4.70
  -9   4  -1    5.80    3.40
   9  -4   1    5.40    5.20
 -10   4  -1    4.40    3.60
 -10   4  -1    2.30    4.30
  10  -4   1   -1.30    5.10
 -11   4  -1  117.29    9.10
 -11   4  -1   94.49   11.60
  11  -4   1  108.29   13.30
 -12   4  -1  109.39    9.60
 -12   4  -1   82.99   10.70
  12  -4   1   88.39   13.30
 -13   4  -1   21.60    5.90
  13  -4   1    9.20    7.60
 -14   4  -1    7.10    5.40
  14  -4   1   11.20    8.70
  15  -4   1    3.40    8.20
 -16  -3   1   88.09   12.40
  15   3  -1   -0.50    6.70
 -15  -3   1    6.50    5.80
  14   3  -1   -0.40    6.30
 -14  -3   1   -0.30    4.90
  13   3  -1   27.20    7.80
 -13  -3   1   23.40    6.80
  12   3  -1   50.69    9.60
 -12  -3   1   67.69    8.70
  11   3  -1   28.00    6.90
 -11  -3   1   33.40    6.80
  10   3  -1  256.87   15.30
 -10  -3   1  253.37   13.30
 -10  -3   1  255.97   10.70
   9   3  -1  100.29   11.10
  -9  -3   1  107.09    6.40
  -9  -3   1  112.39    8.40
   8   3  -1   78.29    9.20
  -8  -3   1   78.59    6.80
  -8  -3   1   96.79    5.70
   7   3  -1   35.40    6.00
  -7  -3   1   60.89    6.20
  -7  -3   1   56.69    4.20
   6   3  -1  168.58    9.90
  -6  -3   1  180.98    8.50
  -6  -3   1  175.28    7.10
   5   3  -1   34.20    5.00
  -5  -3   1   42.90    3.40
  -5  -3   1   34.90    4.10
  -4  -3   1  484.65   16.50
  -4  -3   1  537.15   14.30
  -4  -3   1  517.05   14.90
  -3  -3   1   63.49    4.90
  -3  -3   1   68.79    4.00
  -3  -3   1   75.39    4.20
   2   3  -1   81.19    4.60
  -2  -3   1   82.09    5.30
  -2  -3   1   78.49    3.80
   1   3  -1  291.77    9.70
  -1  -3   1  267.07   10.30
  -1  -3   1  305.57    7.80
   0   3  -1  566.74   12.90
   0   3  -1  554.44   16.00
   0  -3   1  575.44   16.70
   0  -3   1  582.54   12.90
  -1   3  -1   11.00    2.60
   1  -3   1    8.20    1.00
   1  -3   1    8.20    0.90
   1  -3   1   11.90    3.00
  -2   3  -1  211.08    8.60
   2  -3   1  197.68    5.60
   2  -3   1  193.18    8.80
   2  -3   1  195.68    5.60
  -3   3  -1  891.31   25.10
  -3   3  -1  914.51   21.70
   3  -3   1  933.01   25.90
  -4   3  -1   49.60    3.50
  -4   3  -1   48.40    5.70
   4  -3   1   44.90    5.80
  -5   3  -1   79.79    4.80
  -5   3  -1   78.69    6.40
   5  -3   1   74.99    7.00
  -6   3  -1  138.59    8.80
  -6   3  -1  139.19    6.90
   6  -3   1  139.99    9.20
  -7   3  -1  272.47   13.00
  -7   3  -1  273.97   10.80
   7  -3   1  281.97   14.20
  -8   3  -1   92.69    6.70
  -8   3  -1  109.49    8.60
   8  -3   1   82.39    9.70
  -9   3  -1   69.99    8.70
  -9   3  -1   89.69    7.20
   9  -3   1   78.89   10.20
 -10   3  -1   13.20    4.40
 -10   3  -1   17.70    5.40
  10  -3   1    9.30    5.90
 -11   3  -1   27.40    5.70
 -11   3  -1   31.60    6.70
  11  -3   1   26.70    7.70
 -12   3  -1    7.60    4.80
 -12   3  -1    6.20    4.00
  12  -3   1    6.90    6.30
 -13   3  -1   -0.70    4.10
  13  -3   1    5.10    6.50
 -14   3  -1    6.10    5.00
  14  -3   1    9.30    7.70
 -15   3  -1   -0.20    5.60
  15  -3   1   11.30    8.80
 -16  -2   1   25.70    8.30
  15   2  -1    1.60    6.60
 -15  -2   1    5.90    6.20
  14   2  -1    1.80    6.30
 -14  -2   1    0.50    4.70
  13   2  -1   19.30    7.50
 -13  -2   1    7.60    5.70
  12   2  -1   -0.30    4.80
 -12  -2   1   -1.70    4.00
  11   2  -1  173.28   13.50
 -11  -2   1  185.38   12.00
  10   2  -1    8.10    5.10
 -10  -2   1    3.00    3.70
 -10  -2   1   -2.70    1.90
   9   2  -1    1.30    3.80
  -9  -2   1    0.00    2.00
  -9  -2   1    1.60    3.20
   8   2  -1    8.00    4.10
  -8  -2   1    7.30    3.30
  -8  -2   1    2.60    2.00
   7   2  -1  111.89    8.50
  -7  -2   1  109.59    7.20
  -7  -2   1  103.29    5.60
   6   2  -1  330.77   14.00
  -6  -2   1  317.37   11.90
  -6  -2   1  346.17   10.70
   5   2  -1  661.13   21.00
  -5  -2   1  661.63   17.30
  -5  -2   1  677.73   19.00
   4   2  -1   89.49    6.00
  -4  -2   1   98.69    5.30
  -4  -2   1  100.19    4.20
  -3  -2   1 3742.73   83.39
  -3  -2   1 3789.92   85.19
  -3  -2   1 3792.02   82.59
  -2  -2   1 3782.42   82.79
  -2  -2   1 3869.61   84.79
  -2  -2   1 3720.83   82.79
   1   2  -1  292.27    8.10
   1   2  -1  292.47    8.60
  -1  -2   1  293.17    9.50
  -1  -2   1  290.37    7.70
   0   2  -1   15.70    1.30
   0   2  -1   17.50    2.50
   0  -2   1   14.10    2.60
   0  -2   1   18.40    1.30
  -1   2  -1   41.80    3.90
   1  -2   1   38.80    1.90
   1  -2   1   40.50    1.90
   1  -2   1   42.50    4.20
  -2   2  -1  426.16   12.90
  -2   2  -1  422.16   10.50
   2  -2   1  404.66   13.00
  -3   2  -1  216.08    8.60
  -3   2  -1  211.78    6.70
   3  -2   1  207.68    8.90
  -4   2  -1   60.59    5.20
  -4   2  -1   57.79    3.90
   4  -2   1   61.19    5.40
  -5   2  -1  525.45   15.40
  -5   2  -1  545.95   17.50
   5  -2   1  558.64   18.40
  -6   2  -1  179.28    9.40
  -6   2  -1  172.08    7.80
   6  -2   1  174.48    9.90
  -7   2  -1  184.98   10.00
  -7   2  -1  189.28    8.70
   7  -2   1  178.28   10.80
  -8   2  -1  182.08    9.20
  -8   2  -1  177.18   10.30
   8  -2   1  177.78   11.70
  -9   2  -1    0.30    3.00
  -9   2  -1    5.00    3.70
   9  -2   1    3.80    4.30
 -10   2  -1  365.26   16.70
 -10   2  -1  351.46   15.10
  10  -2   1  354.16   18.20
 -11   2  -1  166.68   10.90
 -11   2  -1  169.38   11.70
  11  -2   1  167.38   13.40
 -12   2  -1   12.90    5.00
 -12   2  -1   20.10    5.90
  12  -2   1   27.50    7.90
 -13   2  -1   18.80    5.90
  13  -2   1   44.00   10.00
 -14   2  -1    9.90    5.40
  14  -2   1    2.10    6.00
 -15   2  -1    6.70    5.90
  15  -2   1    9.80    8.10
  16   1  -1   27.90   12.10
 -16  -1   1   19.90    7.90
  15   1  -1   30.50   10.10
 -15  -1   1   32.40    8.30
  14   1  -1   52.89   11.10
 -14  -1   1   46.20    8.70
  13   1  -1   45.40    9.70
 -13  -1   1   39.10    7.80
  12   1  -1   16.30    7.00
 -12  -1   1    9.60    5.10
  11   1  -1  533.15   24.50
 -11  -1   1  573.44   21.70
  10   1  -1    6.20    4.90
 -10  -1   1   -3.10    3.30
 -10  -1   1    0.70    2.40
   9   1  -1   28.70    6.80
  -9  -1   1   33.90    5.50
  -9  -1   1   33.00    4.50
   8   1  -1  129.59    9.80
  -8  -1   1  117.49    7.80
  -8  -1   1  120.79    6.70
   7   1  -1   38.20    6.10
  -7  -1   1   26.30    4.30
  -7  -1   1   25.60    3.50
   6   1  -1  197.58   10.40
  -6  -1   1  188.48    7.50
  -6  -1   1  196.68    8.80
   5   1  -1  662.33   20.50
  -5  -1   1  628.94   18.10
  -5  -1   1  633.64   16.80
   4   1  -1    0.70    2.00
  -4  -1   1    0.80    1.10
  -4  -1   1    2.70    2.00
   3   1  -1 2613.94   61.89
   3   1  -1 2722.43   58.89
  -3  -1   1 2695.33   60.19
  -3  -1   1 2710.73   58.89
   2   1  -1   38.30    3.70
   2   1  -1   40.90    2.00
  -2  -1   1   37.70    2.00
  -2  -1   1   40.40    3.00
   1   1  -1  325.67    8.00
   1   1  -1  323.57    8.10
   1   1  -1  323.97    8.30
  -1  -1   1  320.97    9.20
  -1  -1   1  323.67    8.30
   0   1  -1   82.19    3.20
   0   1  -1   81.89    3.30
   0   1  -1   82.89    2.40
   0  -1   1   83.49    3.30
   0  -1   1   79.59    3.10
  -1   1  -1   74.99    3.60
  -1   1  -1   78.19    3.60
   1  -1   1   73.79    3.60
   1  -1   1   74.79    2.60
  -2   1  -1   66.59    3.20
  -2   1  -1   68.29    4.30
   2  -1   1   73.29    4.30
  -3   1  -1 2588.74   56.99
  -3   1  -1 2589.44   58.49
   3  -1   1 2503.45   58.59
  -4   1  -1    8.00    2.10
  -4   1  -1   11.00    2.70
   4  -1   1   13.10    3.00
  -5   1  -1   95.69    5.50
   5  -1   1   76.19    6.30
  -6   1  -1  284.07   11.50
  -6   1  -1  284.07   10.60
   6  -1   1  284.07   12.50
  -7   1  -1  239.68   10.20
  -7   1  -1  234.68   10.80
   7  -1   1  238.98   12.10
  -8   1  -1  137.79    8.10
  -8   1  -1  146.19    8.90
   8  -1   1  131.39    9.70
  -9   1  -1   50.19    6.40
  -9   1  -1   58.19    6.90
   9  -1   1   52.39    7.90
 -10   1  -1  209.18   11.40
 -10   1  -1  201.78   11.70
  10  -1   1  201.78   14.00
 -11   1  -1   98.49    9.20
 -11   1  -1   91.09    9.40
  11  -1   1   89.59   11.30
 -12   1  -1   22.90    6.10
 -12   1  -1   15.00    5.00
  12  -1   1   21.90    7.40
 -13   1  -1   12.30    5.70
  13  -1   1   16.30    6.80
 -14   1  -1   60.59    9.20
  14  -1   1   68.99   12.10
 -15   1  -1    2.10    5.30
  15  -1   1    4.40    7.50
 -16   1  -1    6.20    6.40
  16   0  -1   -4.10    8.00
 -16   0   1   -2.40    5.40
  15   0  -1   18.70    9.00
 -15   0   1   23.20    7.60
  14   0  -1   44.00   11.00
 -14   0   1   29.20    7.90
  13   0  -1    2.90    5.90
 -13   0   1    2.30    4.70
  12   0  -1   32.00    8.10
 -12   0   1   30.90    6.80
  11   0  -1    2.50    5.00
 -11   0   1   16.60    4.30
 -11   0   1   14.70    5.30
  10   0  -1   64.39    9.90
 -10   0   1   82.79    6.60
 -10   0   1   80.29    8.50
   9   0  -1   -2.30    3.20
  -9   0   1   -0.30    3.00
  -9   0   1    6.40    2.60
   8   0  -1  408.06   17.80
  -8   0   1  392.26   13.90
  -8   0   1  392.26   14.90
   7   0  -1   46.60    6.90
  -7   0   1   54.89    4.50
  -7   0   1   47.90    5.60
   6   0  -1  676.43   22.50
  -6   0   1  694.83   19.90
  -6   0   1  683.13   19.00
   5   0  -1   11.30    3.40
   4   0  -1  262.17   10.50
  -4   0   1  261.37    9.00
  -4   0   1  269.37    8.30
   3   0  -1  723.03   17.80
   3   0  -1  759.32   20.60
  -3   0   1  743.63   17.90
  -3   0   1  760.22   18.90
   2   0  -1 4495.35   99.79
   2   0  -1 4691.33  101.09
  -2   0   1 4640.14   99.29
  -2   0   1 4508.05   99.49
   1   0  -1  306.77    8.00
   1   0  -1  318.87    8.90
  -1   0   1  311.77    8.00
  -1   0   1  311.27    8.80
  -1   0  -1 2072.99   45.10
  -1   0  -1 2045.20   45.80
   1   0   1 2073.29   45.10
   1   0   1 2069.09   45.30
   1   0   1 2104.69   45.90
   1   0   1 2053.39   45.30
  -2   0  -1 2759.02   60.29
  -2   0  -1 2721.93   60.89
   2   0   1 2768.72   60.59
  -3   0  -1  128.89    5.60
  -3   0  -1  116.09    5.10
   3   0   1  127.59    5.60
  -4   0  -1  384.76   11.40
  -4   0  -1  380.56   11.80
   4   0   1  363.06   12.10
  -5   0  -1  656.23   18.30
  -5   0  -1  652.83   18.70
   5   0   1  665.73   19.70
  -6   0  -1  545.25   16.70
  -6   0  -1  544.35   17.10
   6   0   1  559.84   18.50
  -7   0  -1  474.65   15.80
  -7   0  -1  472.95   16.20
   7   0   1  496.25   18.00
  -8   0  -1  755.42   22.80
  -8   0  -1  725.53   22.80
   8   0   1  741.53   24.90
  -9   0  -1  201.48   10.60
  -9   0  -1  171.98   10.00
   9   0   1  194.58   12.10
 -10   0  -1   10.10    3.60
 -10   0  -1    4.50    3.70
  10   0   1    3.80    4.40
 -11   0  -1   13.90    4.20
 -11   0  -1    5.80    4.30
  11   0   1    6.50    5.50
 -12   0  -1   49.99    7.50
 -12   0  -1   41.40    7.10
  12   0   1   56.19    9.70
 -13   0  -1    0.20    4.10
  13   0   1    1.30    5.70
 -14   0  -1   -3.10    4.10
  14   0   1   10.90    7.00
 -15   0  -1   10.50    6.80
  15   0   1    4.40    8.10
 -16   0  -1   68.29   11.50
 -16   1   1    2.50    6.00
  15  -1  -1   57.39   12.70
 -15   1   1   51.09    9.20
  14  -1  -1   16.70    8.10
 -14   1   1   18.30    6.20
  13  -1  -1   11.10    7.50
 -13   1   1   21.80    6.30
  12  -1  -1   40.50    9.30
 -12   1   1   39.20    7.30
  11  -1  -1  163.38   13.90
 -11   1   1  161.58   10.90
 -11   1   1  147.29    9.60
  10  -1  -1   85.79   11.80
 -10   1   1   69.19    7.50
 -10   1   1   73.69    8.10
   9  -1  -1  147.09   11.60
  -9   1   1  140.59    8.50
  -9   1   1  135.19    8.90
   8  -1  -1    5.90    4.20
  -8   1   1    3.50    2.80
  -8   1   1    0.00    2.10
   7  -1  -1  185.48   11.20
  -7   1   1  166.38    8.60
  -7   1   1  154.88    8.00
   6  -1  -1    3.90    3.50
  -6   1   1   10.50    2.50
  -6   1   1    3.70    2.40
   5  -1  -1  156.68    9.20
  -5   1   1  159.18    7.20
  -5   1   1  166.68    7.30
   4  -1  -1   90.19    6.40
  -4   1   1   77.99    4.60
  -4   1   1   82.39    4.60
   3  -1  -1  396.16   13.20
  -3   1   1  399.96   11.20
  -3   1   1  393.06   11.10
   2  -1  -1  102.79    5.60
  -2   1   1   99.79    4.10
  -2   1   1  104.09    4.30
   1  -1  -1 3826.02   81.89
   1  -1  -1 3735.83   83.09
  -1   1   1 3731.93   81.39
  -1   1   1 3800.32   81.89
   0  -1  -1    1.70    1.10
   0  -1  -1    1.20    1.20
   0   1   1    2.00    1.20
   0   1   1    1.80    0.90
  -1  -1  -1 3623.04   80.19
  -1  -1  -1 3865.21   80.29
  -1  -1  -1 3695.33   81.39
   1   1   1 3598.64   79.69
   1   1   1 3696.63   80.19
   1   1   1 3720.53   80.29
  -2  -1  -1   91.49    3.80
  -2  -1  -1   91.09    3.90
   2   1   1   97.39    3.60
   2   1   1   98.89    3.80
  -3  -1  -1   93.19    4.50
  -3  -1  -1   94.79    4.60
   3   1   1  100.09    4.70
  -4  -1  -1   74.19    4.40
  -4  -1  -1   64.99    4.10
   4   1   1   64.89    4.40
  -5  -1  -1  308.77   10.80
  -5  -1  -1  318.47   10.90
   5   1   1  325.57   11.70
  -6  -1  -1   29.90    4.00
  -6  -1  -1   35.00    4.40
   6   1   1   30.60    4.80
  -7  -1  -1   -1.50    2.20
  -7  -1  -1    4.00    2.30
   7   1   1   -3.90    2.10
  -8  -1  -1    6.60    2.90
  -8  -1  -1    9.60    3.60
   8   1   1   10.10    3.80
  -9  -1  -1  514.15   18.30
  -9  -1  -1  482.35   17.30
   9   1   1  465.05   19.40
 -10  -1  -1   35.30    5.50
 -10  -1  -1   29.50    5.70
  10   1   1   44.70    8.00
 -11  -1  -1    7.30    3.90
 -11  -1  -1    2.10    3.90
  11   1   1    4.10    5.00
 -12  -1  -1   24.50    5.70
 -12  -1  -1   14.50    5.30
  12   1   1   23.90    7.20
 -13  -1  -1   57.59    8.60
  13   1   1   62.69   10.70
 -14  -1  -1    0.40    4.80
  14   1   1    4.50    6.30
 -15  -1  -1    7.00    6.10
 -16  -1  -1   19.50    7.70
  15  -2  -1   25.10   10.00
 -15   2   1   51.69    9.80
  14  -2  -1    3.70    6.40
 -14   2   1   -2.40    4.50
  13  -2  -1    4.60    6.30
 -13   2   1   -3.60    4.20
  12  -2  -1   19.00    7.30
 -12   2   1   24.70    6.00
  11  -2  -1  101.09   13.30
 -11   2   1  104.59   10.20
 -11   2   1   98.59    8.50
  10  -2  -1   -1.70    4.20
 -10   2   1   -0.70    2.80
 -10   2   1    9.50    4.30
   9  -2  -1   68.19    9.60
  -9   2   1   84.29    7.30
  -9   2   1   78.69    7.70
   8  -2  -1  156.98   11.70
  -8   2   1  179.58    9.30
  -8   2   1  151.58    9.10
   7  -2  -1  215.78   12.70
  -7   2   1  205.68    9.50
  -7   2   1  238.38   10.50
   5  -2  -1  287.67   13.20
  -5   2   1  298.97   11.10
  -5   2   1  305.07   10.40
   4  -2  -1   -0.10    2.60
  -4   2   1   -2.30    1.50
  -4   2   1   -2.40    1.50
   3  -2  -1 1435.96   36.60
  -3   2   1 1437.86   33.10
  -3   2   1 1425.46   34.50
   2  -2  -1 1049.40   26.80
  -2   2   1 1003.80   25.20
  -2   2   1 1019.30   23.60
   1  -2  -1 4923.81  111.29
   1  -2  -1 5097.09  109.59
  -1   2   1 5063.99  110.39
  -1   2   1 5121.39  109.49
   0  -2  -1 7935.41  172.38
   0  -2  -1 7968.70  176.28
   0  -2  -1 8013.10  172.38
   0   2   1 7976.30  172.38
  -1  -2  -1  721.03   18.10
  -1  -2  -1  696.43   18.00
   1   2   1  783.62   16.90
  -2  -2  -1  649.74   18.40
  -2  -2  -1  869.11   19.10
  -3  -2  -1  861.51   21.10
  -3  -2  -1  799.62   20.90
  -3  -2  -1  850.91   20.70
  -5  -2  -1   17.90    3.20
  -5  -2  -1   21.60    3.10
   5   2   1   16.90    3.40
   6   2   1   12.90    3.30
  -7  -2  -1  710.93   21.20
  -7  -2  -1  715.23   20.80
   7   2   1  686.93   22.40
  -8  -2  -1  115.29    7.00
  -8  -2  -1   98.69    7.20
   8   2   1  110.19    8.20
  -9  -2  -1  181.88   10.30
  -9  -2  -1  175.88    9.40
   9   2   1  179.78   11.40
 -10  -2  -1   80.69    8.50
 -10  -2  -1   92.39    7.40
  10   2   1  111.89    9.70
 -11  -2  -1   68.79    7.80
 -11  -2  -1   54.09    7.70
  11   2   1   53.59    8.80
 -12  -2  -1   11.00    5.00
 -12  -2  -1    7.80    3.30
  12   2   1   -0.70    4.80
 -13  -2  -1    0.70    4.10
  13   2   1   -3.10    4.40
 -14  -2  -1   16.50    6.80
  14   2   1   14.70    6.70
 -15  -2  -1   41.50    8.60
 -16  -2  -1   19.90    7.90
  15  -3  -1   14.70    9.10
 -15   3   1    6.10    5.30
  14  -3  -1   24.70    9.10
 -14   3   1   16.50    6.80
  13  -3  -1   88.29   13.80
 -13   3   1   81.49    9.80
  12  -3  -1   13.30    7.60
 -12   3   1    7.00    5.00
  11  -3  -1   -6.30    4.70
 -11   3   1    8.80    4.40
 -11   3   1    9.00    4.50
  10  -3  -1  690.43   28.10
 -10   3   1  650.33   23.60
 -10   3   1  643.64   22.20
   9  -3  -1   10.50    5.80
  -9   3   1    7.10    3.70
  -9   3   1    8.30    4.00
   8  -3  -1    3.40    4.40
  -8   3   1    9.60    3.40
  -8   3   1    5.90    3.50
   7  -3  -1  249.28   13.70
  -7   3   1  224.38   11.20
  -7   3   1  257.27   10.40
   6  -3  -1  320.27   15.20
  -6   3   1  351.26   11.80
  -6   3   1  325.47   13.20
   5  -3  -1  400.76   16.30
  -5   3   1  392.26   14.10
  -5   3   1  392.96   12.40
   4  -3  -1   77.59    6.80
  -4   3   1   76.29    4.30
  -4   3   1   78.69    5.60
   3  -3  -1   27.50    4.60
  -3   3   1   22.10    2.50
  -3   3   1   26.00    3.70
   2  -3  -1  476.75   15.40
  -2   3   1  447.86   11.40
  -2   3   1  460.65   14.10
   1  -3  -1  160.08    4.40
   1  -3  -1  153.88    7.50
  -1   3   1  164.08    4.40
  -1   3   1  169.78    7.10
   0  -3  -1   82.79    5.10
   0  -3  -1   87.39    2.60
   0   3   1   80.39    5.00
   0   3   1   90.59    2.80
  -1  -3  -1  421.36   12.60
  -1  -3  -1  416.86   12.20
   1   3   1  406.96   10.10
   1   3   1  407.86   10.10
  -2  -3  -1  189.28    7.10
  -2  -3  -1  185.48    7.40
  -2  -3  -1  197.58    6.20
  -3  -3  -1  396.06   12.00
  -3  -3  -1  397.96   11.50
  -3  -3  -1  419.16   12.50
  -4  -3  -1  744.13   19.90
  -4  -3  -1  765.82   20.30
  -4  -3  -1  765.52   20.80
  -5  -3  -1  405.16   13.30
  -5  -3  -1  419.76   13.30
   5   3   1  437.76   14.70
  -6  -3  -1   29.40    3.80
  -6  -3  -1   30.20    4.10
   6   3   1   34.90    5.00
  -7  -3  -1   65.79    6.40
  -7  -3  -1   62.29    5.10
   7   3   1   55.79    6.70
  -8  -3  -1   12.60    3.10
  -8  -3  -1    8.90    3.20
   8   3   1   10.10    3.90
  -9  -3  -1   -1.50    1.80
  -9  -3  -1   -0.40    3.10
   9   3   1    1.70    3.30
 -10  -3  -1  189.78   10.00
 -10  -3  -1  154.28   10.50
  10   3   1  189.08   12.20
 -11  -3  -1  447.16   16.90
 -11  -3  -1  408.66   18.10
  11   3   1  464.65   20.70
 -12  -3  -1  100.89    8.10
 -12  -3  -1  111.19   11.00
  12   3   1  130.19   14.00
 -13  -3  -1   -4.10    3.90
  13   3   1   -1.10    4.80
 -14  -3  -1    1.00    5.30
  14   3   1   -7.10    5.30
 -15  -3  -1    9.70    6.70
 -16  -3  -1    8.30    7.10
  15  -4  -1   -4.40    7.60
 -15   4   1   -2.30    5.00
  14  -4  -1   26.90   10.10
 -14   4   1   34.00    7.50
  13  -4  -1    2.60    6.80
 -13   4   1    9.90    5.50
  12  -4  -1   -8.40    4.90
 -12   4   1   -2.40    3.50
  11  -4  -1    9.60    6.40
 -11   4   1    6.70    4.30
 -11   4   1   12.20    5.20
  10  -4  -1   -3.50    4.90
 -10   4   1    4.90    3.60
 -10   4   1   -2.90    3.40
   9  -4  -1   20.70    6.90
  -9   4   1    0.10    3.00
  -9   4   1    0.10    3.60
   8  -4  -1   20.50    7.00
  -8   4   1   21.80    5.30
  -8   4   1   22.60    4.40
   7  -4  -1   22.20    5.80
  -7   4   1   30.20    4.50
  -7   4   1   35.00    5.90
   6  -4  -1   70.69    9.30
  -6   4   1   53.59    6.60
  -6   4   1   51.19    4.50
   5  -4  -1    1.30    3.30
  -5   4   1    4.70    2.60
  -5   4   1    0.40    1.60
   4  -4  -1   12.40    4.30
  -4   4   1    4.10    2.80
  -4   4   1    8.90    2.10
   3  -4  -1   73.39    7.60
  -3   4   1   64.59    3.40
  -3   4   1   62.89    5.50
   2  -4  -1   48.60    5.70
  -2   4   1   44.70    2.40
  -2   4   1   48.00    5.20
   1  -4  -1   62.39    5.60
  -1   4   1   72.39    5.20
   0  -4  -1   50.49    5.40
   0   4   1   40.60    4.40
  -1  -4  -1 2651.03   63.49
  -1  -4  -1 2762.72   63.09
   1   4   1 2766.02   59.49
   1   4   1 2753.42   59.49
  -2  -4  -1  506.25   15.80
  -2  -4  -1  529.75   13.30
  -2  -4  -1  514.15   15.30
  -3  -4  -1   50.89    4.20
  -3  -4  -1   50.49    5.10
  -3  -4  -1   50.09    3.80
  -4  -4  -1  529.85   15.20
  -4  -4  -1  538.25   16.60
  -4  -4  -1  515.95   15.80
  -5  -4  -1   36.70    4.80
  -5  -4  -1   30.30    4.00
  -5  -4  -1   31.00    3.80
  -6  -4  -1  315.17   11.80
  -6  -4  -1  318.67   11.70
   6   4   1  333.57   13.60
  -7  -4  -1  175.68    8.80
  -7  -4  -1  166.48    8.20
   7   4   1  163.28    9.70
  -8  -4  -1   24.50    4.70
  -8  -4  -1   19.80    3.70
   8   4   1   23.70    5.10
  -9  -4  -1  158.78    9.90
  -9  -4  -1  154.08    8.80
   9   4   1  158.78   10.80
 -10  -4  -1   11.80    4.50
 -10  -4  -1   17.30    4.10
  10   4   1   22.20    5.70
 -11  -4  -1    5.00    3.20
 -11  -4  -1    6.50    4.10
  11   4   1    1.10    4.20
 -12  -4  -1    6.60    4.60
  12   4   1    5.70    4.90
 -13  -4  -1    3.30    5.00
  13   4   1   -1.50    4.30
 -14  -4  -1   20.20    6.70
  14   4   1    3.80    6.40
 -15  -4  -1   -7.40    4.70
 -16  -4  -1    7.60    6.20
  14  -5  -1   -1.80    6.80
  13  -5  -1    4.40    7.60
 -13   5   1   -0.50    4.60
  12  -5  -1   67.99   12.80
 -12   5   1   63.09    8.50
  11  -5  -1    8.30    7.20
 -11   5   1   16.90    5.90
 -11   5   1    6.20    3.90
  10  -5  -1   66.69   11.20
 -10   5   1   80.29    8.10
 -10   5   1   80.79   10.20
   9  -5  -1  118.19   13.90
  -9   5   1  103.89   11.60
  -9   5   1  132.49    8.50
   8  -5  -1  154.48   13.30
  -8   5   1  155.78   11.30
  -8   5   1  150.68    8.50
   7  -5  -1   53.69    9.20
  -7   5   1   37.90    4.70
  -7   5   1   42.40    6.90
   6  -5  -1   11.20    4.90
  -6   5   1    7.60    2.50
  -6   5   1   15.10    4.00
   5  -5  -1   17.40    5.00
  -5   5   1   18.10    2.70
  -5   5   1   30.40    5.30
   4  -5  -1  239.78   12.80
  -4   5   1  255.17    8.10
  -4   5   1  251.87   11.80
   3  -5  -1  336.17   14.80
  -3   5   1  335.17    9.20
  -3   5   1  335.67   13.70
   2  -5  -1  152.98    9.20
   2  -5  -1  162.88    4.70
  -2   5   1  150.68    8.50
  -2   5   1  158.58    4.60
   1  -5  -1   67.99    7.20
  -1   5   1   73.49    5.90
   0  -5  -1 1369.76   36.80
   0   5   1 1425.76   36.50
  -1  -5  -1  247.48   10.90
   1   5   1  229.38    7.30
   1   5   1  233.58    6.50
   1   5   1  262.97   10.60
  -2  -5  -1  878.31   21.40
  -2  -5  -1  926.71   24.90
  -2  -5  -1  881.31   25.50
  -3  -5  -1    3.30    2.30
  -3  -5  -1    1.80    2.50
  -3  -5  -1    8.10    2.00
  -4  -5  -1   21.80    4.30
  -4  -5  -1   24.50    3.70
  -4  -5  -1   23.30    3.10
  -5  -5  -1   36.00    4.10
  -5  -5  -1   55.19    4.90
  -6  -5  -1   77.79    5.80
  -6  -5  -1   83.09    5.90
  -6  -5  -1   85.99    6.90
  -7  -5  -1   69.49    5.70
  -7  -5  -1   89.59    6.50
   7   5   1   74.59    8.40
  -8  -5  -1  131.69    8.50
  -8  -5  -1  138.19    8.00
   8   5   1  129.09    9.70
  -9  -5  -1    6.40    3.80
  -9  -5  -1    3.40    2.50
   9   5   1    6.00    3.70
 -10  -5  -1   14.50    4.80
  10   5   1   17.90    5.30
 -11  -5  -1   11.20    4.10
 -11  -5  -1    1.10    3.90
  11   5   1    8.90    4.90
 -12  -5  -1  139.49   11.30
  12   5   1  148.59   12.50
 -13  -5  -1   10.20    5.30
  13   5   1   23.70    6.90
 -14  -5  -1   -0.80    5.20
  14   5   1   -3.10    5.30
 -15  -5  -1   -4.80    5.10
 -16  -5  -1   16.60    7.60
  14  -6  -1    0.00    7.30
  13  -6  -1   44.60   11.90
  12  -6  -1    2.40    6.70
  11  -6  -1   78.29   13.10
 -11   6   1   69.79   10.40
  10  -6  -1   14.40    7.10
 -10   6   1   18.40    6.40
 -10   6   1    6.30    3.80
   9  -6  -1   35.30    8.80
  -9   6   1   30.70    6.90
  -9   6   1   41.40    5.60
   8  -6  -1   69.99   11.10
  -8   6   1   68.49    9.30
  -8   6   1   67.09    6.00
   7  -6  -1  284.57   16.70
  -7   6   1  247.98   14.10
  -7   6   1  259.77   10.40
   6  -6  -1    4.60    5.20
  -6   6   1    2.50    3.70
  -6   6   1    9.80    2.70
   5  -6  -1   42.10    7.10
  -5   6   1   55.79    4.00
  -5   6   1   45.60    6.90
   4  -6  -1   58.79    7.90
  -4   6   1   59.89    7.30
  -4   6   1   58.69    3.40
   3  -6  -1   37.70    6.50
  -3   6   1   37.30    5.70
  -3   6   1   37.30    2.30
   2  -6  -1   29.70    5.70
  -2   6   1   41.40    5.80
   1  -6  -1  251.37   12.20
  -1   6   1  223.58   11.10
   0  -6  -1   -0.60    2.50
   0   6   1   -5.90    1.70
  -1  -6  -1  378.86   15.20
   1   6   1  385.66   10.30
   1   6   1  367.66    9.40
   1   6   1  373.26   14.50
  -2  -6  -1    4.80    3.50
   2   6   1   -0.80    2.40
  -3  -6  -1  804.12   24.50
  -3  -6  -1  774.42   23.10
  -3  -6  -1  764.22   19.80
  -4  -6  -1   15.00    2.60
  -4  -6  -1   11.30    3.60
  -4  -6  -1   13.10    3.30
  -5  -6  -1    6.60    2.30
  -5  -6  -1    6.10    2.60
  -6  -6  -1   17.10    3.70
  -6  -6  -1   16.80    3.40
  -6  -6  -1   17.70    4.50
  -7  -6  -1  505.25   19.00
  -7  -6  -1  492.45   16.90
  -7  -6  -1  508.95   17.50
  -8  -6  -1  128.49    8.30
  -8  -6  -1  143.09    8.90
   8   6   1  123.99    9.80
  -9  -6  -1  164.58   10.00
  -9  -6  -1  119.39    8.30
   9   6   1  150.98   11.20
 -10  -6  -1   -0.70    2.80
 -10  -6  -1    4.90    4.10
  10   6   1    4.70    4.50
 -11  -6  -1   67.69    8.90
 -11  -6  -1   86.99    8.70
  11   6   1   68.29   10.00
 -12  -6  -1   -1.00    4.00
  12   6   1   -5.00    3.80
 -13  -6  -1   44.50    8.10
  13   6   1   52.79    9.60
 -14  -6  -1  118.69   13.70
  14   6   1   93.59   13.10
 -15  -6  -1    1.60    5.70
 -16  -6  -1   -7.10    5.70
  13  -7  -1   -7.50    6.50
  12  -7  -1  156.78   18.70
  11  -7  -1    1.30    6.80
 -11   7   1    4.50    5.70
  10  -7  -1   27.80    9.00
 -10   7   1   23.70    6.90
   9  -7  -1   47.30    9.70
  -9   7   1   51.89    9.50
   8  -7  -1   15.30    6.80
  -8   7   1    2.10    4.20
   7  -7  -1   15.70    6.70
  -7   7   1   27.50    4.00
  -7   7   1   34.40    7.00
   6  -7  -1   -4.10    3.40
  -6   7   1    0.00    2.00
  -6   7   1   -4.90    3.10
   5  -7  -1   17.70    6.20
  -5   7   1   26.70    6.10
  -5   7   1   20.50    2.80
   4  -7  -1  143.39   11.40
  -4   7   1  130.19   10.00
  -4   7   1  139.29    5.00
   3  -7  -1   53.69    7.80
  -3   7   1   54.79    7.40
   2  -7  -1   10.80    4.30
  -2   7   1   11.60    4.10
   1  -7  -1    0.30    3.40
  -1   7   1    6.80    3.10
   0  -7  -1   -1.40    2.30
   0   7   1   -0.90    2.60
  -1  -7  -1   30.70    5.80
   1   7   1   21.30    1.70
   1   7   1   28.30    5.10
   1   7   1   24.30    1.70
  -2  -7  -1    6.30    3.40
   2   7   1    3.00    2.70
   2   7   1    3.80    1.30
  -3  -7  -1   34.30    3.50
  -3  -7  -1   25.40    5.40
   3   7   1   25.40    5.00
  -4  -7  -1  564.24   19.40
  -4  -7  -1  564.74   16.30
  -4  -7  -1  600.34   21.00
  -5  -7  -1   50.89    6.10
  -5  -7  -1   48.60    6.80
  -5  -7  -1   41.70    4.70
  -6  -7  -1  143.29    7.80
  -6  -7  -1  144.29    8.70
  -6  -7  -1  144.89    9.80
  -7  -7  -1   -4.20    3.10
  -7  -7  -1   -3.80    1.90
  -7  -7  -1   -0.80    2.40
  -8  -7  -1  111.69    8.00
  -8  -7  -1  105.19    8.00
   8   7   1  120.99   10.20
  -9  -7  -1    5.00    4.20
  -9  -7  -1    9.00    3.60
   9   7   1   11.50    5.00
 -10  -7  -1   14.80    4.60
 -10  -7  -1   18.40    5.40
  10   7   1   19.10    6.10
 -11  -7  -1    2.20    3.40
 -11  -7  -1    4.80    4.20
  11   7   1    5.10    4.80
 -12  -7  -1   96.99   10.50
  12   7   1   70.49   11.00
 -13  -7  -1   89.69   11.60
  13   7   1   95.39   12.80
 -14  -7  -1    0.30    5.00
  14   7   1    5.40    6.20
 -15  -7  -1   15.90    7.50
 -16  -7  -1   12.50    7.30
  12  -8  -1    7.30    7.70
  11  -8  -1    8.50    8.20
 -11   8   1   15.90    7.50
  10  -8  -1   57.99   11.20
 -10   8   1   50.29   10.00
   9  -8  -1   71.79   12.40
  -9   8   1   85.49   12.10
   8  -8  -1   12.30    7.20
  -8   8   1    7.00    5.00
   7  -8  -1   -0.30    4.70
  -7   8   1   -6.60    3.00
   6  -8  -1   13.60    6.30
  -6   8   1    7.60    4.80
   5  -8  -1   70.49   10.60
  -5   8   1   90.99   10.40
   4  -8  -1  250.47   15.20
  -4   8   1  247.88   14.30
   3  -8  -1    7.40    4.90
  -3   8   1   13.50    4.80
   2  -8  -1  143.39   11.00
  -2   8   1  141.19   10.30
  -1   8   1   23.60    5.00
   0  -8  -1  361.26   17.00
   0   8   1  384.96   16.50
  -1  -8  -1   -2.60    3.10
   1   8   1    5.60    3.30
  -2  -8  -1  112.09    9.20
   2   8   1  100.09    8.30
   2   8   1  115.29    4.50
  -3  -8  -1  356.56   16.40
   3   8   1  329.77   10.30
   3   8   1  343.67   15.20
  -4  -8  -1  562.44   16.10
  -4  -8  -1  546.75   21.20
   4   8   1  549.45   20.70
  -5  -8  -1   14.40    3.80
  -5  -8  -1    8.20    3.80
  -5  -8  -1    6.90    2.60
  -6  -8  -1   70.69    8.00
  -6  -8  -1   75.99    8.90
  -6  -8  -1   69.29    6.60
  -7  -8  -1  182.28   10.50
  -7  -8  -1  178.68   11.90
  -7  -8  -1  157.08    9.10
  -8  -8  -1  467.65   20.50
  -8  -8  -1  456.85   17.20
  -8  -8  -1  479.75   18.50
  -9  -8  -1   -8.60    2.80
  -9  -8  -1    0.20    3.30
   9   8   1    2.30    4.00
 -10  -8  -1   -1.40    3.00
 -10  -8  -1    0.10    3.70
  10   8   1    0.80    4.60
 -11  -8  -1   32.90    6.80
 -11  -8  -1   17.00    5.20
  11   8   1   22.70    6.70
 -12  -8  -1  123.29   12.30
  12   8   1  113.19   14.00
 -13  -8  -1   14.70    6.00
  13   8   1    3.60    5.70
 -14  -8  -1    2.90    5.60
 -15  -8  -1   25.70    8.30
  11  -9  -1   32.90   11.10
 -11   9   1   29.90    8.70
  10  -9  -1   59.19   12.90
 -10   9   1   75.99   12.00
   9  -9  -1   29.60    9.70
  -9   9   1   13.90    6.40
   8  -9  -1   -2.50    5.50
  -8   9   1    3.20    4.50
   7  -9  -1   78.79   12.60
  -7   9   1  103.99   12.40
   6  -9  -1   69.49   11.50
  -6   9   1   62.29    9.90
   5  -9  -1    1.80    4.70
  -5   9   1    2.70    4.70
   4  -9  -1  227.08   15.60
  -4   9   1  214.48   14.10
   3  -9  -1   26.90    7.10
  -3   9   1   18.70    5.70
   2  -9  -1  121.69   13.10
  -2   9   1  108.29    9.90
   1  -9  -1    2.80    4.50
  -1   9   1    6.40    4.00
   0  -9  -1   75.99   10.30
   0   9   1   71.49    8.60
  -1  -9  -1    4.00    4.80
   1   9   1   -0.80    3.40
  -2  -9  -1  359.96   17.70
   2   9   1  362.86   16.70
   2   9   1  351.16    9.60
  -3  -9  -1   47.10    7.60
   3   9   1   58.69    8.20
   3   9   1   53.99    3.70
  -4  -9  -1  182.98   12.30
   4   9   1  194.28   12.00
   4   9   1  192.48    7.70
  -5  -9  -1    1.30    4.00
  -5  -9  -1    5.50    2.60
   5   9   1    5.30    4.00
  -6  -9  -1   47.80    7.90
  -6  -9  -1   44.40    5.30
   6   9   1   47.30    7.40
  -7  -9  -1    3.30    4.40
  -7  -9  -1   -3.10    2.60
  -7  -9  -1   -0.20    3.40
  -8  -9  -1    5.00    3.50
  -8  -9  -1    9.00    4.30
  -8  -9  -1   -3.30    3.60
  -9  -9  -1    0.50    3.50
  -9  -9  -1    9.50    5.10
  -9  -9  -1    0.50    3.50
 -10  -9  -1   13.60    5.10
 -10  -9  -1   18.10    5.10
  10   9   1   18.20    6.60
 -11  -9  -1   41.00    7.00
 -11  -9  -1   32.10    6.80
  11   9   1   38.90    9.10
 -12  -9  -1    9.00    5.50
  12   9   1   11.60    6.40
 -13  -9  -1    2.40    5.00
  13   9   1   -6.50    5.00
 -14  -9  -1   31.30    8.50
 -15  -9  -1   -4.90    5.50
  11 -10  -1   -0.50    7.10
 -11  10   1    3.00    6.20
  10 -10  -1   32.80   10.50
 -10  10   1   33.30    9.00
   9 -10  -1   12.20    7.50
  -9  10   1  -13.50    3.80
   8 -10  -1   25.00    8.80
  -8  10   1   24.10    7.60
   7 -10  -1   20.60    8.20
  -7  10   1   19.70    7.40
   6 -10  -1    2.10    4.90
  -6  10   1    7.60    5.30
   5 -10  -1   48.30   10.20
  -5  10   1   33.20    8.00
   4 -10  -1    0.00    5.20
  -4  10   1    2.30    4.00
   3 -10  -1   23.50    7.50
  -3  10   1   17.30    5.90
   2 -10  -1  260.87   16.80
  -2  10   1  263.27   15.80
   1 -10  -1   54.39    9.30
  -1  10   1   63.19    8.80
   0 -10  -1   86.89   11.10
   0  10   1   95.59   11.10
  -1 -10  -1   62.59    9.40
   1  10   1   63.79    8.90
  -2 -10  -1   49.60    8.10
   2  10   1   66.99    9.10
  -3 -10  -1  108.09   11.90
   3  10   1  106.69    5.60
   3  10   1  108.59    9.80
  -4 -10  -1   34.80    7.40
   4  10   1   27.40    3.40
   4  10   1   34.60    6.70
  -5 -10  -1    6.40    5.10
   5  10   1   -1.80    3.50
   5  10   1    5.20    2.30
  -6 -10  -1   21.30    4.30
  -6 -10  -1   25.80    7.00
   6  10   1   28.10    6.70
  -7 -10  -1   42.00    5.80
  -7 -10  -1   46.50    8.80
   7  10   1   43.00    7.70
  -8 -10  -1   59.69    7.10
  -8 -10  -1   64.79    9.90
   8  10   1   68.99    9.10
  -9 -10  -1   49.30    7.80
  -9 -10  -1   46.20    9.10
  -9 -10  -1   44.40    6.90
 -10 -10  -1   32.40    6.60
 -10 -10  -1   27.00    6.40
  10  10   1   29.80    7.90
 -11 -10  -1   16.70    5.70
 -11 -10  -1   15.40    5.80
  11  10   1   14.20    7.00
 -12 -10  -1    3.50    5.00
  12  10   1   -0.80    4.60
 -13 -10  -1   17.90    6.90
  13  10   1   19.50    7.60
 -14 -10  -1   -1.30    5.50
 -15 -10  -1   76.59   11.90
  10 -11  -1    0.40    6.70
 -10  11   1    2.30    6.60
   9 -11  -1  104.29   15.30
  -9  11   1  140.29   17.00
   8 -11  -1    3.90    5.90
  -8  11   1    8.40    6.40
   7 -11  -1    1.60    6.50
  -7  11   1   -6.10    3.80
   6 -11  -1   11.70    7.00
  -6  11   1   24.50    7.60
   5 -11  -1   19.20    7.40
  -5  11   1   22.90    7.80
   4 -11  -1   12.50    6.40
  -4  11   1   14.80    6.00
   3 -11  -1   11.30    6.00
  -3  11   1   11.90    6.00
   2 -11  -1    3.00    4.80
  -2  11   1    5.70    4.40
   1 -11  -1   10.60    5.80
  -1  11   1    5.20    4.80
   0 -11  -1    5.20    4.80
   0  11   1    2.00    4.20
  -1 -11  -1    3.60    4.90
   1  11   1    0.10    3.50
  -2 -11  -1   18.10    6.60
   2  11   1   15.50    5.80
  -3 -11  -1    1.50    4.80
   3  11   1    6.60    4.90
  -4 -11  -1   66.79   10.70
   4  11   1   51.89    8.70
  -5 -11  -1    6.30    5.40
   5  11   1   13.40    5.40
  -6 -11  -1   89.49   11.70
   6  11   1   99.49   11.40
   6  11   1   82.79    6.10
  -7 -11  -1   54.79    9.90
  -7 -11  -1   49.99    6.20
   7  11   1   38.40    7.50
  -8 -11  -1  104.19   13.10
  -8 -11  -1  117.69    8.90
   8  11   1  134.19   11.20
  -9 -11  -1   26.60    5.60
  -9 -11  -1   27.40    8.10
   9  11   1   31.20    7.60
 -10 -11  -1    1.90    4.20
  10  11   1    5.90    5.40
  10  11   1   12.50    5.10
 -11 -11  -1    5.00    4.50
  11  11   1   -2.50    3.80
  11  11   1    5.10    6.00
 -12 -11  -1    4.00    5.50
  12  11   1    6.50    6.20
 -13 -11  -1   18.80    7.20
  13  11   1   54.49   11.50
 -14 -11  -1    3.20    6.10
   9 -12  -1    1.60    6.50
  -9  12   1    1.60    6.70
   8 -12  -1    2.20    6.50
  -8  12   1   -3.50    4.80
   7 -12  -1   -9.30    5.20
  -7  12   1   -0.10    5.20
   6 -12  -1   -4.40    5.10
  -6  12   1    4.40    5.50
   5 -12  -1    8.90    7.10
  -5  12   1    5.40    5.80
   4 -12  -1   11.20    6.70
  -4  12   1   11.50    6.20
   3 -12  -1   86.69   13.40
  -3  12   1   63.39   10.50
   2 -12  -1    0.90    5.60
  -2  12   1   -0.10    4.00
   1 -12  -1    5.80    5.60
  -1  12   1   11.80    5.80
   0 -12  -1   -3.00    4.60
   0  12   1    4.10    4.50
  -1 -12  -1   21.60    7.50
   1  12   1   22.60    7.00
  -2 -12  -1   -4.20    4.00
   2  12   1    2.10    4.10
  -3 -12  -1  104.59   12.90
   3  12   1  116.19   12.70
  -4 -12  -1   13.60    6.10
   4  12   1   -1.60    4.10
  -5 -12  -1   14.00    6.40
   5  12   1    5.20    4.20
  -6 -12  -1    6.60    5.40
   6  12   1    2.00    4.40
  -7 -12  -1   18.30    7.10
   7  12   1   27.30    6.60
  -8 -12  -1  100.39   13.70
   8  12   1   97.09   12.10
  -9 -12  -1   55.59   11.10
   9  12   1   31.70    7.80
 -10 -12  -1    2.70    4.80
 -10 -12  -1    6.80    5.90
  10  12   1    8.00    5.60
 -11 -12  -1    0.60    5.00
  11  12   1    5.80    6.20
  11  12   1    9.80    6.90
 -12 -12  -1    6.60    5.60
  12  12   1    2.60    5.30
 -13 -12  -1    2.70    6.00
   7 -13  -1   18.20    9.40
  -7  13   1   10.70    7.10
   6 -13  -1   48.40   11.30
  -6  13   1   24.80    8.70
   5 -13  -1    5.40    6.30
  -5  13   1    0.60    5.90
   4 -13  -1   27.10    9.30
  -4  13   1   24.50    8.60
   3 -13  -1   -0.60    6.10
  -3  13   1   -0.40    4.90
   2 -13  -1    3.50    5.60
  -2  13   1    5.70    5.40
   1 -13  -1   -1.10    5.70
  -1  13   1   -3.40    3.80
   0 -13  -1    0.50    5.40
   0  13   1    3.60    4.60
  -1 -13  -1   13.20    6.90
   1  13   1   12.20    5.80
  -2 -13  -1    9.10    5.70
   2  13   1    6.10    5.20
  -3 -13  -1   28.30    8.50
   3  13   1   40.40    8.80
  -4 -13  -1   21.70    7.80
   4  13   1   30.20    7.90
  -5 -13  -1    9.70    6.10
   5  13   1    5.30    5.00
  -6 -13  -1   -7.40    3.90
   6  13   1    1.90    5.30
  -7 -13  -1    1.80    5.30
   7  13   1    3.90    5.30
  -8 -13  -1    7.80    6.40
   8  13   1    2.00    5.00
  -9 -13  -1   11.30    7.50
   9  13   1   14.00    6.20
 -10 -13  -1   -4.80    5.70
  10  13   1   14.00    6.10
  11  13   1   13.60    7.30
  12  13   1    3.00    4.90
  -6  14   1    9.80    7.00
  -5  14   1    2.80    6.20
   4 -14  -1    9.80    7.30
  -4  14   1   27.30    9.00
   3 -14  -1    2.00    5.50
  -3  14   1    2.60    5.90
   2 -14  -1   -4.30    6.00
  -2  14   1    7.20    6.20
   1 -14  -1   87.39   13.70
  -1  14   1   57.59   11.00
   0 -14  -1   -2.10    4.60
   0  14   1   -0.50    4.70
  -1 -14  -1   31.40    9.50
   1  14   1   22.70    7.80
  -2 -14  -1    7.50    6.40
   2  14   1   -0.90    4.80
  -3 -14  -1   45.90   10.60
   3  14   1   32.30    8.10
  -4 -14  -1   11.30    7.10
   4  14   1    7.40    5.50
  -5 -14  -1   31.00    8.80
   5  14   1   39.40    9.20
  -6 -14  -1   -0.30    5.60
   6  14   1    6.70    5.10
  -7 -14  -1   27.90    9.10
   7  14   1    6.30    5.80
  -8 -14  -1   17.30    8.10
   8  14   1   24.10    7.30
  -9 -14  -1   -1.30    6.90
   9  14   1   -3.10    4.80
 -10 -14  -1   17.50    8.20
  10  14   1    8.40    6.30
  11  14   1   22.60    9.50
   4 -15  -1    5.10    7.50
  -4  15   1    1.00    6.60
   3 -15  -1   -0.40    6.90
  -3  15   1   14.30    8.20
   2 -15  -1   -0.50    5.90
  -2  15   1   -4.10    5.30
   1 -15  -1    2.60    6.40
  -1  15   1    9.90    6.50
   0 -15  -1    8.00    7.20
   0  15   1    2.70    5.60
  -1 -15  -1    7.20    6.80
   1  15   1    0.10    5.20
  -2 -15  -1    0.90    6.60
   2  15   1   -1.50    5.60
  -3 -15  -1   -5.20    5.90
   3  15   1    2.90    5.60
  -4 -15  -1    6.80    6.60
   4  15   1    0.60    5.30
  -5 -15  -1   11.10    7.70
   5  15   1   22.90    7.50
  -6 -15  -1    0.10    6.20
   6  15   1   16.20    7.10
  -7 -15  -1   -5.60    5.10
   7  15   1   -3.70    5.50
  -8 -15  -1    4.40    7.60
   8  15   1    5.30    5.80
  -9 -15  -1   -1.30    6.90
   9  15   1    2.90    5.70
 -10 -15  -1   10.50    8.70
  10  15   1    7.30    6.30
   1 -16  -1   41.20   11.60
  -1  16   1   39.60   10.10
   0 -16  -1   14.90    8.50
   0  16   1   20.20    8.20
  -1 -16  -1   18.40    8.90
   1  16   1    4.20    6.60
  -2 -16  -1   71.69   13.00
   2  16   1   87.19   14.00
  -3 -16  -1   80.29   14.90
   3  16   1   68.99   13.20
  -4 -16  -1    1.10    8.00
   4  16   1   18.30    8.50
  -5 -16  -1    6.60    7.70
   5  16   1    2.50    6.10
  -6 -16  -1   56.89   12.80
   6  16   1   70.59   12.90
  -7 -16  -1   82.39   15.00
   7  16   1   63.49   12.20
   5  16  -2   64.59   12.20
  -5 -16   2   73.89   14.30
   4  16  -2   11.10    7.40
  -4 -16   2    7.60    7.70
   3  16  -2   27.50    9.20
  -3 -16   2   55.19   12.70
   2  16  -2   11.80    6.90
  -2 -16   2   28.80    9.80
   1  16  -2   76.59   13.80
  -1 -16   2   75.59   13.90
   0  16  -2    1.40    6.80
   8  15  -2   15.60    7.90
  -8 -15   2   -8.20    6.90
   7  15  -2   -3.50    5.30
  -7 -15   2    0.90    6.40
   6  15  -2    2.60    6.00
  -6 -15   2   15.40    8.50
   5  15  -2   -4.10    4.90
  -5 -15   2    1.60    6.70
   4  15  -2    7.30    6.60
  -4 -15   2   15.90    9.30
   3  15  -2   17.70    8.00
  -3 -15   2   26.30    9.70
   2  15  -2   -2.20    5.40
  -2 -15   2   13.30    7.40
   1  15  -2   17.80    7.80
  -1 -15   2   13.30    7.90
   0  15  -2   16.20    8.10
   0 -15   2   10.50    8.00
  -1  15  -2    8.40    7.00
   1 -15   2   14.60    7.20
  -2  15  -2   -4.50    5.60
   2 -15   2   14.90    8.80
  -3  15  -2    8.90    7.00
   3 -15   2    6.50    8.10
 -10 -14   2    2.60    7.40
  -9 -14   2   17.70    8.70
   8  14  -2    3.90    5.40
  -8 -14   2   10.80    7.00
   7  14  -2   -0.10    4.60
  -7 -14   2   -7.70    5.60
   6  14  -2   37.80    8.80
  -6 -14   2   31.70    9.20
   5  14  -2   20.50    7.60
  -5 -14   2   34.20   10.70
   4  14  -2   41.50    9.70
  -4 -14   2   32.60    9.90
   3  14  -2    4.50    5.70
  -3 -14   2   -8.50    4.70
   2  14  -2   53.29   10.90
  -2 -14   2   35.30   10.10
   1  14  -2   61.29   11.80
  -1 -14   2   45.60   10.60
   0  14  -2    1.30    4.90
   0 -14   2    0.30    6.30
  -1  14  -2    7.30    5.90
   1 -14   2   14.10    7.00
  -2  14  -2   55.09   11.40
   2 -14   2   77.49   13.20
  -3  14  -2   14.90    8.40
   3 -14   2   18.10    8.80
  -4  14  -2   10.50    7.40
   4 -14   2   23.30    8.90
  -5  14  -2   24.70    9.30
   5 -14   2   19.40   10.20
  11  13  -2   32.70   11.30
 -10 -13   2    8.50    7.70
  -9 -13   2   44.20   11.90
   8  13  -2    2.60    4.40
  -8 -13   2    0.30    6.30
   7  13  -2   13.00    6.30
  -7 -13   2   16.80    8.00
   6  13  -2   10.70    6.50
  -6 -13   2   11.60    7.10
   5  13  -2   36.10    8.30
  -5 -13   2   33.90    8.90
   4  13  -2    1.90    4.90
  -4 -13   2   22.60    8.30
   3  13  -2   10.70    6.20
  -3 -13   2    7.50    6.70
   2  13  -2   16.10    6.80
  -2 -13   2   15.50    7.40
   1  13  -2   -2.10    4.40
  -1 -13   2    8.10    6.30
   0  13  -2   25.20    7.60
   0 -13   2   21.80    8.10
  -1  13  -2    4.40    5.00
   1 -13   2   11.00    7.40
  -2  13  -2   31.10    8.80
   2 -13   2   22.60    8.60
  -3  13  -2    6.90    5.70
   3 -13   2   17.50    6.70
  -4  13  -2   -5.60    4.80
   4 -13   2    1.70    6.30
  -5  13  -2   -5.40    5.40
   5 -13   2    3.40    6.70
  -6  13  -2    0.30    5.80
   6 -13   2    2.00    6.60
  -7  13  -2    5.00    7.20
   7 -13   2   13.70    8.70
  12  12  -2    5.50    7.50
 -12 -12   2   11.40    6.40
  11  12  -2   44.50   11.70
  10  12  -2   38.50   10.90
   9  12  -2    5.90    5.30
  -9 -12   2   -1.60    5.80
   8  12  -2   22.20    6.90
  -8 -12   2   21.30    8.10
   7  12  -2    3.90    4.80
  -7 -12   2    2.10    6.30
   6  12  -2   15.80    5.90
  -6 -12   2   14.60    6.40
   5  12  -2   25.70    6.90
  -5 -12   2   14.60    7.30
   4  12  -2   92.69   11.60
  -4 -12   2   62.09   10.90
   3  12  -2    7.00    5.00
  -3 -12   2   13.10    6.50
   2  12  -2   26.00    7.30
  -2 -12   2   27.50    8.00
   1  12  -2   42.70    8.40
  -1 -12   2   46.70   10.10
   0  12  -2   40.10    8.40
   0 -12   2   29.60    8.00
  -1  12  -2   39.40    8.60
   1 -12   2   13.80    7.10
  -2  12  -2   75.29   11.70
   2 -12   2   81.89   13.20
  -3  12  -2    8.50    6.10
   3 -12   2   23.60    8.40
  -4  12  -2   34.30    8.50
   4 -12   2   41.70    9.90
  -5  12  -2   24.00    8.40
   5 -12   2   24.50    8.40
  -6  12  -2    5.80    6.70
   6 -12   2    3.50    7.40
  -7  12  -2   -2.80    4.80
   7 -12   2   15.40    8.00
  -8  12  -2   12.10    8.70
   8 -12   2    9.10    7.10
  13  11  -2   23.70    9.90
 -13 -11   2   32.90    8.40
  12  11  -2    6.20    6.60
 -12 -11   2    3.30    5.10
  11  11  -2    4.50    6.40
 -11 -11   2   -0.20    4.70
  10  11  -2   12.20    7.30
 -10 -11   2    2.10    4.00
   9  11  -2   82.09   10.20
  -9 -11   2   72.59    8.70
  -9 -11   2  101.69   14.60
   8  11  -2    3.50    4.00
  -8 -11   2   -0.90    3.10
  -8 -11   2    0.20    5.40
   7  11  -2    8.90    4.80
  -7 -11   2   12.10    6.80
  -7 -11   2    1.10    3.60
   6  11  -2    0.20    4.20
  -6 -11   2    1.00    4.90
   5  11  -2    5.80    4.60
  -5 -11   2    3.50    5.70
   4  11  -2    9.10    4.80
  -4 -11   2    1.10    5.00
   3  11  -2   24.90    6.60
  -3 -11   2   25.00    7.60
   2  11  -2    0.10    4.00
  -2 -11   2   -0.60    4.30
   1  11  -2   -6.30    3.10
  -1 -11   2   -5.70    3.60
   0  11  -2   -0.20    3.80
   0 -11   2   -3.00    4.00
  -1  11  -2   56.89   10.10
   1 -11   2   55.89   10.00
  -2  11  -2    7.80    4.90
   2 -11   2    3.80    5.70
  -3  11  -2   24.40    6.90
   3 -11   2   22.90    7.80
  -4  11  -2    4.20    5.50
   4 -11   2    7.20    6.50
  -5  11  -2   12.90    6.50
   5 -11   2   13.30    7.50
  -6  11  -2    9.10    5.90
   6 -11   2    6.60    6.10
  -7  11  -2   11.80    6.80
   7 -11   2   16.30    7.20
  -8  11  -2   42.30   11.00
   8 -11   2   21.90    8.70
  -9  11  -2    0.60    5.90
   9 -11   2    0.90    6.90
 -10  11  -2   18.10    8.50
  14  10  -2   -4.50    6.50
 -14 -10   2   -0.80    5.80
  13  10  -2   -1.90    5.70
 -13 -10   2   -2.30    4.60
  12  10  -2   21.00    8.40
 -12 -10   2   10.50    6.20
  11  10  -2   35.30   10.30
 -11 -10   2   33.80    7.60
  10  10  -2   -7.90    3.80
 -10 -10   2   -0.30    3.90
   9  10  -2   40.20    7.20
  -9 -10   2   25.70    5.90
  -9 -10   2   20.40    8.20
   8  10  -2  253.87   14.20
  -8 -10   2  246.88   17.40
  -8 -10   2  263.07   12.90
   7  10  -2    5.70    4.20
  -7 -10   2    3.70    3.20
  -7 -10   2    9.80    5.80
   6  10  -2  168.68   11.60
  -6 -10   2  164.08   13.90
  -6 -10   2  143.99    8.50
   5  10  -2  216.98   13.40
  -5 -10   2  213.48    9.50
  -5 -10   2  216.88   15.20
   4  10  -2  140.09   11.00
  -4 -10   2  150.98   13.30
   3  10  -2  235.38   14.20
  -3 -10   2  259.57   16.20
   2  10  -2  333.37   17.20
  -2 -10   2  350.96   19.30
   1  10  -2  163.28   12.30
  -1 -10   2  141.19   12.50
   0  10  -2  141.99   11.70
   0 -10   2  107.19   12.40
  -1  10  -2   66.39    9.50
   1 -10   2   62.19   10.00
  -2  10  -2   66.59    9.50
   2 -10   2   56.89    9.70
  -3  10  -2  140.19   12.50
   3 -10   2  132.29   14.50
  -4  10  -2  319.57   18.80
   4 -10   2  296.17   19.10
  -5  10  -2   45.50    9.30
   5 -10   2   29.90    8.00
  -6  10  -2   17.00    7.00
   6 -10   2    3.20    5.20
  -7  10  -2   -2.30    4.60
   7 -10   2   -0.70    5.10
  -8  10  -2   53.09   10.70
   8 -10   2   40.60   10.60
  -9  10  -2    9.60    6.70
   9 -10   2    6.90    7.20
 -10  10  -2   34.50    9.90
  10 -10   2    9.90    8.20
 -11  10  -2    6.40    6.90
  11 -10   2    1.10    6.70
  14   9  -2    1.10    7.40
 -14  -9   2   -3.50    5.60
  13   9  -2   -2.50    6.10
 -13  -9   2    9.60    6.30
  12   9  -2   -0.40    5.80
 -12  -9   2   -0.40    4.70
  11   9  -2   24.60    8.60
 -11  -9   2    9.60    5.10
  10   9  -2   22.80    7.60
 -10  -9   2   26.30    6.20
   9   9  -2   -1.40    4.90
   9   9  -2    6.60    3.90
  -9  -9   2    2.00    3.90
   8   9  -2    5.80    3.60
  -8  -9   2    6.70    4.10
  -8  -9   2    2.50    5.20
   7   9  -2  218.48   12.50
  -7  -9   2  222.88   11.10
  -7  -9   2  218.88   15.40
   6   9  -2   26.90    6.00
  -6  -9   2   32.30    5.20
  -6  -9   2   26.60    6.90
   5   9  -2  131.39   10.00
  -5  -9   2  123.19    7.30
  -5  -9   2  124.39   13.50
   4   9  -2   55.39    7.80
  -4  -9   2   40.90    7.70
  -4  -9   2   54.79    4.70
   3   9  -2    1.40    3.10
  -3  -9   2   -0.70    4.10
  -3  -9   2    2.70    1.80
   2   9  -2   91.39   10.20
  -2  -9   2   81.79   10.30
  -2  -9   2   72.39    4.60
   1   9  -2   41.20    7.10
  -1  -9   2   48.80    8.60
   0   9  -2   17.90    5.40
   0  -9   2    9.80    5.50
  -1   9  -2   27.20    6.40
   1  -9   2   33.80    7.30
  -2   9  -2  231.88   14.60
   2  -9   2  250.27   15.60
  -3   9  -2   18.90    6.50
   3  -9   2   16.80    5.80
  -4   9  -2    9.10    5.20
   4  -9   2    8.60    5.40
  -5   9  -2   35.50    8.10
   5  -9   2   26.60    7.60
  -6   9  -2   20.60    6.80
   6  -9   2   17.90    7.00
  -7   9  -2   -0.70    4.30
   7  -9   2   -1.40    5.50
  -8   9  -2   17.70    7.00
   8  -9   2   10.00    6.90
  -9   9  -2   24.40    8.10
   9  -9   2   25.00    8.80
 -10   9  -2   45.70   10.50
  10  -9   2   39.00   10.40
 -11   9  -2    2.80    6.90
  11  -9   2    3.00    6.80
 -12   9  -2   -3.60    6.60
  15   8  -2    9.00    8.00
 -15  -8   2    5.30    6.30
  14   8  -2    8.60    7.30
 -14  -8   2    7.90    6.50
  13   8  -2   44.50   10.90
 -13  -8   2   41.80    8.40
  12   8  -2   64.09   12.10
 -12  -8   2   77.39   10.10
  11   8  -2    9.30    5.80
 -11  -8   2    5.30    4.70
  10   8  -2   94.49   13.50
 -10  -8   2   89.89    9.90
   9   8  -2   13.90    6.20
   9   8  -2   10.40    4.10
  -9  -8   2   10.40    4.60
   8   8  -2   80.99    7.40
  -8  -8   2   83.69   11.60
  -8  -8   2   86.09    8.40
   7   8  -2  227.88   12.00
  -7  -8   2  236.18   11.40
  -7  -8   2  240.08   15.40
   6   8  -2  243.48   12.50
  -6  -8   2  242.18   15.00
  -6  -8   2  236.68   10.80
   5   8  -2  572.44   20.70
  -5  -8   2  556.34   17.50
  -5  -8   2  569.94   23.60
   4   8  -2  335.37   14.90
  -4  -8   2  297.87   11.00
  -4  -8   2  326.27   16.90
   3   8  -2  694.53   23.60
  -3  -8   2  682.03   25.70
  -3  -8   2  688.73   18.40
   2   8  -2   23.40    5.10
  -2  -8   2   11.30    4.70
  -2  -8   2   20.90    2.50
   1   8  -2  137.69    9.80
  -1  -8   2  136.79   10.90
  -1  -8   2  143.39    4.50
   0   8  -2   25.90    5.60
   0  -8   2   31.60    7.00
  -1   8  -2 1119.09   34.90
   1  -8   2 1107.29   35.90
  -2   8  -2 1061.29   34.80
   2  -8   2 1160.88   36.90
  -3   8  -2 1230.78   38.80
   3  -8   2 1269.37   40.10
  -4   8  -2   16.90    5.80
   4  -8   2   11.30    5.80
  -5   8  -2   24.00    6.50
   5  -8   2   34.50    7.80
  -6   8  -2  129.39   11.60
   6  -8   2  109.89   13.00
  -7   8  -2   -0.80    4.50
   7  -8   2    0.70    5.40
  -8   8  -2    4.50    5.30
   8  -8   2   -5.60    4.70
  -9   8  -2   77.29   11.30
   9  -8   2   57.29   10.90
 -10   8  -2   -0.90    4.80
  10  -8   2   -6.50    5.30
 -11   8  -2   29.70    8.70
  11  -8   2   23.30    8.40
 -12   8  -2   10.10    7.20
  12  -8   2   22.70    9.20
  15   7  -2    1.80    7.40
 -15  -7   2   -0.80    6.60
  14   7  -2   -6.70    5.00
 -14  -7   2    5.90    5.80
  13   7  -2   -3.40    5.70
 -13  -7   2   -0.90    5.50
  12   7  -2   12.30    7.20
 -12  -7   2   20.80    6.20
  11   7  -2   32.90    8.20
 -11  -7   2   16.30    5.10
  10   7  -2   20.30    6.70
 -10  -7   2   12.70    4.80
   9   7  -2    9.60    4.90
  -9  -7   2    7.60    3.90
   8   7  -2   76.39   11.00
   8   7  -2   83.19    7.10
  -8  -7   2   79.59    8.10
   7   7  -2   14.30    4.00
  -7  -7   2    8.80    5.00
  -7  -7   2    4.00    3.30
   6   7  -2   90.49    7.40
  -6  -7   2  101.19    6.90
  -6  -7   2  104.29    9.90
   5   7  -2   37.00    5.40
  -5  -7   2   45.90    5.30
  -5  -7   2   48.20    7.90
   4   7  -2   51.39    6.50
  -4  -7   2   50.59    7.20
  -4  -7   2   55.59    4.60
   3   7  -2   11.20    3.60
  -3  -7   2   10.70    2.40
  -3  -7   2    5.60    3.80
   2   7  -2   -1.70    2.50
  -2  -7   2   -0.40    3.00
  -2  -7   2    2.60    1.50
   1   7  -2   23.00    4.90
  -1  -7   2   16.10    1.90
  -1  -7   2   14.90    4.50
   0   7  -2   33.20    5.70
   0  -7   2   34.70    6.30
  -1   7  -2    1.90    3.00
   1  -7   2   -0.30    3.30
  -2   7  -2   62.19    7.90
   2  -7   2   45.50    7.00
  -3   7  -2   55.69    7.80
   3  -7   2   65.49    9.00
  -4   7  -2   11.30    4.30
   4  -7   2    2.30    3.90
  -5   7  -2   80.79   10.10
   5  -7   2   64.39    9.00
  -6   7  -2   45.30    8.10
   6  -7   2   44.40    8.00
  -7   7  -2  407.06   20.10
   7  -7   2  399.96   20.50
  -8   7  -2   81.59   11.30
   8  -7   2   77.69   11.60
  -9   7  -2   -6.80    4.00
   9  -7   2   -2.20    4.60
 -10   7  -2    5.90    5.40
  10  -7   2   13.70    6.60
 -11   7  -2   36.80    9.00
  11  -7   2   46.10   10.70
 -12   7  -2   48.20   10.90
  12  -7   2   52.79   11.30
 -13   7  -2   10.90    7.90
  13  -7   2    2.60    7.50
  15   6  -2   62.29   13.20
 -15  -6   2   62.49   11.20
  14   6  -2   -5.60    5.00
 -14  -6   2   -6.30    5.40
  13   6  -2  100.59   14.40
 -13  -6   2   95.99   11.80
  12   6  -2    1.00    4.90
 -12  -6   2    5.20    5.00
  11   6  -2   40.00    8.80
 -11  -6   2   41.30    7.70
  10   6  -2    2.80    4.90
 -10  -6   2    3.60    4.10
   9   6  -2   28.10    7.00
  -9  -6   2   20.60    5.30
  -9  -6   2   19.70    4.00
   8   6  -2    1.30    3.90
  -8  -6   2    1.70    3.20
  -8  -6   2    0.10    2.20
   7   6  -2  839.12   30.20
  -7  -6   2  851.31   25.50
  -7  -6   2  838.32   24.20
   6   6  -2    1.30    2.30
  -6  -6   2   -0.40    2.20
  -6  -6   2    6.80    3.50
   5   6  -2  160.58    8.50
  -5  -6   2  156.78    7.80
  -5  -6   2  163.98   10.40
   4   6  -2    1.80    2.00
  -4  -6   2    4.10    3.30
  -4  -6   2   -0.40    1.70
   3   6  -2 1406.26   36.40
  -3  -6   2 1355.76   32.90
  -3  -6   2 1343.27   38.70
   2   6  -2  440.46   15.90
  -2  -6   2  434.76   17.50
  -2  -6   2  454.25   12.30
   1   6  -2  253.07   11.50
  -1  -6   2  254.37    7.40
  -1  -6   2  245.48   12.30
   0   6  -2  244.08    6.40
   0   6  -2  249.78   11.80
   0  -6   2  250.37   12.60
  -1   6  -2  611.44   21.00
   1  -6   2  606.44   21.80
  -2   6  -2   13.30    3.90
   2  -6   2   12.60    4.40
  -3   6  -2   56.39    7.40
   3  -6   2   46.80    2.80
   3  -6   2   49.90    7.50
   3  -6   2   42.10    2.40
  -4   6  -2   89.19    9.70
   4  -6   2   74.99    8.90
   4  -6   2   70.29    3.70
  -5   6  -2  705.23   25.50
   5  -6   2  702.23   18.40
   5  -6   2  740.93   26.40
  -6   6  -2    2.60    3.90
   6  -6   2    8.20    5.20
   6  -6   2    5.50    2.20
  -7   6  -2    7.80    4.80
   7  -6   2    8.70    2.80
   7  -6   2   12.40    6.00
  -8   6  -2   68.49   10.00
   8  -6   2   62.09    5.40
   8  -6   2   58.19    9.90
  -9   6  -2   71.79   10.60
   9  -6   2   67.59   10.80
 -10   6  -2   31.30    7.70
  10  -6   2   36.80    8.70
 -11   6  -2  237.88   16.90
  11  -6   2  218.58   17.20
 -12   6  -2    4.30    5.40
  12  -6   2    7.60    7.00
 -13   6  -2   13.40    7.10
  13  -6   2   -7.40    5.60
  14  -6   2    0.60    7.10
  16   5  -2   12.50    9.20
 -16  -5   2   14.00    7.90
  15   5  -2   11.70    8.10
 -15  -5   2   -4.10    5.90
  14   5  -2  169.18   19.30
 -14  -5   2  182.08   14.60
  13   5  -2   -0.10    5.30
 -13  -5   2    5.10    5.70
  12   5  -2    7.90    6.20
 -12  -5   2    6.10    5.00
  11   5  -2    3.10    5.10
 -11  -5   2    9.90    4.90
  10   5  -2   25.30    7.10
 -10  -5   2   18.90    5.40
   9   5  -2   60.59    9.40
  -9  -5   2   71.49    8.20
  -9  -5   2   67.19    5.30
   8   5  -2  268.97   15.40
  -8  -5   2  257.17   10.30
  -8  -5   2  261.67   12.50
   7   5  -2  219.48   13.30
  -7  -5   2  216.88   10.60
  -7  -5   2  218.88    9.10
   6   5  -2  209.28   12.40
  -6  -5   2  197.48    9.20
  -6  -5   2  180.78    8.20
   5   5  -2   88.29    5.80
  -5  -5   2   78.69    5.70
  -5  -5   2   87.19    7.50
   4   5  -2  816.52   22.70
  -4  -5   2  787.72   21.60
  -4  -5   2  802.92   25.40
   3   5  -2   36.50    4.80
  -3  -5   2   41.20    3.90
  -3  -5   2   32.90    5.50
   2   5  -2  529.85   17.00
  -2  -5   2  549.15   18.80
  -2  -5   2  532.35   14.30
   1   5  -2   75.69    5.90
  -1  -5   2   75.39    6.80
  -1  -5   2   80.89    3.60
   0   5  -2  247.28    6.60
   0   5  -2  238.98   10.80
   0  -5   2  250.57   11.60
   0  -5   2  242.58    6.50
  -1   5  -2   66.59    6.80
   1  -5   2   77.69    7.90
  -2   5  -2  316.57   13.30
   2  -5   2  331.47    8.10
   2  -5   2  322.27   14.00
   2  -5   2  318.37    8.00
  -3   5  -2  491.75   18.00
   3  -5   2  471.75   17.90
   3  -5   2  482.85   12.20
  -4   5  -2  548.45   19.90
   4  -5   2  536.05   14.00
   4  -5   2  515.95   19.70
  -5   5  -2   17.60    4.50
   5  -5   2   20.50    2.90
   5  -5   2   19.50    5.00
  -6   5  -2   -3.70    2.90
   6  -5   2    2.30    1.90
   6  -5   2    3.90    4.30
  -7   5  -2   56.09    8.20
   7  -5   2   55.29    4.80
   7  -5   2   68.29    9.50
  -8   5  -2   14.40    5.20
   8  -5   2   11.80    3.00
   8  -5   2    1.00    4.50
  -9   5  -2  535.65   23.00
   9  -5   2  492.45   23.00
 -10   5  -2   56.89    9.10
  10  -5   2   64.09   10.60
  10  -5   2   56.59    6.40
 -11   5  -2   -3.40    4.20
  11  -5   2   -0.20    3.00
  11  -5   2    1.00    5.80
 -12   5  -2   -0.60    5.20
  12  -5   2    1.40    5.70
 -13   5  -2   -1.40    5.60
  13  -5   2    1.90    6.70
  14  -5   2    8.00    7.50
  16   4  -2   29.50   10.70
 -16  -4   2   25.90    8.50
  15   4  -2   -5.50    5.90
 -15  -4   2    4.40    6.10
  14   4  -2   14.50    8.40
 -14  -4   2   10.20    6.30
  13   4  -2   56.99   10.90
 -13  -4   2   96.39   11.70
  12   4  -2   24.10    7.40
 -12  -4   2   11.40    5.40
  11   4  -2   61.29   10.50
 -11  -4   2   75.29    9.40
  10   4  -2  211.98   14.70
 -10  -4   2  201.78   12.10
   9   4  -2  163.48   12.20
  -9  -4   2  163.78    7.70
  -9  -4   2  175.18   10.60
   8   4  -2   49.00    7.60
  -8  -4   2   58.19    7.00
  -8  -4   2   54.69    4.40
   7   4  -2   38.70    6.90
  -7  -4   2   30.80    3.60
  -7  -4   2   38.50    5.30
   6   4  -2    8.20    3.50
  -6  -4   2    9.90    3.00
  -5  -4   2  941.81   28.60
  -5  -4   2  969.30   25.90
  -5  -4   2  983.20   24.80
   4   4  -2  384.96   12.10
  -4  -4   2  370.76   14.70
  -4  -4   2  343.37   11.80
   3   4  -2 1388.76   33.60
  -3  -4   2 1350.56   32.70
  -3  -4   2 1342.47   36.10
   2   4  -2    1.50    1.90
  -2  -4   2    2.20    1.50
  -2  -4   2   -1.90    1.90
   1   4  -2   40.90    4.40
  -1  -4   2   40.80    5.00
  -1  -4   2   45.40    2.80
   0   4  -2    5.60    1.20
   0   4  -2    5.80    2.50
   0  -4   2    8.90    1.30
   0  -4   2    4.30    2.50
  -1   4  -2    1.50    0.80
  -1   4  -2    0.00    1.90
   1  -4   2    0.90    2.70
   1  -4   2    1.70    1.00
  -3   4  -2 1016.50   28.90
   3  -4   2 1030.20   29.30
   3  -4   2 1011.50   23.80
  -4   4  -2  385.46   14.60
   4  -4   2  322.77   14.00
   4  -4   2  305.17    9.70
  -5   4  -2  203.88   10.90
   5  -4   2  192.68    7.40
   5  -4   2  192.18   10.90
  -6   4  -2   64.59    7.70
  -6   4  -2   72.29    5.10
   6  -4   2   61.19    7.90
  -7   4  -2   72.79    5.80
  -7   4  -2   76.49    8.70
   7  -4   2   80.19    9.50
  -8   4  -2    6.80    3.30
  -8   4  -2   12.70    4.50
   8  -4   2    3.00    4.60
  -9   4  -2   44.80    5.80
  -9   4  -2   39.30    7.50
   9  -4   2   31.70    7.60
 -10   4  -2   94.39    8.00
 -10   4  -2  104.79   12.00
  10  -4   2  105.19   12.50
 -11   4  -2   35.80    7.60
 -11   4  -2   55.79    7.50
  11  -4   2   47.60    9.70
 -12   4  -2   41.00    8.50
 -12   4  -2   44.20    7.30
  12  -4   2   32.00    8.80
 -13   4  -2   20.20    6.90
  13  -4   2    8.30    7.20
  14  -4   2    5.00    4.50
  14  -4   2   -8.20    5.20
  16   3  -2   31.10   10.50
 -16  -3   2   15.80    7.90
  15   3  -2   27.10    9.90
 -15  -3   2   37.90    8.90
  14   3  -2   25.60    9.00
 -14  -3   2   15.40    6.90
  13   3  -2    3.00    5.80
 -13  -3   2    3.20    5.20
  12   3  -2   13.10    7.10
 -12  -3   2   11.30    5.40
  11   3  -2   10.20    5.80
 -11  -3   2   16.60    5.60
  10   3  -2   -6.50    3.50
 -10  -3   2    0.80    3.50
   9   3  -2   73.99    9.90
  -9  -3   2   57.49    7.20
  -9  -3   2   57.59    4.60
   8   3  -2    6.00    3.80
  -8  -3   2    2.40    1.90
  -8  -3   2   10.50    3.90
   7   3  -2   23.50    5.30
  -7  -3   2   19.50    4.00
  -7  -3   2   30.60    3.40
   6   3  -2  305.37   14.30
  -6  -3   2  305.87    9.80
  -6  -3   2  326.27   12.10
   5   3  -2   69.09    6.30
  -5  -3   2   63.69    5.20
  -5  -3   2   72.49    4.00
  -4  -3   2   33.00    3.90
  -4  -3   2   30.00    4.50
  -4  -3   2   33.30    3.00
   3   3  -2    5.10    1.90
  -3  -3   2    6.30    2.00
  -3  -3   2    2.50    2.20
   2   3  -2   60.79    4.00
  -2  -3   2   57.29    3.50
  -2  -3   2   57.89    5.60
   1   3  -2  225.68    8.30
  -1  -3   2  229.68    6.80
  -1  -3   2  231.48    9.40
   0   3  -2  660.43   15.30
   0   3  -2  650.63   18.10
   0  -3   2  641.34   18.70
   0  -3   2  646.14   15.20
  -1   3  -2  534.25   12.50
  -1   3  -2  521.35   15.90
   1  -3   2  536.35   12.60
   1  -3   2  527.95   16.20
  -2   3  -2   62.99    5.00
   2  -3   2   72.39    5.50
   2  -3   2   67.29    3.10
  -3   3  -2 1800.12   45.20
   3  -3   2 1813.12   41.10
   3  -3   2 1850.81   45.30
  -4   3  -2    3.80    2.80
   4  -3   2    3.80    3.00
  -5   3  -2   13.10    2.50
  -5   3  -2   17.10    3.90
   5  -3   2    8.30    3.50
  -6   3  -2   50.09    6.40
  -6   3  -2   41.90    4.50
   6  -3   2   39.20    5.90
  -7   3  -2  172.98   10.50
  -7   3  -2  164.48    8.20
   7  -3   2  169.18   11.10
  -8   3  -2    8.80    3.40
  -8   3  -2    8.20    4.10
   8  -3   2   16.00    5.20
  -9   3  -2  240.48   11.50
  -9   3  -2  269.97   14.50
   9  -3   2  242.78   15.00
 -10   3  -2    4.70    4.00
 -10   3  -2    5.80    3.90
  10  -3   2   11.20    5.50
 -11   3  -2   29.60    5.80
 -11   3  -2   31.70    6.90
  11  -3   2   36.20    8.60
 -12   3  -2   24.50    6.00
 -12   3  -2   21.90    6.30
  12  -3   2   23.30    7.80
 -13   3  -2   88.09   10.20
 -13   3  -2  111.39   13.10
  13  -3   2   97.59   13.80
 -14   3  -2   -7.70    4.50
  14  -3   2   -2.10    7.00
  15  -3   2   31.40    7.00
  16   2  -2    8.60    8.50
 -16  -2   2   -0.50    6.10
  15   2  -2    3.00    7.30
 -15  -2   2    1.50    5.60
  14   2  -2    6.70    7.70
 -14  -2   2   10.20    5.90
  13   2  -2  179.18   16.00
 -13  -2   2  191.18   14.10
  12   2  -2   91.99   13.00
 -12  -2   2  119.69   10.60
  11   2  -2  112.59   13.50
 -11  -2   2   86.49    9.50
  10   2  -2   83.89   11.20
 -10  -2   2   75.69    8.40
   9   2  -2  224.58   14.00
  -9  -2   2  216.38    8.70
  -9  -2   2  209.18   11.50
   8   2  -2  105.59    9.10
  -8  -2   2   81.39    6.90
  -8  -2   2   81.49    4.80
   7   2  -2   11.20    3.90
  -7  -2   2   10.80    2.10
  -7  -2   2    9.90    3.20
   6   2  -2  598.74   20.80
  -6  -2   2  572.94   18.00
  -6  -2   2  569.34   15.30
   5   2  -2 3431.16   80.79
  -5  -2   2 3368.06   77.29
  -5  -2   2 3359.26   74.59
   4   2  -2  240.88   10.80
  -4  -2   2  243.88    7.10
  -4  -2   2  236.28    8.90
   3   2  -2 5910.71  129.49
  -3  -2   2 5779.72  124.69
  -3  -2   2 5642.54  126.19
   2   2  -2 3945.11   83.79
  -2  -2   2 3822.32   86.19
  -2  -2   2 3722.63   84.09
   1   2  -2   29.60    3.00
  -1  -2   2   26.70    3.70
  -1  -2   2   23.30    2.40
   0   2  -2  268.87    8.90
   0   2  -2  282.87    7.50
   0  -2   2  279.27    9.40
   0  -2   2  279.37    7.40
  -1   2  -2   63.59    2.80
  -1   2  -2   56.59    4.30
   1  -2   2   54.39    4.40
   1  -2   2   60.09    3.00
  -2   2  -2 3310.87   77.39
   2  -2   2 3469.95   77.29
   2  -2   2 3501.35   74.69
  -3   2  -2 1982.70   48.00
   3  -2   2 2009.50   47.70
   3  -2   2 1999.70   45.00
  -4   2  -2    1.30    2.20
  -4   2  -2    1.00    1.70
   4  -2   2    1.80    2.50
  -5   2  -2  795.32   23.70
  -5   2  -2  795.62   21.00
   5  -2   2  791.82   23.60
  -6   2  -2  666.33   21.70
  -6   2  -2  687.03   19.30
   6  -2   2  677.63   22.00
  -7   2  -2   73.09    6.60
  -7   2  -2   55.09    5.50
   7  -2   2   74.69    8.20
  -8   2  -2   97.09    8.10
  -8   2  -2   99.49    7.10
   8  -2   2  106.69    9.30
  -9   2  -2   98.79    7.80
  -9   2  -2   96.09    8.40
   9  -2   2  108.99   10.10
 -10   2  -2  303.97   13.90
 -10   2  -2  307.77   15.60
  10  -2   2  282.47   16.40
 -11   2  -2  122.29    9.60
 -11   2  -2  120.59   10.50
  11  -2   2  117.39   13.20
 -12   2  -2   90.39   11.10
 -12   2  -2   86.59    9.80
  12  -2   2  122.09   13.90
 -13   2  -2    1.00    4.30
 -13   2  -2   -2.40    3.70
  13  -2   2   -3.60    4.70
 -14   2  -2   78.89   10.30
  14  -2   2   86.09   13.20
 -15   2  -2    5.10    6.20
  16   1  -2   20.00    9.40
 -16  -1   2   -4.20    5.40
  15   1  -2    3.10    7.20
 -15  -1   2   -4.00    5.30
  14   1  -2   14.40    7.60
 -14  -1   2   11.50    6.50
  13   1  -2   23.50    8.50
 -13  -1   2   29.90    7.30
  12   1  -2  113.89   14.10
 -12  -1   2  100.69   11.20
  11   1  -2    5.00    5.30
 -11  -1   2   17.90    5.30
  10   1  -2  221.78   15.00
 -10  -1   2  252.67   10.50
 -10  -1   2  242.58   12.90
   9   1  -2   57.19    8.90
  -9  -1   2   33.20    5.90
  -9  -1   2   47.20    4.40
   8   1  -2  100.99   11.00
  -8  -1   2  111.19    5.90
  -8  -1   2  126.09    8.10
   7   1  -2   48.40    7.10
  -7  -1   2   43.10    5.20
  -7  -1   2   49.10    3.80
   6   1  -2   52.49    6.50
  -6  -1   2   52.49    3.50
  -6  -1   2   53.09    5.40
   5   1  -2 1081.79   30.90
  -5  -1   2 1075.89   27.90
  -5  -1   2 1076.79   25.40
   4   1  -2  215.08    6.20
   4   1  -2  203.58    9.60
  -4  -1   2  193.78    7.90
  -4  -1   2  207.28    6.10
   3   1  -2  134.89    7.10
   3   1  -2  131.69    4.00
  -3  -1   2  123.79    5.60
  -3  -1   2  138.49    3.90
  -2  -1   2  117.09    5.20
   1   1  -2 1430.96   30.70
  -1  -1   2 1300.07   32.40
  -1  -1   2 1344.37   31.10
  -1  -1   2 1434.46   30.60
   0   1  -2   -0.20    1.10
   0   1  -2   -1.10    0.90
   0  -1   2    2.10    1.30
   0  -1   2    1.00    1.30
   0  -1   2   -0.70    1.00
  -1   1  -2 2440.66   54.19
  -1   1  -2 2386.56   52.69
   1  -1   2 2401.16   52.79
   1  -1   2 2419.56   53.79
  -2   1  -2  901.61   23.40
   2  -1   2  938.41   22.80
   2  -1   2  933.71   21.70
  -3   1  -2  165.48    7.20
  -3   1  -2  156.88    6.10
   3  -1   2  156.08    6.60
  -4   1  -2   18.80    3.30
  -4   1  -2   11.50    2.20
   4  -1   2   13.60    2.80
  -5   1  -2 1396.46   33.90
  -5   1  -2 1413.96   36.00
   5  -1   2 1373.26   35.70
  -6   1  -2    9.40    2.70
  -6   1  -2   14.60    3.50
   6  -1   2   10.30    3.40
  -7   1  -2   60.49    5.80
  -7   1  -2   52.79    6.20
   7  -1   2   66.19    6.40
  -8   1  -2   65.99    5.90
  -8   1  -2   80.29    8.40
   8  -1   2   70.79    8.30
  -9   1  -2   28.20    5.10
  -9   1  -2   29.60    5.80
   9  -1   2   32.40    6.40
 -10   1  -2  293.67   14.80
 -10   1  -2  279.87   13.50
  10  -1   2  288.57   15.50
 -11   1  -2  188.08   12.30
 -11   1  -2  196.18   11.70
  11  -1   2  218.08   14.50
 -12   1  -2   18.10    5.60
 -12   1  -2   20.60    5.60
  12  -1   2   21.90    6.90
 -13   1  -2   21.10    6.40
 -13   1  -2   12.90    5.70
  13  -1   2   16.40    6.70
 -14   1  -2    2.00    4.40
  14  -1   2   10.40    6.80
 -15   1  -2   14.90    6.80
 -16   1  -2   -5.00    5.30
  16   0  -2    1.90    7.50
 -16   0   2    6.00    6.40
  15   0  -2   -3.10    6.40
 -15   0   2   -0.50    6.20
  14   0  -2   31.00    9.90
 -14   0   2   33.50    7.90
  13   0  -2   -2.60    5.60
 -13   0   2    4.30    4.90
  12   0  -2   26.50    8.10
 -12   0   2   23.40    6.40
  11   0  -2   10.60    6.00
 -11   0   2   10.70    4.80
  10   0  -2  393.06   20.20
 -10   0   2  401.66   16.70
 -10   0   2  385.06   14.10
   9   0  -2   25.10    6.70
  -9   0   2   45.40    6.40
  -9   0   2   32.80    4.50
   8   0  -2  205.08   12.60
  -8   0   2  194.18   10.10
  -8   0   2  199.08    8.50
   7   0  -2   29.50    5.90
  -7   0   2   20.40    3.10
  -7   0   2   25.30    4.30
   6   0  -2 1010.60   30.50
  -6   0   2 1011.90   27.20
  -6   0   2  989.30   25.20
   5   0  -2  100.09    7.60
  -5   0   2   92.79    4.40
  -5   0   2   97.29    5.90
   4   0  -2 1074.69   29.20
  -4   0   2 1065.89   24.80
  -4   0   2 1033.60   26.40
   3   0  -2  483.35   15.30
   3   0  -2  482.95   11.60
  -3   0   2  472.15   13.40
  -3   0   2  494.65   11.70
   2   0  -2 5226.78  116.39
  -2   0   2 5308.17  114.49
   1   0  -2    0.00    0.70
   1   0  -2   -1.90    1.50
  -1   0   2   -1.60    1.40
  -1   0   2    0.40    0.80
   0   0  -2  226.88    6.40
   0   0  -2  220.78    6.40
   0   0  -2  239.68    6.80
   0   0   2  239.98    6.50
  -1   0  -2 1140.99   25.10
  -1   0  -2 1080.49   26.20
  -1   0  -2 1114.49   26.00
   1   0   2 1129.59   25.60
   1   0   2 1134.49   25.10
  -2   0  -2 9679.13  209.28
  -2   0  -2 9202.88  210.88
   2   0   2 9999.00  210.68
   2   0   2 9849.61  209.98
  -3   0  -2  247.48    7.80
  -3   0  -2  244.98    8.70
   3   0   2  234.98    7.70
  -4   0  -2  616.84   16.60
  -4   0  -2  618.44   17.70
   4   0   2  623.94   17.10
  -5   0  -2   14.30    3.10
  -5   0  -2   10.00    2.60
   5   0   2   14.00    3.10
  -6   0  -2  414.16   14.60
  -6   0  -2  417.66   13.70
   6   0   2  419.86   14.80
  -7   0  -2  517.15   17.70
  -7   0  -2  522.05   16.80
   7   0   2  508.95   18.00
  -8   0  -2   58.49    6.00
  -8   0  -2   51.59    6.10
   8   0   2   50.39    7.00
  -9   0  -2  167.78   10.10
  -9   0  -2  178.48    9.90
   9   0   2  189.88   11.70
 -10   0  -2  167.18   10.30
 -10   0  -2  170.58   10.60
  10   0   2  164.18   12.00
 -11   0  -2  125.69   10.00
 -11   0  -2  132.49    9.90
  11   0   2  122.29   11.20
 -12   0  -2   12.50    5.00
 -12   0  -2   31.90    6.80
  12   0   2   26.00    7.30
 -13   0  -2   10.00    5.00
 -13   0  -2    3.70    4.40
  13   0   2    5.70    5.60
 -14   0  -2    8.70    5.70
  14   0   2    2.50    6.00
 -15   0  -2    3.40    5.60
 -16   0  -2    9.80    6.60
  15  -1  -2   40.50   12.10
 -15   1   2   51.29    9.70
  14  -1  -2   14.70    8.60
 -14   1   2   30.10    7.60
  13  -1  -2   -8.80    5.00
 -13   1   2   -5.60    4.50
  12  -1  -2   20.40    7.90
 -12   1   2   20.20    6.10
  11  -1  -2   74.69   11.40
 -11   1   2   91.89    9.70
  10  -1  -2   81.79   11.40
 -10   1   2   77.59    6.60
 -10   1   2   79.09    8.50
   9  -1  -2  205.58   14.00
  -9   1   2  180.58    9.30
  -9   1   2  184.68   10.50
   8  -1  -2   -2.90    3.40
  -8   1   2   -0.20    2.00
  -8   1   2    2.40    3.00
   7  -1  -2  825.62   28.20
  -7   1   2  861.81   23.40
  -7   1   2  849.81   24.50
   6  -1  -2   19.60    4.80
  -6   1   2   19.70    3.70
  -6   1   2   15.90    3.00
   5  -1  -2  376.96   15.00
  -5   1   2  354.16   11.40
  -5   1   2  360.56   12.20
   4  -1  -2   61.99    5.50
  -4   1   2   59.89    3.70
  -4   1   2   62.09    4.30
   3  -1  -2  900.41   24.80
  -3   1   2  885.41   22.20
  -3   1   2  903.91   21.50
   2  -1  -2  108.49    6.00
   2  -1  -2  118.99    4.30
  -2   1   2  118.99    4.40
  -2   1   2  115.39    5.00
   1  -1  -2  579.64   15.30
   1  -1  -2  585.94   13.60
  -1   1   2  583.74   13.80
  -1   1   2  517.15   13.40
   0  -1  -2  396.06   10.20
   0  -1  -2  414.16   10.60
   0  -1  -2  417.96   10.00
   0   1   2  402.06   10.50
   0   1   2  417.46   10.30
   0   1   2  401.26   10.00
  -1  -1  -2 1104.09   26.10
  -1  -1  -2 1140.39   24.70
   1   1   2 1138.19   25.50
   1   1   2 1124.99   24.70
  -2  -1  -2 1651.63   38.10
   2   1   2 1656.83   36.20
   2   1   2 1646.44   37.30
   2   1   2 1669.03   36.10
  -3  -1  -2  278.17    9.30
  -3  -1  -2  284.67    8.80
  -3  -1  -2  277.17    8.10
   3   1   2  283.17    8.10
  -4  -1  -2   96.19    5.30
  -4  -1  -2   87.59    4.80
   4   1   2   97.59    4.80
  -5  -1  -2  701.53   19.50
  -5  -1  -2  723.33   20.30
   5   1   2  707.73   19.70
  -6  -1  -2  881.51   24.90
  -6  -1  -2  923.51   24.50
   6   1   2  873.31   24.80
  -7  -1  -2 1476.75   37.90
  -7  -1  -2 1489.85   38.60
   7   1   2 1479.35   38.90
  -8  -1  -2   23.50    4.30
  -8  -1  -2   20.40    4.10
   8   1   2   33.30    5.50
  -9  -1  -2   53.39    6.60
  -9  -1  -2   70.09    7.60
   9   1   2   56.89    7.60
 -10  -1  -2  668.93   22.80
 -10  -1  -2  689.23   23.10
  10   1   2  668.63   24.50
 -11  -1  -2   29.20    6.00
 -11  -1  -2   26.60    5.60
  11   1   2   29.30    7.30
 -12  -1  -2    2.70    3.30
 -12  -1  -2    6.10    4.60
  12   1   2    7.40    5.20
 -13  -1  -2    9.80    5.70
 -13  -1  -2   13.10    5.50
  13   1   2    1.20    5.30
 -14  -1  -2  146.29   12.40
  14   1   2  150.48   16.20
 -15  -1  -2   21.30    7.50
 -16  -1  -2   -6.40    4.70
  15  -2  -2   -5.30    7.40
 -15   2   2    1.40    6.00
  14  -2  -2   -1.60    6.40
 -14   2   2    6.10    5.60
  13  -2  -2   11.70    8.40
 -13   2   2   11.90    6.10
  12  -2  -2   69.49   12.30
 -12   2   2   62.99    8.70
  11  -2  -2   -5.00    4.50
 -11   2   2    2.90    4.00
  10  -2  -2    6.30    5.30
 -10   2   2    1.80    3.30
 -10   2   2    5.90    3.10
   9  -2  -2  530.65   23.70
  -9   2   2  524.75   18.90
  -9   2   2  540.25   18.60
   8  -2  -2   18.70    5.40
   7  -2  -2  169.38   11.50
  -7   2   2  149.99    8.10
  -7   2   2  145.89    7.90
   6  -2  -2  138.89   10.00
  -6   2   2  144.19    7.30
  -6   2   2  146.99    7.40
   5  -2  -2  281.37   13.20
  -5   2   2  278.27   10.30
  -5   2   2  270.77    9.90
   4  -2  -2  291.07   12.50
  -4   2   2  285.47    9.70
  -4   2   2  291.57   10.00
   3  -2  -2   27.80    4.40
  -3   2   2   28.80    2.90
  -3   2   2   33.80    3.20
   2  -2  -2 1514.75   37.40
  -2   2   2 1495.85   35.00
  -2   2   2 1476.25   34.10
   0  -2  -2 5644.23  124.69
   0  -2  -2 5837.92  125.29
   0   2   2 5760.72  123.49
  -1  -2  -2 4834.02  108.59
  -1  -2  -2 4984.00  108.09
   1   2   2 5119.69  108.19
   1   2   2 4980.60  107.49
  -2  -2  -2  795.52   18.70
  -2  -2  -2  744.73   19.60
   2   2   2  796.12   18.70
   2   2   2  794.02   18.90
  -3  -2  -2   58.49    3.40
  -4  -2  -2  326.07   10.90
  -4  -2  -2  336.57   10.50
   4   2   2  330.57   10.40
  -5  -2  -2  152.28    7.20
  -5  -2  -2  152.38    7.20
   5   2   2  152.68    7.00
  -6  -2  -2   98.79    6.20
  -6  -2  -2   95.99    6.30
   6   2   2   98.59    6.20
  -7  -2  -2  330.27   12.80
  -7  -2  -2  342.87   12.80
   7   2   2  321.97   13.10
  -8  -2  -2   -1.00    2.20
  -8  -2  -2    3.30    2.70
   8   2   2    2.80    2.70
  -9  -2  -2  463.35   17.20
  -9  -2  -2  454.35   17.10
   9   2   2  460.25   18.20
 -10  -2  -2   51.29    6.50
 -10  -2  -2   55.09    7.10
  10   2   2   42.40    6.90
 -11  -2  -2  356.16   16.10
 -11  -2  -2  353.96   15.50
  11   2   2  343.67   17.30
 -12  -2  -2   -6.80    2.60
 -12  -2  -2    9.10    4.60
  12   2   2    2.00    4.70
 -13  -2  -2   26.80    7.00
  13   2   2   35.40    8.20
 -14  -2  -2    1.10    4.80
  14   2   2    6.10    6.30
 -15  -2  -2    3.50    5.80
 -16  -2  -2   36.10    9.40
  15  -3  -2   11.40    8.60
 -15   3   2   14.30    6.70
  14  -3  -2   21.10    9.60
 -14   3   2   13.40    5.70
  13  -3  -2   13.50    7.80
 -13   3   2    5.70    5.50
  12  -3  -2    8.10    6.60
 -12   3   2   10.60    5.10
  11  -3  -2   51.69   10.30
 -11   3   2   54.89    7.80
  10  -3  -2   28.40    7.50
 -10   3   2   33.40    5.70
 -10   3   2   16.90    5.10
   9  -3  -2   71.69   10.70
  -9   3   2   75.99    8.20
  -9   3   2   56.39    6.70
   8  -3  -2   77.59   10.40
  -8   3   2   98.59    7.60
  -8   3   2   91.09    7.00
   7  -3  -2    1.00    3.90
  -7   3   2    3.20    2.30
  -7   3   2   -1.10    2.20
   6  -3  -2  236.08   13.00
  -6   3   2  236.58   10.50
  -6   3   2  213.48    9.20
   5  -3  -2  191.28   11.00
  -5   3   2  188.48    8.90
  -5   3   2  194.88    8.00
   4  -3  -2  737.03   23.50
  -4   3   2  697.43   20.30
  -4   3   2  717.73   18.90
   3  -3  -2  348.07   13.70
  -3   3   2  352.36   10.20
  -3   3   2  359.86   12.10
   2  -3  -2   19.10    3.60
  -2   3   2   23.20    2.30
  -2   3   2   29.50    3.60
   1  -3  -2  794.02   21.90
  -1   3   2  781.52   18.30
  -1   3   2  783.32   20.80
   0  -3  -2  237.98    9.10
   0  -3  -2  251.97    6.60
   0  -3  -2  234.78    8.50
   0   3   2  245.98    6.60
  -1  -3  -2  644.34   17.40
  -1  -3  -2  632.74   17.40
   1   3   2  671.03   15.60
  -2  -3  -2   78.89    4.60
  -2  -3  -2   72.59    4.20
   2   3   2   75.29    3.60
  -3  -3  -2   55.49    3.60
  -3  -3  -2   54.89    4.00
  -3  -3  -2   59.59    3.90
  -4  -3  -2  150.28    6.50
  -4  -3  -2  146.99    6.40
  -4  -3  -2  147.59    6.80
  -5  -3  -2    3.50    2.30
  -5  -3  -2    2.10    2.10
   5   3   2    1.60    2.00
  -6  -3  -2  243.68   10.10
  -6  -3  -2  255.87   10.30
   6   3   2  267.77   10.80
  -7  -3  -2  105.19    6.90
  -7  -3  -2  124.69    7.40
   7   3   2  122.39    7.60
  -8  -3  -2  149.99    8.40
  -8  -3  -2  138.59    8.40
   8   3   2  143.89    8.90
  -9  -3  -2   29.20    5.00
  -9  -3  -2   30.80    5.30
   9   3   2   31.80    6.00
 -10  -3  -2  421.86   16.50
 -10  -3  -2  410.86   17.00
  10   3   2  430.06   18.50
 -11  -3  -2   59.69    8.20
 -11  -3  -2   48.10    7.00
  11   3   2   61.79    9.00
 -12  -3  -2   15.60    4.80
 -12  -3  -2   18.10    5.70
  12   3   2   12.80    5.80
 -13  -3  -2   -1.80    4.10
  13   3   2    0.80    4.80
 -14  -3  -2   96.29   11.70
  14   3   2   88.09   14.10
 -15  -3  -2   22.30    7.30
 -16  -3  -2    0.80    6.60
  14  -4  -2   -1.50    7.20
 -14   4   2    8.20    5.40
  13  -4  -2    8.90    8.10
 -13   4   2    5.30    5.10
  12  -4  -2    1.50    6.70
 -12   4   2    1.00    3.80
  11  -4  -2    4.50    6.30
 -11   4   2    5.20    4.00
  10  -4  -2   63.29   11.10
 -10   4   2   71.29    9.20
 -10   4   2   53.99    7.10
   9  -4  -2  463.95   22.60
  -9   4   2  457.55   18.60
  -9   4   2  446.26   16.80
   8  -4  -2  294.77   16.80
  -8   4   2  269.87   11.80
  -8   4   2  281.07   13.60
   7  -4  -2  320.87   16.80
  -7   4   2  309.77   12.00
  -7   4   2  305.67   13.80
   6  -4  -2   12.60    4.90
  -6   4   2   14.80    3.80
  -6   4   2    9.20    2.60
   5  -4  -2  119.59    9.30
  -5   4   2   97.29    7.00
  -5   4   2  108.99    5.70
   4  -4  -2   75.99    7.20
  -4   4   2   77.09    4.40
  -4   4   2   70.29    5.70
   3  -4  -2  169.28    9.50
  -3   4   2  153.38    5.80
  -3   4   2  149.39    7.90
   2  -4  -2 2206.78   53.29
  -2   4   2 2096.59   47.40
  -2   4   2 2104.09   51.19
   1  -4  -2   60.89    5.60
   1  -4  -2   70.09    3.30
  -1   4   2   53.39    4.70
  -1   4   2   64.89    2.90
   0  -4  -2   23.00    1.80
   0  -4  -2   21.30    3.90
   0   4   2   22.70    1.90
   0   4   2   18.50    3.20
  -1  -4  -2  204.18    8.30
  -1  -4  -2  189.18    8.40
   1   4   2  205.38    6.00
  -2  -4  -2  613.64   17.90
  -2  -4  -2  630.64   18.10
   2   4   2  649.34   15.90
  -3  -4  -2  193.38    8.20
  -3  -4  -2  183.68    7.10
  -3  -4  -2  214.08    8.40
  -4  -4  -2   37.50    4.40
  -5  -4  -2  698.53   20.20
  -5  -4  -2  694.53   19.50
  -5  -4  -2  702.33   20.30
  -6  -4  -2  235.38    9.90
  -6  -4  -2  231.38    9.80
   6   4   2  227.98   10.60
  -7  -4  -2  108.19    6.90
  -7  -4  -2  111.69    7.20
   7   4   2  116.29    7.60
  -8  -4  -2    6.80    2.70
  -8  -4  -2    2.80    2.70
   8   4   2    0.60    2.50
  -9  -4  -2   51.19    5.90
  -9  -4  -2   52.49    6.50
   9   4   2   61.69    7.90
 -10  -4  -2    2.90    3.70
 -10  -4  -2    2.50    2.50
  10   4   2    4.80    3.80
 -11  -4  -2  365.26   16.40
 -11  -4  -2  336.77   14.80
  11   4   2  343.97   17.30
 -12  -4  -2   77.19    8.70
 -12  -4  -2   63.69    8.60
  12   4   2   74.29   10.20
 -13  -4  -2   40.80    8.30
  13   4   2   36.90    8.20
 -14  -4  -2   28.90    7.60
 -15  -4  -2   -1.40    5.50
 -16  -4  -2    7.40    6.10
  14  -5  -2    2.10    7.80
  13  -5  -2   -7.20    6.60
 -13   5   2    6.60    5.00
  12  -5  -2   -6.40    5.50
 -12   5   2   -1.00    3.70
  11  -5  -2   -0.50    5.80
 -11   5   2    0.20    5.00
 -11   5   2   -0.10    3.60
  10  -5  -2    4.00    5.90
 -10   5   2   -1.80    3.40
 -10   5   2    1.70    3.30
   9  -5  -2  213.98   16.00
  -9   5   2  199.88   10.50
  -9   5   2  192.68   12.40
   8  -5  -2   15.60    6.50
  -8   5   2   18.60    5.50
  -8   5   2   20.20    4.10
   7  -5  -2  295.87   17.00
  -7   5   2  344.97   12.50
  -7   5   2  343.87   15.30
   6  -5  -2   41.10    7.70
  -6   5   2   34.90    4.20
  -6   5   2   35.10    5.70
   5  -5  -2    1.20    3.70
  -5   5   2    3.00    1.70
  -5   5   2    8.30    3.10
   4  -5  -2   68.49    8.40
  -4   5   2   68.39    4.00
  -4   5   2   71.09    7.50
   3  -5  -2   45.90    6.60
  -3   5   2   41.70    5.30
  -3   5   2   43.60    3.00
   2  -5  -2  562.14   19.70
  -2   5   2  578.24   18.50
  -2   5   2  549.25   13.70
   1  -5  -2    3.80    2.90
   1  -5  -2    1.90    1.20
  -1   5   2    2.10    1.00
  -1   5   2   -0.30    2.40
   0  -5  -2   41.50    2.10
   0  -5  -2   50.39    5.80
   0   5   2   40.60    5.10
   0   5   2   37.90    2.20
  -1  -5  -2  712.93   21.30
  -1  -5  -2  662.53   20.40
   1   5   2  724.33   16.80
  -2  -5  -2   42.40    5.10
  -2  -5  -2   36.90    4.70
   2   5   2   46.80    3.00
  -3  -5  -2   39.90    4.80
  -3  -5  -2   40.20    3.70
  -3  -5  -2   35.80    4.50
  -4  -5  -2  832.52   22.00
  -4  -5  -2  839.72   24.00
  -4  -5  -2  840.82   23.80
  -5  -5  -2    3.50    2.10
  -5  -5  -2    2.70    2.40
  -5  -5  -2   -2.90    1.60
  -6  -5  -2  405.26   14.70
  -6  -5  -2  371.36   13.30
  -6  -5  -2  387.26   14.00
  -7  -5  -2   35.60    4.90
  -7  -5  -2   31.40    4.80
   7   5   2   28.10    5.10
  -8  -5  -2   17.60    4.00
  -8  -5  -2   24.00    4.50
   8   5   2   13.20    4.10
  -9  -5  -2   13.50    3.60
  -9  -5  -2    2.50    3.50
   9   5   2    6.20    3.90
 -10  -5  -2  697.43   23.40
 -10  -5  -2  757.52   24.80
  10   5   2  730.73   26.20
 -11  -5  -2   19.50    4.50
 -11  -5  -2   13.10    5.00
  11   5   2   13.50    5.50
 -12  -5  -2    7.70    4.80
 -12  -5  -2    0.50    3.00
  12   5   2    4.60    4.90
 -13  -5  -2   63.19    9.60
  13   5   2   67.89   10.80
 -14  -5  -2    0.10    4.50
 -15  -5  -2    5.00    5.80
 -16  -5  -2  -12.50    4.80
  13  -6  -2   26.00   10.00
  12  -6  -2   -5.90    6.30
  11  -6  -2   53.59   11.60
 -11   6   2   49.00    9.00
 -11   6   2   49.60   11.10
  10  -6  -2    4.00    6.00
 -10   6   2   -2.50    3.70
 -10   6   2    4.00    3.70
   9  -6  -2   99.59   13.80
  -9   6   2   81.29    7.10
  -9   6   2   75.89    9.80
   8  -6  -2   20.50    7.50
  -8   6   2   25.50    6.40
  -8   6   2   24.50    4.50
   7  -6  -2  309.67   18.10
  -7   6   2  310.27   15.70
  -7   6   2  324.97   12.00
   6  -6  -2    2.70    4.50
  -6   6   2    4.60    3.90
  -6   6   2   -0.10    1.90
   5  -6  -2   13.50    5.10
  -5   6   2   29.40    3.40
  -5   6   2   34.90    5.80
   4  -6  -2   73.09    9.10
  -4   6   2   62.39    3.80
  -4   6   2   61.19    7.30
   3  -6  -2  406.26   17.60
  -3   6   2  423.66   11.00
  -3   6   2  406.56   16.20
   2  -6  -2  206.28   11.70
  -2   6   2  202.88    5.80
  -2   6   2  199.48   10.40
   1  -6  -2  225.48   11.40
  -1   6   2  204.58   10.30
   0  -6  -2   93.39    7.30
   0   6   2   88.29    3.00
   0   6   2   93.99    3.10
   0   6   2   87.29    6.90
  -1  -6  -2 8483.15  189.18
   1   6   2 8279.17  188.68
   1   6   2 8704.13  182.28
  -2  -6  -2  146.99    8.40
  -2  -6  -2  154.98    8.90
   2   6   2  146.69    5.50
  -3  -6  -2  307.47   12.50
  -3  -6  -2  323.87   13.10
   3   6   2  310.27    9.80
  -4  -6  -2  213.18    8.20
  -4  -6  -2  207.48    9.90
  -4  -6  -2  202.48   10.20
  -5  -6  -2  569.74   18.70
  -5  -6  -2  574.74   19.40
  -5  -6  -2  581.44   17.20
  -6  -6  -2   -3.20    2.00
  -6  -6  -2   -1.10    2.00
  -6  -6  -2   -0.40    1.90
  -7  -6  -2   32.50    5.60
  -7  -6  -2   52.99    6.20
  -7  -6  -2   36.10    5.10
  -8  -6  -2  222.48   10.90
  -8  -6  -2  202.58   10.60
   8   6   2  205.78   12.10
  -9  -6  -2  340.87   14.70
  -9  -6  -2  341.37   14.70
   9   6   2  343.07   16.30
 -10  -6  -2   98.89    8.10
 -10  -6  -2   96.19    9.30
  10   6   2   98.19   10.80
 -11  -6  -2   -2.10    2.60
 -11  -6  -2    3.50    4.20
  11   6   2   -5.80    3.20
 -12  -6  -2    8.20    5.20
 -12  -6  -2   17.20    4.60
  12   6   2    9.80    5.30
 -13  -6  -2   51.89    8.90
  13   6   2   44.70    9.10
 -14  -6  -2  114.59   12.70
 -15  -6  -2   -2.80    5.80
 -16  -6  -2   54.69   11.50
  13  -7  -2   11.10    8.40
  12  -7  -2   42.50   10.90
  11  -7  -2   15.40    8.40
 -11   7   2   -1.20    4.70
  10  -7  -2    2.10    6.30
 -10   7   2    9.90    5.10
   9  -7  -2   57.39   11.30
  -9   7   2   59.19    9.50
   8  -7  -2  101.39   14.00
  -8   7   2   93.59   11.60
  -8   7   2  117.39   10.70
   7  -7  -2   77.89   11.90
  -7   7   2   55.79    5.50
  -7   7   2   53.19    8.70
   6  -7  -2   50.69    9.00
  -6   7   2   68.59    9.20
  -6   7   2   57.49    4.70
   5  -7  -2  431.86   20.40
  -5   7   2  429.46   12.70
  -5   7   2  444.96   18.80
   4  -7  -2   92.09   10.90
  -4   7   2   71.49    3.90
  -4   7   2   89.29    9.80
   3  -7  -2  172.48   11.80
  -3   7   2  175.78    5.40
  -3   7   2  180.18   10.80
   2  -7  -2  173.28   11.20
  -2   7   2  179.78   10.60
   1  -7  -2   83.69    7.80
  -1   7   2   89.39    7.60
   0  -7  -2  102.49    8.50
   0   7   2  113.79    8.00
  -1  -7  -2   64.29    7.40
   1   7   2   66.69    6.30
   1   7   2   62.79    3.00
  -2  -7  -2  188.18   10.80
   2   7   2  199.58   10.70
   2   7   2  195.78    6.50
  -3  -7  -2  121.29    7.90
  -3  -7  -2   87.79    7.40
   3   7   2  105.49    5.00
  -4  -7  -2   32.50    5.00
  -4  -7  -2   31.40    3.70
  -4  -7  -2   39.80    5.60
  -5  -7  -2   23.20    3.50
  -5  -7  -2   37.10    5.30
  -5  -7  -2   23.80    4.70
  -6  -7  -2   51.89    6.40
  -6  -7  -2   38.60    6.10
  -6  -7  -2   33.30    4.50
  -7  -7  -2    5.00    3.10
  -7  -7  -2   11.50    3.60
  -7  -7  -2   16.10    4.70
  -8  -7  -2   96.19    7.60
  -8  -7  -2   99.49    8.10
   8   7   2   80.69    9.80
  -9  -7  -2   43.40    6.50
  -9  -7  -2   41.00    6.40
   9   7   2   35.90    6.80
 -10  -7  -2   12.00    4.40
 -10  -7  -2   10.20    4.50
  10   7   2    8.90    4.50
 -11  -7  -2  115.19   11.40
 -11  -7  -2  122.69    9.50
  11   7   2  109.49   12.50
 -12  -7  -2   86.29    9.60
 -12  -7  -2   90.29   10.40
  12   7   2  102.99   12.40
 -13  -7  -2    0.10    4.70
  13   7   2   -1.40    4.30
 -14  -7  -2   -2.90    5.60
 -15  -7  -2   -3.80    5.60
 -16  -7  -2   11.60    8.10
  12  -8  -2   -0.50    6.40
  11  -8  -2  104.19   15.60
 -11   8   2   98.49   14.10
  10  -8  -2    4.70    7.30
 -10   8   2    5.70    5.40
   9  -8  -2    0.00    6.30
  -9   8   2    0.20    4.30
   8  -8  -2  216.28   17.10
  -8   8   2  234.68   15.40
   7  -8  -2   83.39   12.50
  -7   8   2   76.09   10.30
   6  -8  -2    2.30    4.70
  -6   8   2    2.50    4.40
   5  -8  -2  104.69   12.20
  -5   8   2   95.69   10.90
   4  -8  -2  784.62   29.70
  -4   8   2  777.62   27.80
   3  -8  -2   12.60    4.70
  -3   8   2   13.10    4.70
   2  -8  -2   88.99   10.00
  -2   8   2   97.19    8.70
   1  -8  -2    6.30    4.30
  -1   8   2   10.50    4.40
   0  -8  -2  100.59   10.70
   0   8   2   89.49    9.70
  -1  -8  -2  608.74   22.60
   1   8   2  596.04   21.90
  -2  -8  -2   16.80    4.40
   2   8   2   19.90    5.00
   2   8   2   23.20    2.40
  -3  -8  -2   23.00    5.40
   3   8   2   18.20    2.60
   3   8   2   11.20    4.00
  -4  -8  -2  232.78   12.60
  -4  -8  -2  234.98   11.90
   4   8   2  227.48    8.60
  -5  -8  -2   -6.50    2.30
  -5  -8  -2    4.30    2.90
  -5  -8  -2    2.90    2.20
  -6  -8  -2  403.66   16.50
  -6  -8  -2  388.36   17.30
  -6  -8  -2  385.86   14.00
  -7  -8  -2  168.38   11.00
  -7  -8  -2  156.38    9.10
  -7  -8  -2  159.78   10.40
  -8  -8  -2  161.38   10.30
  -8  -8  -2  157.48    9.80
  -8  -8  -2  160.18   11.60
  -9  -8  -2   -4.70    3.00
  -9  -8  -2    3.60    3.30
   9   8   2    0.20    3.70
 -10  -8  -2   97.79   10.20
 -10  -8  -2   87.99    9.30
  10   8   2   85.99   10.90
 -11  -8  -2   19.60    5.10
 -11  -8  -2   31.20    6.80
  11   8   2   27.60    6.90
 -12  -8  -2  192.88   12.50
 -12  -8  -2  216.98   13.80
  12   8   2  197.98   15.00
 -13  -8  -2  186.98   13.70
  13   8   2  169.88   14.80
 -14  -8  -2  108.99   13.20
 -15  -8  -2   15.20    7.50
 -16  -8  -2   -1.20    6.30
  11  -9  -2    6.00    7.70
 -11   9   2    3.20    7.00
  10  -9  -2   22.50    9.30
 -10   9   2   21.60    7.80
   9  -9  -2   23.70    8.60
  -9   9   2   14.70    6.60
   8  -9  -2    5.30    6.40
  -8   9   2    2.90    5.00
   7  -9  -2   23.60    7.80
  -7   9   2   10.10    5.70
   6  -9  -2   82.09   12.40
  -6   9   2   59.19    9.10
   5  -9  -2   19.30    7.50
  -5   9   2   21.20    6.30
   4  -9  -2  181.78   14.30
  -4   9   2  181.08   12.90
   3  -9  -2   49.99    8.90
  -3   9   2   34.10    6.90
   2  -9  -2  308.17   17.10
  -2   9   2  328.27   16.50
   1  -9  -2  199.98   13.80
  -1   9   2  215.68   13.00
   0  -9  -2   98.09   11.00
   0   9   2   65.59    8.80
  -1  -9  -2   19.80    5.70
   1   9   2   18.00    5.10
  -2  -9  -2   27.60    6.50
   2   9   2   32.70    2.80
   2   9   2   30.90    5.90
  -3  -9  -2  170.38   11.60
   3   9   2  163.58   11.10
   3   9   2  172.48    6.70
  -4  -9  -2    8.90    4.40
   4   9   2    6.50    3.80
   4   9   2    4.40    1.90
  -5  -9  -2  388.56   17.20
  -5  -9  -2  408.56   18.50
   5   9   2  392.96   13.30
  -6  -9  -2   94.89    8.40
  -6  -9  -2  100.59    9.70
  -6  -9  -2  114.19    7.20
  -7  -9  -2  540.55   18.30
  -7  -9  -2  533.45   20.70
  -7  -9  -2  524.85   22.00
  -8  -9  -2   73.99    9.70
  -8  -9  -2   68.09    8.60
  -8  -9  -2   82.79    8.00
  -9  -9  -2  189.68   12.10
  -9  -9  -2  204.08   13.50
  -9  -9  -2  198.88   11.30
 -10  -9  -2   -3.20    3.70
 -10  -9  -2    1.90    4.00
  10   9   2    0.00    4.20
 -11  -9  -2   -3.40    3.40
 -11  -9  -2    0.00    4.20
  11   9   2    4.00    4.40
 -12  -9  -2    2.50    4.50
  12   9   2   -2.00    4.60
 -13  -9  -2  153.88   12.90
  13   9   2  153.78   21.70
 -14  -9  -2    1.50    5.80
 -15  -9  -2   14.70    7.70
  11 -10  -2   10.30    7.80
  10 -10  -2   29.30    9.70
 -10  10   2   33.60    9.40
   9 -10  -2   -8.20    6.00
  -9  10   2    4.10    5.50
   8 -10  -2   17.70    7.80
  -8  10   2   15.50    6.60
   7 -10  -2   11.60    6.50
  -7  10   2   13.10    6.40
   6 -10  -2   87.39   12.70
  -6  10   2  109.39   12.90
   5 -10  -2    1.70    4.90
  -5  10   2    8.70    5.10
   4 -10  -2   20.00    6.80
  -4  10   2   27.60    6.90
   3 -10  -2  170.08   13.80
  -3  10   2  165.88   13.00
   2 -10  -2   30.80    8.00
  -2  10   2   47.40    7.80
   1 -10  -2   58.59    9.40
  -1  10   2   60.09    8.80
   0 -10  -2  108.79   12.30
   0  10   2   92.19   10.90
  -1 -10  -2  304.77   16.80
   1  10   2  296.47   16.10
  -2 -10  -2    8.00    4.90
   2  10   2   20.50    6.20
  -3 -10  -2   17.00    6.10
   3  10   2   13.40    2.50
   3  10   2   38.90    6.90
  -4 -10  -2   99.99   11.60
   4  10   2   72.99    9.40
   4  10   2   85.39    5.30
  -5 -10  -2  173.18   12.90
   5  10   2  215.38    8.90
   5  10   2  209.58   13.40
  -6 -10  -2  121.59   11.20
   6  10   2  100.29    6.90
   6  10   2  129.39   11.00
  -7 -10  -2   89.39   11.10
  -7 -10  -2   88.39   10.10
  -7 -10  -2   82.69    7.10
  -8 -10  -2    4.20    4.20
  -8 -10  -2    1.30    3.30
  -8 -10  -2    0.10    3.50
  -9 -10  -2   64.09   10.00
  -9 -10  -2   62.99    7.80
  -9 -10  -2   69.19    9.30
 -10 -10  -2    7.50    4.30
 -10 -10  -2    1.20    4.00
  10  10   2    3.50    4.30
 -11 -10  -2   89.89   10.80
 -11 -10  -2  113.09   11.50
  11  10   2   96.99   13.00
 -12 -10  -2    9.20    5.30
  12  10   2   13.60    6.90
 -13 -10  -2    6.40    5.60
 -14 -10  -2    9.70    6.60
 -15 -10  -2   93.49   12.70
  10 -11  -2    2.70    6.90
 -10  11   2   12.50    7.40
   9 -11  -2    3.80    7.90
  -9  11   2   19.70    7.80
   8 -11  -2   73.79   14.00
  -8  11   2   51.69   10.50
   7 -11  -2   10.80    7.10
  -7  11   2    7.60    6.20
   6 -11  -2    2.70    5.80
  -6  11   2    2.70    4.50
   5 -11  -2   -0.40    6.10
  -5  11   2    3.80    4.50
   4 -11  -2    0.10    4.80
  -4  11   2   -2.60    3.80
   3 -11  -2    0.20    4.70
  -3  11   2   -0.60    3.60
   2 -11  -2   37.40    8.20
  -2  11   2   35.80    7.80
   1 -11  -2   12.80    6.40
  -1  11   2   17.50    5.80
   0 -11  -2   89.39   12.60
   0  11   2   96.79   11.60
  -1 -11  -2   53.19    9.20
   1  11   2   67.59    9.90
  -2 -11  -2   18.50    6.30
   2  11   2   22.30    6.80
  -3 -11  -2   24.00    6.70
   3  11   2   25.80    6.70
  -4 -11  -2    5.90    4.70
   4  11   2    4.70    4.00
  -5 -11  -2    9.00    5.20
   5  11   2    9.40    5.20
   5  11   2   11.70    3.50
  -6 -11  -2   -3.50    3.90
   6  11   2    1.30    3.80
   6  11   2   -0.70    2.30
  -7 -11  -2   11.30    5.30
   7  11   2   11.20    3.40
   7  11   2   10.10    5.30
  -8 -11  -2   31.30    7.90
   8  11   2   37.50    5.60
   8  11   2   28.50    6.80
  -9 -11  -2   53.19    9.80
  -9 -11  -2   33.00    6.30
   9  11   2   46.80    8.50
 -10 -11  -2   -2.50    5.10
 -10 -11  -2    3.10    4.20
 -10 -11  -2   -3.10    4.30
 -11 -11  -2   27.00    6.60
 -11 -11  -2   36.40    7.80
  11  11   2   24.30    8.20
 -12 -11  -2   11.40    5.50
  12  11   2    9.40    6.40
 -13 -11  -2   24.30    7.80
 -14 -11  -2    2.50    6.50
  -9  12   2    5.10    6.60
   8 -12  -2   47.40   12.50
  -8  12   2   49.10   11.90
   7 -12  -2    4.80    7.20
  -7  12   2   11.70    7.20
   6 -12  -2    5.10    5.90
  -6  12   2   -1.90    4.20
   5 -12  -2   14.90    7.40
   4 -12  -2    3.60    6.20
  -4  12   2   16.50    6.20
   3 -12  -2  200.48   16.60
  -3  12   2  171.38   14.70
   2 -12  -2    2.10    4.90
  -2  12   2   -3.30    3.90
   1 -12  -2    2.70    5.60
  -1  12   2    1.60    4.90
   0 -12  -2   20.30    7.60
   0  12   2    4.00    4.50
  -1 -12  -2   25.80    6.80
   1  12   2   14.40    5.90
  -2 -12  -2   18.40    7.20
   2  12   2   33.30    8.10
  -3 -12  -2   84.19   12.20
   3  12   2   82.19   11.60
  -4 -12  -2   59.59   10.20
   4  12   2   47.10    8.60
  -5 -12  -2    5.60    5.50
   5  12   2   -0.60    3.80
  -6 -12  -2    8.40    5.70
   6  12   2    6.80    5.00
  -7 -12  -2   22.80    7.40
   7  12   2   23.00    6.60
  -8 -12  -2    8.30    5.90
   8  12   2    4.00    4.50
   8  12   2    4.70    3.40
  -9 -12  -2  125.19   15.00
   9  12   2  117.39   13.30
   9  12   2  125.19    9.20
 -10 -12  -2    4.70    5.70
  10  12   2   17.60    4.70
  10  12   2   10.10    5.80
  11  12   2   -3.70    4.30
  11  12   2    5.00    4.80
  11  12   2    6.60    3.50
  12  12   2    3.90    6.30
  12  12   2    9.10    4.80
  13  12   2   23.10    6.00
   7 -13  -2    0.70    6.50
  -7  13   2  -12.50    4.70
   6 -13  -2   20.60    8.30
  -6  13   2    3.70    6.30
   5 -13  -2    8.00    7.70
  -5  13   2    5.50    5.50
   4 -13  -2   15.90    6.90
  -4  13   2    4.20    5.10
   3 -13  -2   13.40    7.20
  -3  13   2   -2.10    4.00
   2 -13  -2   39.80   10.20
  -2  13   2   29.90    8.10
   1 -13  -2   -2.60    4.50
  -1  13   2    5.20    5.10
   0 -13  -2    3.60    5.40
   0  13   2    9.30    5.70
  -1 -13  -2    6.90    5.60
   1  13   2   -6.70    3.50
  -2 -13  -2    3.90    5.90
   2  13   2   11.90    5.60
  -3 -13  -2   20.30    7.30
   3  13   2   27.00    7.70
  -4 -13  -2    2.40    5.20
   4  13   2    1.10    4.70
  -5 -13  -2    3.60    5.40
   5  13   2    5.40    5.20
  -6 -13  -2   -5.10    4.10
   6  13   2   -2.90    4.10
  -7 -13  -2   25.60    8.20
   7  13   2   28.10    7.50
  -8 -13  -2    1.30    5.50
   8  13   2    0.90    4.40
  -9 -13  -2    7.30    6.10
   9  13   2    5.90    5.70
 -10 -13  -2    5.60    6.00
  10  13   2    4.90    5.60
  11  13   2   40.00    9.20
  11  13   2   55.69   11.20
  13  13   2   14.10    6.40
   6 -14  -2    5.20    7.60
  -6  14   2    5.90    6.10
   5 -14  -2   43.20   11.00
  -5  14   2   39.60    9.90
   4 -14  -2   10.20    7.60
  -4  14   2   16.40    7.90
   3 -14  -2   48.10   11.70
  -3  14   2   49.50   11.40
   2 -14  -2   14.30    6.80
  -2  14   2   13.20    6.60
   1 -14  -2   -1.80    4.70
  -1  14   2   10.40    6.50
   0 -14  -2    9.00    6.60
   0  14   2    2.60    5.10
  -1 -14  -2   21.30    7.70
   1  14   2   16.60    7.40
  -2 -14  -2    3.60    5.10
   2  14   2    0.30    5.10
  -3 -14  -2   70.69   12.50
   3  14   2   58.49   10.40
  -4 -14  -2   30.80    8.70
   4  14   2   27.50    8.70
  -5 -14  -2   18.40    7.60
   5  14   2    8.90    6.50
  -6 -14  -2    5.90    6.20
   6  14   2    3.30    5.30
  -7 -14  -2   26.70    9.30
   7  14   2   22.90    7.90
  -8 -14  -2    3.90    5.90
   8  14   2    1.60    5.50
  -9 -14  -2   34.30    9.30
   9  14   2   37.30    9.00
 -10 -14  -2   18.60    8.40
  10  14   2   29.80    7.70
  11  14   2   48.80   11.60
   4 -15  -2   12.30    8.20
  -4  15   2   20.50    9.00
   3 -15  -2   -2.00    6.40
  -3  15   2    6.80    6.70
   2 -15  -2   13.50    8.20
  -2  15   2   11.90    7.40
   1 -15  -2    3.30    5.90
  -1  15   2   -1.10    5.20
   0 -15  -2    9.20    7.20
   0  15   2    3.00    6.20
  -1 -15  -2    9.80    7.50
   1  15   2    8.70    6.20
  -2 -15  -2   12.10    7.80
   2  15   2   23.30    8.40
  -3 -15  -2    2.00    6.10
   3  15   2    0.90    5.10
  -4 -15  -2   15.10    8.40
   4  15   2    6.30    5.40
  -5 -15  -2   -3.20    5.50
   5  15   2   -0.60    5.30
  -6 -15  -2   -5.10    5.90
   6  15   2   22.40    7.70
  -7 -15  -2   -2.10    5.80
   7  15   2   -1.70    5.40
  -8 -15  -2    1.40    5.90
   8  15   2   12.20    6.70
  -9 -15  -2   25.90    9.60
   9  15   2   12.20    7.10
 -10 -15  -2   20.40    8.80
  10  15   2    7.50    7.10
   1 -16  -2   11.10    7.70
  -1  16   2   27.80    9.00
   0 -16  -2   -5.30    5.60
   0  16   2    6.30    6.60
  -1 -16  -2   48.20   11.70
   1  16   2   24.00    8.60
  -2 -16  -2  115.19   17.10
   2  16   2  134.99   17.70
  -3 -16  -2    8.60    7.80
   3  16   2   13.60    7.80
  -4 -16  -2   56.99   12.30
   4  16   2   23.20    9.00
  -5 -16  -2   62.19   13.40
   5  16   2   68.19   12.60
  -6 -16  -2   29.60   10.10
   6  16   2   58.59   11.80
  -7 -16  -2    4.40    7.50
   7  16   2    2.30    6.40
  -8 -16  -2   27.20   10.10
   8  16   2   19.20    9.10
   3  16  -3   51.19   11.50
   2  16  -3   -3.70    6.20
   7  15  -3    5.30    6.60
  -7 -15   3   -5.70    6.60
   6  15  -3   -1.80    5.30
  -6 -15   3    8.70    7.70
   5  15  -3   -1.50    5.80
  -5 -15   3   -5.60    6.00
   4  15  -3    9.00    7.10
  -4 -15   3   -4.40    6.60
   3  15  -3   27.50    8.80
  -3 -15   3   39.10   11.20
   2  15  -3   10.60    6.80
  -2 -15   3    7.40    7.20
   1  15  -3   68.99   12.70
  -1 -15   3   30.40   10.40
   0  15  -3  -15.30    4.60
   0 -15   3    6.60    6.60
  -1  15  -3   24.60    9.10
   1 -15   3   11.90    8.50
  -2  15  -3    9.80    7.20
   2 -15   3    2.40    6.60
  -3  15  -3   -7.70    4.90
  -9 -14   3   -7.80    5.90
  -8 -14   3   37.70   10.80
   7  14  -3    2.60    4.90
  -7 -14   3    0.80    6.30
   6  14  -3   54.79   10.40
  -6 -14   3   48.30   11.00
   5  14  -3   82.09   12.40
  -5 -14   3   80.79   14.10
   4  14  -3  116.29   15.00
  -4 -14   3  106.59   15.70
   3  14  -3   -1.50    5.10
  -3 -14   3    8.30    7.00
   2  14  -3   -5.00    4.30
  -2 -14   3    3.10    6.50
   1  14  -3    3.30    4.80
  -1 -14   3   -2.40    5.40
   0  14  -3   80.19   13.20
   0 -14   3   87.19   14.40
  -1  14  -3    9.20    6.90
   1 -14   3    2.40    6.10
  -2  14  -3    5.20    7.60
   2 -14   3    7.20    6.70
  -3  14  -3   -6.40    5.10
   3 -14   3   14.40    8.70
  -4  14  -3    4.00    7.30
   4 -14   3   15.70    9.10
  -5  14  -3   -5.00    5.20
   5 -14   3  -11.40    5.50
  11  13  -3   -9.30    6.30
  10  13  -3    3.80    7.80
  -9 -13   3   85.49   14.70
   8  13  -3   11.50    6.10
  -8 -13   3  -10.00    5.90
   7  13  -3    6.40    5.30
  -7 -13   3   -1.30    5.90
   6  13  -3    1.60    4.90
  -6 -13   3    4.70    6.90
   5  13  -3   -1.00    4.60
  -5 -13   3   -4.40    4.70
   4  13  -3   65.09   11.10
  -4 -13   3   70.39   12.50
   3  13  -3   -0.60    4.80
  -3 -13   3   -5.60    4.30
   2  13  -3    0.80    5.10
  -2 -13   3   -2.70    4.90
   1  13  -3    3.10    5.20
  -1 -13   3    4.20    5.70
   0  13  -3    2.50    5.20
   0 -13   3    7.50    6.80
  -1  13  -3   13.30    6.30
   1 -13   3    5.90    6.40
  -2  13  -3   -3.00    4.90
   2 -13   3   -3.70    5.50
  -3  13  -3   26.90    8.90
   3 -13   3   24.10    9.00
  -4  13  -3   15.70    8.10
   4 -13   3   15.70    7.90
  -5  13  -3  139.59   17.80
   5 -13   3  126.09   17.30
  -6  13  -3    5.60    6.50
   6 -13   3  -10.00    6.10
  -7  13  -3   -1.60    6.50
   7 -13   3   11.30    8.60
  12  12  -3   20.50    9.20
  11  12  -3   77.59   15.20
  10  12  -3   15.00    8.30
  -9 -12   3    3.10    6.30
   8  12  -3   17.30    6.10
  -8 -12   3   36.30    9.50
   7  12  -3    0.30    4.30
  -7 -12   3   -9.40    4.20
   6  12  -3   -3.20    3.90
  -6 -12   3    0.60    5.50
   5  12  -3   28.60    7.30
  -5 -12   3    9.40    6.20
   4  12  -3   46.50    8.90
  -4 -12   3   44.20   10.50
   3  12  -3   20.00    6.50
  -3 -12   3   19.80    7.10
   2  12  -3   91.29   12.30
  -2 -12   3   63.09   10.80
   1  12  -3   21.70    7.00
  -1 -12   3   35.90    9.30
   0  12  -3    7.60    5.30
   0 -12   3   12.80    7.00
  -1  12  -3  110.89   13.80
   1 -12   3   73.99   12.40
   2 -12   3    8.90    6.40
  -3  12  -3   47.00   10.00
   3 -12   3   31.70    8.70
  -4  12  -3   45.90   10.40
   4 -12   3   67.99   12.20
  -5  12  -3    9.70    6.60
   5 -12   3    4.40    6.60
  -6  12  -3   52.19   11.30
   6 -12   3   44.60   10.70
  -7  12  -3    9.80    6.90
   7 -12   3   -4.60    9.80
  -8  12  -3   17.50    8.90
   8 -12   3  -10.70    6.80
  13  11  -3   25.40   10.60
 -13 -11   3   20.30    7.50
  12  11  -3   -4.10    6.30
 -12 -11   3    0.30    4.80
  11  11  -3   31.20    9.80
 -11 -11   3   23.60    6.50
  10  11  -3   41.10   11.20
 -10 -11   3   37.60    7.10
  -9 -11   3   71.19    8.80
  -9 -11   3   71.99   12.10
   8  11  -3   42.20    7.60
  -8 -11   3   44.80    6.90
  -8 -11   3   47.40   10.80
   7  11  -3    7.40    4.30
  -7 -11   3    3.20    5.10
   6  11  -3    2.90    4.40
  -6 -11   3    4.20    5.60
   5  11  -3   28.40    6.80
  -5 -11   3   27.60    8.10
   4  11  -3   44.90    7.90
  -4 -11   3   49.00   10.30
   3  11  -3    9.40    5.30
  -3 -11   3    5.10    5.60
   2  11  -3    5.80    4.80
  -2 -11   3    4.70    5.00
   1  11  -3    0.60    3.90
  -1 -11   3    3.20    5.20
   0  11  -3    3.80    4.90
   0 -11   3    2.20    5.10
  -1  11  -3    1.50    4.60
   1 -11   3    2.10    5.10
  -2  11  -3   11.80    5.80
   2 -11   3    4.40    5.30
  -3  11  -3    1.40    4.90
   3 -11   3    4.60    5.90
  -4  11  -3    9.00    5.90
   4 -11   3   10.60    7.00
  -5  11  -3   28.70    8.30
   5 -11   3   41.90   10.20
  -6  11  -3    8.20    6.60
   6 -11   3   17.70    8.40
  -7  11  -3    7.50    6.50
   7 -11   3   17.10    7.90
  -8  11  -3   16.70    7.70
   8 -11   3   -0.40    5.30
  -9  11  -3   -5.50    5.60
   9 -11   3    6.40    7.10
  14  10  -3    3.00    8.20
 -14 -10   3    1.80    5.60
  13  10  -3   -0.60    6.60
 -13 -10   3   -4.90    4.80
  12  10  -3   74.09   13.60
 -12 -10   3   76.99   10.70
  11  10  -3   12.20    6.90
 -11 -10   3    2.90    5.30
  10  10  -3   86.49   14.50
 -10 -10   3   93.89   10.40
   9  10  -3    6.10    6.00
  -9 -10   3    9.00    4.10
   8  10  -3   97.69   10.30
  -8 -10   3   81.99   12.30
  -8 -10   3  111.79    9.10
   7  10  -3    7.40    4.30
  -7 -10   3    4.70    5.10
  -7 -10   3    7.80    3.90
   6  10  -3    1.60    3.90
  -6 -10   3    9.90    6.50
  -6 -10   3    5.20    2.90
   5  10  -3   82.39    9.50
  -5 -10   3   92.69   12.50
  -5 -10   3   76.99    6.10
   4  10  -3  557.74   22.70
  -4 -10   3  554.54   25.50
   3  10  -3  151.18   11.40
  -3 -10   3  142.19   13.20
   2  10  -3    6.50    4.50
  -2 -10   3    2.60    4.60
   1  10  -3   12.30    5.40
  -1 -10   3   18.00    6.60
   0  10  -3  421.66   20.30
   0 -10   3  430.96   22.00
  -1  10  -3  205.18   14.20
   1 -10   3  162.78   14.20
  -2  10  -3    5.30    4.90
   2 -10   3    4.70    5.30
  -3  10  -3  129.59   14.10
   3 -10   3  120.79   14.60
  -4  10  -3   83.09   11.50
   4 -10   3   89.09   13.00
  -5  10  -3   27.70    7.40
   5 -10   3   19.90    7.20
  -6  10  -3   94.19   12.90
   6 -10   3   95.19   13.00
  -7  10  -3   -3.30    4.90
   7 -10   3    4.50    5.80
  -8  10  -3   12.70    7.10
   8 -10   3   14.00    7.80
  -9  10  -3   10.40    7.00
   9 -10   3    6.30    6.80
 -10  10  -3   18.30    8.50
  10 -10   3   26.10    9.60
 -11  10  -3  102.39   15.30
  14   9  -3   42.80   12.10
 -14  -9   3   28.10    8.50
  13   9  -3   91.29   15.30
 -13  -9   3  122.39   13.40
  12   9  -3   -2.50    6.20
 -12  -9   3    1.90    5.30
  11   9  -3   45.00   11.30
 -11  -9   3   22.10    6.50
  10   9  -3   18.80    8.00
 -10  -9   3   21.10    5.80
   9   9  -3  383.06   22.70
  -9  -9   3  387.56   17.00
   8   9  -3   39.70    6.50
  -8  -9   3   35.20    5.90
  -8  -9   3   35.50    8.80
   7   9  -3   28.90    5.80
  -7  -9   3   40.00    5.80
  -7  -9   3   40.80    9.10
   6   9  -3   21.70    5.40
  -6  -9   3   12.50    5.60
  -6  -9   3   13.60    3.80
   5   9  -3   34.80    6.50
  -5  -9   3   30.60    7.20
  -5  -9   3   35.60    4.80
   4   9  -3  194.58   11.80
  -4  -9   3  191.78    8.40
  -4  -9   3  168.18   13.20
   3   9  -3    5.10    4.00
  -3  -9   3    8.40    5.50
  -3  -9   3    3.00    2.20
   2   9  -3   44.40    7.30
  -2  -9   3   49.30    8.50
   1   9  -3    7.40    4.40
  -1  -9   3    9.90    5.30
   0   9  -3   44.30    7.50
   0  -9   3   41.70    8.50
  -1   9  -3    9.80    5.20
   1  -9   3    2.60    4.70
  -2   9  -3  335.17   17.50
   2  -9   3  315.77   17.90
  -3   9  -3    3.30    4.00
   3  -9   3    4.80    5.10
  -4   9  -3  391.26   20.10
   4  -9   3  384.26   20.80
  -5   9  -3   13.30    5.90
   5  -9   3    4.10    5.70
  -6   9  -3    1.90    4.90
   6  -9   3    7.70    6.00
  -7   9  -3    3.10    4.90
   7  -9   3    0.00    5.50
  -8   9  -3   87.89   12.70
   8  -9   3  105.89   14.60
  -9   9  -3   39.20    9.60
   9  -9   3   38.40    9.80
 -10   9  -3   24.70    8.30
  10  -9   3   16.40    8.50
 -11   9  -3   -4.00    5.80
  11  -9   3    7.40    7.70
  15   8  -3    3.70    7.40
 -15  -8   3   12.70    7.90
  14   8  -3   53.39   12.70
 -14  -8   3   62.39   10.50
  13   8  -3   19.30    9.00
 -13  -8   3   14.00    6.90
  12   8  -3   38.60   10.00
 -12  -8   3   19.20    6.70
  11   8  -3    1.70    5.80
 -11  -8   3    0.50    4.30
  10   8  -3   68.69   11.50
 -10  -8   3   71.99    8.90
   9   8  -3  197.18   15.80
   9   8  -3  226.58   17.00
  -9  -8   3  232.08   12.60
   8   8  -3   15.80    6.40
   8   8  -3    2.80    3.30
  -8  -8   3   16.60    4.70
   7   8  -3    2.70    3.10
  -7  -8   3   -2.90    2.70
  -7  -8   3   -0.90    4.60
   6   8  -3   25.50    5.30
  -6  -8   3   17.40    4.30
  -6  -8   3   24.70    7.10
   5   8  -3 1685.43   46.40
  -5  -8   3 1723.13   43.40
  -5  -8   3 1815.22   51.59
   4   8  -3   62.69    8.00
  -4  -8   3   50.29    8.30
  -4  -8   3   60.39    5.00
   3   8  -3  122.09    9.20
  -3  -8   3  131.49    6.30
  -3  -8   3  122.09   10.80
   2   8  -3  223.28   12.30
  -2  -8   3  210.18    7.50
  -2  -8   3  202.98   13.30
   1   8  -3  769.92   26.40
  -1  -8   3  789.72   28.70
  -1  -8   3  773.32   18.80
   0   8  -3   89.69   10.00
   0  -8   3   60.59    8.80
  -1   8  -3  606.54   23.00
   1  -8   3  578.44   23.60
  -2   8  -3   14.60    5.00
   2  -8   3   15.30    6.00
  -3   8  -3  735.73   27.40
   3  -8   3  729.43   28.20
  -4   8  -3    0.80    4.20
   4  -8   3    5.60    4.70
  -5   8  -3   30.30    7.40
   5  -8   3   24.20    6.60
  -6   8  -3    6.90    4.80
   6  -8   3   -2.30    4.60
  -7   8  -3  158.78   13.70
   7  -8   3  170.88   14.40
  -8   8  -3   -0.50    5.00
   8  -8   3   -1.10    4.80
  -9   8  -3   76.59   11.50
   9  -8   3   79.89   12.70
 -10   8  -3    2.20    5.70
  10  -8   3    1.00    6.60
 -11   8  -3   41.60   10.60
  11  -8   3   44.80   11.20
 -12   8  -3   -0.70    6.50
  12  -8   3   -7.70    5.40
  15   7  -3    3.20    7.80
 -15  -7   3    3.40    6.50
  14   7  -3   74.79   13.40
 -14  -7   3   50.99   10.10
  13   7  -3   41.90   10.80
 -13  -7   3   24.60    7.50
  12   7  -3   39.30    9.60
 -12  -7   3   66.49    9.50
  11   7  -3   17.40    7.50
 -11  -7   3   16.60    5.60
  10   7  -3   -4.80    3.20
 -10  -7   3   -5.70    3.60
   9   7  -3  258.67   17.40
   9   7  -3  243.18   12.20
  -9  -7   3  270.47   13.70
   8   7  -3  187.98   14.60
   8   7  -3  203.28   10.40
  -8  -7   3  198.58   11.40
   7   7  -3    5.50    3.00
  -7  -7   3   -3.30    2.80
  -7  -7   3   -0.30    4.20
   6   7  -3   91.19    7.30
  -6  -7   3   97.39   11.40
  -6  -7   3   98.79    7.00
   5   7  -3    0.40    2.80
  -5  -7   3   11.70    3.20
  -5  -7   3   13.60    5.10
   4   7  -3   24.50    4.70
  -4  -7   3   31.00    4.00
  -4  -7   3   40.20    7.30
   3   7  -3   25.70    4.80
  -3  -7   3   24.80    3.30
  -3  -7   3   19.10    5.70
   2   7  -3  206.88   11.00
  -2  -7   3  209.48   12.50
  -2  -7   3  215.98    7.60
   1   7  -3   33.50    5.60
  -1  -7   3   37.50    6.40
  -1  -7   3   46.50    3.00
   0   7  -3  125.29    9.00
   0  -7   3  111.09    9.20
   0  -7   3  117.39    4.00
  -1   7  -3    5.60    3.60
   1  -7   3    4.10    3.20
  -2   7  -3    4.00    3.70
   2  -7   3    3.90    4.00
  -3   7  -3    3.70    3.40
   3  -7   3    4.70    3.70
  -4   7  -3   49.70    7.80
   4  -7   3   72.09    9.90
  -5   7  -3   10.00    4.80
   5  -7   3    2.50    3.70
  -6   7  -3   89.99   10.80
   6  -7   3  113.09   12.20
  -7   7  -3   16.80    5.60
   7  -7   3   17.10    6.20
  -8   7  -3    1.20    4.50
   8  -7   3    1.80    5.00
  -9   7  -3    1.70    4.90
   9  -7   3    7.40    5.80
 -10   7  -3   12.00    6.70
  10  -7   3   19.70    7.60
 -11   7  -3   62.99   11.70
  11  -7   3   46.30   10.30
 -12   7  -3   11.40    7.80
  12  -7   3    7.80    6.90
 -13   7  -3    7.30    7.00
  13  -7   3  -10.80    4.40
  15   6  -3  157.98   20.10
 -15  -6   3  160.18   16.40
  14   6  -3   14.40    7.80
 -14  -6   3   13.10    7.50
  13   6  -3   53.99   11.70
 -13  -6   3   51.39    9.10
  12   6  -3   -5.40    4.70
 -12  -6   3    0.70    4.70
  11   6  -3   11.70    6.10
 -11  -6   3    2.00    4.40
  10   6  -3   31.10    7.90
 -10  -6   3   23.90    6.10
   9   6  -3   44.30    8.80
   9   6  -3   47.70    9.70
  -9  -6   3   45.00    7.00
   8   6  -3  192.08   13.90
   8   6  -3  199.28    9.60
  -8  -6   3  208.88   11.30
   7   6  -3   98.59    6.80
   7   6  -3  106.19   10.20
  -7  -6   3   88.29    7.30
   6   6  -3  278.27   11.40
  -6  -6   3  272.07   15.00
  -6  -6   3  260.87   11.30
   5   6  -3  809.22   23.60
  -5  -6   3  781.72   22.60
  -5  -6   3  805.62   27.50
   4   6  -3   12.00    3.30
  -4  -6   3   17.70    3.10
  -4  -6   3    5.20    3.90
   3   6  -3  135.69    8.10
  -3  -6   3  145.29    6.70
  -3  -6   3  180.78   10.90
   2   6  -3  526.45   18.30
  -2  -6   3  554.34   15.00
  -2  -6   3  569.94   20.70
   1   6  -3   97.39    7.50
  -1  -6   3   88.99    7.90
  -1  -6   3  107.59    4.50
   0   6  -3 1294.47   35.70
   0  -6   3 1274.37   29.00
   0  -6   3 1260.37   36.80
  -1   6  -3  427.46   10.40
  -1   6  -3  430.56   16.70
   1  -6   3  407.16   17.00
   1  -6   3  411.06   10.30
  -2   6  -3  202.38   11.40
   2  -6   3  230.28    6.10
   2  -6   3  193.38   11.80
  -3   6  -3  495.55   19.50
   3  -6   3  502.05   12.50
   3  -6   3  496.45   19.80
  -4   6  -3  325.17   15.80
   4  -6   3  335.47   16.10
   4  -6   3  330.97    9.60
  -5   6  -3  213.48   13.00
   5  -6   3  208.28    7.70
   5  -6   3  228.38   13.50
  -6   6  -3  262.27   15.10
   6  -6   3  276.47   15.50
   6  -6   3  279.27    9.80
  -7   6  -3   31.90    7.10
   7  -6   3   37.80    4.50
   7  -6   3   33.70    7.70
  -8   6  -3   -0.30    4.10
   8  -6   3   12.00    3.30
   8  -6   3    4.60    5.00
  -9   6  -3  111.09   13.10
   9  -6   3  101.59   12.60
 -10   6  -3   15.20    5.90
  10  -6   3    0.10    5.30
 -11   6  -3    6.20    5.60
  11  -6   3   -0.10    6.00
 -12   6  -3   83.69   12.90
  12  -6   3   99.29   14.40
 -13   6  -3   18.70    7.50
  13  -6   3   16.60    8.10
  15   5  -3   -8.80    6.30
 -15  -5   3   -1.10    6.60
  14   5  -3   97.59   15.10
 -14  -5   3  101.49   12.90
  13   5  -3    6.10    6.20
 -13  -5   3   12.70    6.20
  12   5  -3   18.40    7.50
 -12  -5   3    7.80    5.70
  11   5  -3  160.38   14.50
 -11  -5   3  163.88   11.80
  10   5  -3  182.98   14.40
 -10  -5   3  202.48   12.40
   9   5  -3    4.90    5.20
  -9  -5   3    3.70    4.20
   8   5  -3  282.37   16.50
  -8  -5   3  303.77   13.70
  -8  -5   3  282.97   10.60
   7   5  -3  124.29   10.50
   7   5  -3  115.49    6.60
  -7  -5   3  125.49    8.10
   6   5  -3   25.30    3.70
   6   5  -3   15.90    4.90
  -6  -5   3   33.10    4.70
   5   5  -3  108.89    6.30
  -5  -5   3  116.59    9.10
  -5  -5   3  113.19    6.70
   4   5  -3  245.88   10.00
  -4  -5   3  250.57    9.70
  -4  -5   3  270.57   13.10
   3   5  -3   42.40    4.90
  -3  -5   3   40.80    4.10
  -3  -5   3   36.40    5.50
   2   5  -3   50.79    5.40
  -2  -5   3   40.50    5.80
  -2  -5   3   51.69    3.60
   1   5  -3   37.50    5.00
  -1  -5   3   32.30    2.90
  -1  -5   3   40.40    5.90
   0   5  -3   32.60    4.70
   0  -5   3   26.90    5.00
   0  -5   3   28.90    2.40
  -1   5  -3    6.10    3.00
   1  -5   3   -0.40    2.60
   1  -5   3    1.20    1.20
  -2   5  -3    7.40    3.20
   2  -5   3    6.60    1.60
   2  -5   3    7.50    3.90
  -3   5  -3  345.57   14.80
   3  -5   3  365.16    9.90
   3  -5   3  348.17   15.20
  -4   5  -3   15.40    4.30
   4  -5   3   10.00    2.00
   4  -5   3    6.50    3.80
  -5   5  -3   28.50    5.50
   5  -5   3   36.20    3.60
   5  -5   3   30.10    6.00
  -6   5  -3  368.46   17.20
   6  -5   3  370.66   17.20
   6  -5   3  381.36   12.30
  -7   5  -3  153.58   11.60
   7  -5   3  147.69   11.30
   7  -5   3  137.29    7.30
  -8   5  -3    3.10    4.30
   8  -5   3    8.90    5.30
   8  -5   3    3.00    2.40
  -9   5  -3    6.50    4.80
   9  -5   3    5.50    3.00
   9  -5   3    9.30    5.80
 -10   5  -3  222.38   15.70
  10  -5   3  242.58   16.20
  10  -5   3  245.08   11.80
 -11   5  -3  107.39   13.50
  11  -5   3   90.99   12.30
  11  -5   3   89.19    9.00
 -12   5  -3   73.79   11.30
  12  -5   3   89.69   13.20
 -13   5  -3   12.10    6.50
  13  -5   3    7.70    6.60
  16   4  -3   -1.00    7.80
 -16  -4   3    9.90    6.90
  15   4  -3   14.00    8.20
 -15  -4   3    3.20    6.00
  14   4  -3   32.60    9.80
 -14  -4   3   17.30    7.80
  13   4  -3   41.70   10.30
 -13  -4   3   48.60    8.80
  12   4  -3    4.70    5.20
 -12  -4   3   -3.80    3.70
  11   4  -3   92.79   12.50
 -11  -4   3   93.49   10.10
  10   4  -3   34.40    7.90
 -10  -4   3   21.80    5.60
   9   4  -3   46.80    8.20
  -9  -4   3   63.79    7.70
   8   4  -3    4.40    3.90
  -8  -4   3    9.90    2.50
  -8  -4   3    4.80    3.40
   7   4  -3   56.89    8.20
  -7  -4   3   59.49    4.00
  -7  -4   3   60.59    6.60
   6   4  -3   12.10    4.20
  -6  -4   3   20.70    3.90
   5   4  -3  268.27    9.40
   5   4  -3  237.28   13.00
  -5  -4   3  272.37   10.70
   4   4  -3  596.54   16.90
  -4  -4   3  598.14   17.40
  -4  -4   3  600.34   20.60
  -3  -4   3  107.29    7.90
   2   4  -3  260.87    9.90
  -2  -4   3  257.27   11.70
  -2  -4   3  267.47    8.70
   1   4  -3   56.29    4.90
  -1  -4   3   51.09    3.40
  -1  -4   3   36.30    5.30
   0   4  -3  324.57   12.00
   0  -4   3  315.57    8.90
   0  -4   3  328.37   12.90
  -1   4  -3  289.27   11.50
   1  -4   3  280.27   11.80
   1  -4   3  273.37    7.90
  -2   4  -3 1607.74   41.30
   2  -4   3 1555.04   41.10
   2  -4   3 1612.14   36.00
  -3   4  -3  151.68    8.80
   3  -4   3  147.09    5.70
   3  -4   3  159.88    9.20
  -4   4  -3  428.06   16.90
   4  -4   3  476.75   17.40
   4  -4   3  482.25   13.00
  -5   4  -3  171.88   10.40
   5  -4   3  170.48    7.00
   5  -4   3  158.28   10.00
  -6   4  -3   16.50    4.80
   6  -4   3   14.40    2.90
   6  -4   3   14.90    4.70
  -7   4  -3   65.39    8.80
   7  -4   3   70.19    5.40
   7  -4   3   71.09    8.70
  -8   4  -3   81.39    9.80
   8  -4   3   81.79    9.70
   8  -4   3   98.19    6.70
  -9   4  -3  116.49   10.80
   9  -4   3  120.99    7.90
   9  -4   3  130.09   11.50
 -10   4  -3   14.50    5.80
  10  -4   3   25.50    4.80
  10  -4   3   22.00    6.30
 -11   4  -3    1.40    4.60
  11  -4   3   -0.90    2.80
  11  -4   3   -2.80    4.50
 -12   4  -3   57.59   10.30
  12  -4   3   60.39   10.90
  12  -4   3   63.29    8.00
 -13   4  -3   24.70    7.30
  13  -4   3   20.30    5.30
  13  -4   3   17.30    7.30
  16   3  -3   -0.50    8.00
 -16  -3   3   -6.90    5.80
  15   3  -3   33.90   10.90
 -15  -3   3   30.70    8.70
  14   3  -3   40.80   11.20
 -14  -3   3   50.29    9.30
  13   3  -3   16.20    8.00
 -13  -3   3   21.40    6.80
  12   3  -3   -0.70    5.30
 -12  -3   3    5.30    4.80
  11   3  -3   22.20    7.80
 -11  -3   3   31.10    6.70
  10   3  -3  105.19   13.20
 -10  -3   3   88.29    9.90
   9   3  -3   -2.10    3.70
  -9  -3   3   -3.70    3.00
   8   3  -3  682.93   26.30
  -8  -3   3  701.23   18.40
  -8  -3   3  706.63   22.70
   7   3  -3    3.80    3.40
  -7  -3   3    1.50    2.80
   6   3  -3  471.25   19.00
  -6  -3   3  468.75   15.80
  -6  -3   3  459.05   12.70
   5   3  -3  308.47   14.00
  -5  -3   3  271.87    8.60
  -5  -3   3  279.37   10.90
   4   3  -3   21.60    4.60
   4   3  -3   16.00    2.40
  -4  -3   3   15.80    3.20
   3   3  -3   38.20    3.20
  -3  -3   3   45.60    4.10
  -3  -3   3   47.60    5.80
   2   3  -3  277.47    9.00
  -2  -3   3  263.87    8.60
  -2  -3   3  261.47   10.80
   1   3  -3  561.54   16.20
  -1  -3   3  619.44   18.20
  -1  -3   3  576.04   14.90
   0   3  -3   12.20    2.60
   0  -3   3    9.20    2.80
   0  -3   3   15.60    2.00
  -1   3  -3    2.90    2.20
   1  -3   3    1.70    2.30
   1  -3   3    4.30    1.40
  -2   3  -3   38.10    5.00
   2  -3   3   33.10    2.80
   2  -3   3   26.90    4.30
  -3   3  -3   76.19    6.10
   3  -3   3   78.39    6.00
   3  -3   3   83.29    4.10
  -4   3  -3    3.10    2.70
   4  -3   3    1.30    1.60
   4  -3   3    4.80    3.00
  -5   3  -3    7.40    3.30
   5  -3   3   12.10    2.50
   5  -3   3    6.00    3.20
  -6   3  -3    4.60    3.30
   6  -3   3    4.70    3.30
   6  -3   3    6.80    2.20
  -7   3  -3   -1.30    2.70
   7  -3   3   -1.00    3.00
  -8   3  -3    2.40    3.00
  -8   3  -3   13.10    4.90
   8  -3   3   10.60    4.90
  -9   3  -3  184.58   12.40
  -9   3  -3  177.48   10.00
   9  -3   3  198.28   13.20
 -10   3  -3   -3.00    3.00
 -10   3  -3    0.90    4.00
  10  -3   3    0.30    5.10
 -11   3  -3   54.79    9.00
 -11   3  -3   64.19    8.10
  11  -3   3   55.09    9.80
 -12   3  -3    8.60    5.50
  12  -3   3    2.50    5.00
 -13   3  -3    8.50    5.90
  13  -3   3   13.50    5.10
  13  -3   3    7.30    6.60
  14  -3   3    2.10    4.30
  15  -3   3   51.89    8.80
  16   2  -3    1.40    7.60
 -16  -2   3   -5.90    5.20
  15   2  -3    2.40    7.60
 -15  -2   3    6.90    6.40
  14   2  -3  110.19   16.00
 -14  -2   3  122.89   13.60
  13   2  -3   40.60   10.40
 -13  -2   3   23.50    7.20
  12   2  -3   -0.10    4.50
 -12  -2   3    2.40    4.40
  11   2  -3   28.40    7.60
 -11  -2   3   19.90    5.90
  10   2  -3  104.29   12.30
 -10  -2   3  105.39    9.30
   9   2  -3   68.99   10.00
  -9  -2   3   56.59    7.10
  -9  -2   3   65.09    4.60
   8   2  -3    3.00    3.80
  -8  -2   3    8.40    1.70
  -8  -2   3    4.00    3.30
   7   2  -3   62.99    8.20
  -7  -2   3   56.99    3.30
  -7  -2   3   52.09    5.80
   6   2  -3  149.49   10.00
  -6  -2   3  163.38    8.30
  -6  -2   3  141.99    5.10
   5   2  -3   92.99    7.50
  -5  -2   3   94.49    3.70
  -5  -2   3   94.89    6.10
   4   2  -3 1412.26   37.30
   4   2  -3 1351.56   30.80
  -4  -2   3 1338.37   33.60
   3   2  -3  579.54   18.60
   3   2  -3  580.94   14.00
   3   2  -3  543.75   13.70
  -3  -2   3  561.64   15.80
   2   2  -3 1005.00   22.60
  -2  -2   3  915.01   25.40
  -2  -2   3  913.01   23.20
   1   2  -3   20.80    2.50
  -1  -2   3   21.20    3.50
  -1  -2   3   16.60    2.30
   0   2  -3  616.54   16.50
   0  -2   3  615.34   17.10
   0  -2   3  596.04   15.00
  -1   2  -3  151.58    6.70
   1  -2   3  158.28    6.90
   1  -2   3  152.48    5.30
  -2   2  -3 4140.59   94.59
   2  -2   3 4227.98   94.09
   2  -2   3 4247.27   91.69
  -3   2  -3 1783.22   43.80
   3  -2   3 1764.52   42.70
   3  -2   3 1770.12   40.50
  -4   2  -3 1704.23   42.50
   4  -2   3 1651.03   39.00
   4  -2   3 1656.73   41.40
  -5   2  -3   10.90    3.60
   5  -2   3    3.10    2.20
   5  -2   3    8.60    3.30
  -6   2  -3  122.39    8.20
  -6   2  -3  114.59    6.40
   6  -2   3  116.19    8.00
  -7   2  -3  325.07   14.30
  -7   2  -3  300.07   11.70
   7  -2   3  296.87   13.60
  -8   2  -3   64.79    8.00
  -8   2  -3   66.59    6.50
   8  -2   3   65.19    8.20
  -9   2  -3  134.39   10.20
  -9   2  -3  134.49    8.60
   9  -2   3  127.39   10.10
 -10   2  -3   42.10    6.30
 -10   2  -3   27.90    6.30
  10  -2   3   40.40    7.60
 -11   2  -3   52.49    8.40
 -11   2  -3   78.29    8.80
  11  -2   3   75.29   10.40
 -12   2  -3   62.79    8.40
 -12   2  -3   65.19    9.60
  12  -2   3   72.99   10.80
 -13   2  -3   41.60    7.60
 -13   2  -3   60.99    9.90
  13  -2   3   45.70    9.60
  15  -2   3   38.40    7.30
  16   1  -3    0.30    8.20
 -16  -1   3    0.80    5.90
  15   1  -3   12.20    9.00
 -15  -1   3   20.80    8.10
  14   1  -3   12.20    8.20
 -14  -1   3   13.50    6.50
  13   1  -3  184.08   19.70
 -13  -1   3  173.78   13.40
  12   1  -3   27.60    8.40
 -12  -1   3   28.90    6.90
  11   1  -3    1.90    4.90
 -11  -1   3    5.00    4.40
  10   1  -3  591.14   25.70
 -10  -1   3  578.94   21.80
   9   1  -3   43.60    8.40
  -9  -1   3   52.09    6.90
  -9  -1   3   41.30    3.80
   8   1  -3    0.70    3.70
  -8  -1   3   -0.80    1.40
  -8  -1   3    5.40    3.30
   7   1  -3  508.85   20.60
  -7  -1   3  516.95   17.70
  -7  -1   3  545.55   14.30
   6   1  -3  285.77   13.80
  -6  -1   3  289.97   11.50
  -6  -1   3  290.47    8.40
   5   1  -3    3.40    1.20
   5   1  -3    0.00    2.40
  -5  -1   3    1.80    0.90
  -5  -1   3   -0.20    2.20
   4   1  -3   20.30    4.40
  -4  -1   3   19.90    3.30
   3   1  -3  384.66   13.60
  -3  -1   3  373.56   11.60
   2   1  -3 1265.77   32.20
   2   1  -3 1249.68   27.70
  -2  -1   3 1260.07   29.90
   1   1  -3 3250.97   70.19
  -1  -1   3 3171.48   70.79
  -1  -1   3 3243.28   70.09
  -1  -1   3 3209.38   72.49
   0   1  -3  323.37    9.50
   0  -1   3  319.17   10.00
   0  -1   3  334.67    9.30
  -1   1  -3  970.60   24.40
   1  -1   3 1001.80   24.00
   1  -1   3  995.90   23.20
  -2   1  -3  146.19    6.80
   2  -1   3  147.19    5.80
   2  -1   3  140.29    6.10
  -3   1  -3  204.38    8.70
   3  -1   3  210.38    7.20
   3  -1   3  226.28    7.90
  -4   1  -3    0.10    2.00
   4  -1   3   -0.30    1.60
   4  -1   3    0.80    2.00
  -5   1  -3    3.60    2.60
  -5   1  -3    4.80    2.40
   5  -1   3    0.60    2.40
  -6   1  -3  226.38    9.30
  -6   1  -3  217.98   10.70
   6  -1   3  230.68   10.40
  -7   1  -3  241.88   10.20
  -7   1  -3  235.68   11.60
   7  -1   3  261.07   11.90
  -8   1  -3   60.39    6.40
  -8   1  -3   57.39    7.40
   8  -1   3   45.80    6.80
  -9   1  -3   29.20    5.20
  -9   1  -3   31.20    5.90
   9  -1   3   25.90    5.50
 -10   1  -3  267.27   13.20
 -10   1  -3  291.97   15.10
  10  -1   3  269.97   14.70
 -11   1  -3   16.00    5.00
 -11   1  -3    5.90    4.60
  11  -1   3   17.70    6.00
 -12   1  -3    9.10    4.50
 -12   1  -3   -2.20    3.50
  12  -1   3   11.10    6.00
 -13   1  -3    2.20    4.80
 -13   1  -3   10.80    5.40
  13  -1   3    7.20    5.60
 -14   1  -3    5.40    5.40
  16  -1   3   34.90    8.00
  15   0  -3   10.30    8.70
 -15   0   3   12.40    6.50
  14   0  -3   20.20    9.10
 -14   0   3   21.50    7.40
  13   0  -3   -2.20    6.00
 -13   0   3    6.30    5.10
  12   0  -3  116.39   15.30
 -12   0   3  115.79   11.50
  11   0  -3   -0.30    5.20
 -11   0   3   -2.70    3.60
  10   0  -3    1.40    4.60
 -10   0   3    3.30    4.20
   9   0  -3  220.48   14.50
  -9   0   3  212.48    8.80
  -9   0   3  207.58   11.40
   8   0  -3  571.14   22.90
  -8   0   3  532.85   16.00
  -8   0   3  577.94   19.30
   7   0  -3  480.15   19.70
  -7   0   3  468.05   13.60
  -7   0   3  459.45   16.30
   6   0  -3  215.88   11.90
  -6   0   3  207.98    7.10
  -6   0   3  200.28    9.40
   5   0  -3    2.60    2.80
  -5   0   3    4.60    2.50
  -5   0   3    3.30    1.20
   4   0  -3  973.20   27.60
   4   0  -3  957.20   21.60
  -4   0   3  930.71   21.60
  -4   0   3  931.21   24.50
   3   0  -3   23.70    4.10
  -3   0   3   21.90    3.10
   2   0  -3 1961.80   46.90
  -2   0   3 1958.60   44.70
   1   0  -3 4376.06   95.39
   1   0  -3 4413.76   97.19
  -1   0   3 4419.96   95.59
  -1   0   3 4326.37   94.89
   0   0  -3  805.02   19.60
   0   0  -3  781.32   18.80
   0   0   3  788.52   19.00
  -1   0  -3 2539.65   54.59
  -1   0  -3 2431.66   55.79
   1   0   3 2493.75   55.09
   1   0   3 2503.75   54.49
  -2   0  -3  846.42   21.80
  -2   0  -3  856.21   19.70
   2   0   3  844.12   20.50
   2   0   3  851.11   19.60
  -3   0  -3  494.65   12.70
  -3   0  -3  477.55   14.60
   3   0   3  494.25   12.70
   3   0   3  486.35   13.30
  -4   0  -3 1972.40   47.40
   4   0   3 1979.80   45.70
   4   0   3 1959.70   45.30
  -5   0  -3   52.09    5.60
  -5   0  -3   42.20    4.30
   5   0   3   43.30    4.40
  -6   0  -3  732.93   22.40
  -6   0  -3  738.03   20.90
   6   0   3  740.63   21.40
  -7   0  -3 1095.69   31.70
  -7   0  -3 1140.89   30.20
   7   0   3 1140.59   31.20
  -8   0  -3   43.30    5.50
  -8   0  -3   54.89    7.00
   8   0   3   56.79    6.80
  -9   0  -3  134.39    9.40
  -9   0  -3  128.29    8.80
   9   0   3  118.39    9.20
 -10   0  -3   96.99    8.50
 -10   0  -3   89.49    9.60
  10   0   3   87.59    9.90
 -11   0  -3   10.40    4.60
 -11   0  -3    0.50    3.60
  11   0   3    1.00    4.10
 -12   0  -3   76.39    9.60
 -12   0  -3   59.99    8.50
  12   0   3   83.79   11.00
 -13   0  -3    9.50    5.20
 -13   0  -3    4.70    5.10
  13   0   3    9.70    5.80
 -14   0  -3   -0.60    5.00
 -15   0  -3   17.50    7.20
  15  -1  -3   37.00   11.30
 -15   1   3   52.19    9.30
  14  -1  -3    7.50    7.30
 -14   1   3   -2.20    5.30
  13  -1  -3  105.39   15.50
 -13   1   3   89.79   11.30
  12  -1  -3   13.90    6.90
 -12   1   3   -6.30    3.90
  11  -1  -3   27.00    7.50
 -11   1   3   21.10    5.50
  10  -1  -3   -2.90    4.80
 -10   1   3    0.20    3.50
   9  -1  -3   20.20    7.20
  -9   1   3   20.50    4.80
  -9   1   3   31.10    4.60
   8  -1  -3   21.40    6.00
  -8   1   3   19.50    4.30
  -8   1   3   26.10    3.70
   7  -1  -3  268.87   14.20
  -7   1   3  239.88    9.30
  -7   1   3  255.47   11.20
   6  -1  -3   46.00    6.80
  -6   1   3   51.49    3.90
  -6   1   3   51.09    5.30
   5  -1  -3 2141.69   55.59
  -5   1   3 2237.08   49.80
  -5   1   3 2139.69   51.39
   4  -1  -3  260.87   11.80
  -4   1   3  271.47    8.30
  -4   1   3  277.07    9.80
   3  -1  -3   57.69    5.30
  -3   1   3   60.09    4.00
  -3   1   3   55.29    2.90
   2  -1  -3 1163.88   29.90
  -2   1   3 1166.08   26.50
  -2   1   3 1140.09   27.50
  -2   1   3 1173.28   26.30
   1  -1  -3 3229.28   69.39
   1  -1  -3 3154.68   71.89
  -1   1   3 3197.88   70.09
  -1   1   3 3160.78   69.39
   0  -1  -3 1596.24   34.20
   0  -1  -3 1534.15   34.70
   0   1   3 1386.16   34.00
  -1  -1  -3 3635.94   81.09
  -1  -1  -3 3704.83   79.59
   1   1   3 3587.14   80.49
   1   1   3 3812.12   79.69
  -3  -1  -3  256.27    6.80
  -3  -1  -3  300.97    9.60
   3   1   3  217.58    8.00
   3   1   3  245.08    6.70
  -4  -1  -3    8.00    2.50
  -4  -1  -3    3.20    1.90
  -5  -1  -3  693.73   19.10
  -5  -1  -3  666.13   20.00
   5   1   3  673.73   18.30
  -6  -1  -3  561.54   17.40
  -6  -1  -3  640.44   19.00
   6   1   3  533.15   17.10
  -7  -1  -3  104.89    6.90
  -7  -1  -3  123.89    7.80
   7   1   3   93.69    6.70
  -8  -1  -3   24.00    4.30
  -8  -1  -3   33.00    5.00
   8   1   3   29.60    4.90
  -9  -1  -3  142.39    9.00
  -9  -1  -3  114.59    8.70
   9   1   3  137.29    9.30
 -10  -1  -3    2.50    3.80
  10   1   3    0.80    3.60
 -11  -1  -3   30.60    6.10
 -11  -1  -3   34.70    6.50
  11   1   3   20.80    6.20
 -12  -1  -3  263.87   14.60
 -12  -1  -3  266.87   14.60
  12   1   3  283.47   16.00
 -13  -1  -3   -6.30    3.50
 -13  -1  -3    3.30    4.00
  13   1   3   -3.80    4.60
 -14  -1  -3   35.60    7.80
 -15  -1  -3   -1.30    5.00
 -16  -1  -3    6.20    6.60
  15  -2  -3   -5.40    7.30
 -15   2   3    7.70    6.60
  14  -2  -3   13.20    8.60
 -14   2   3   14.00    6.60
  13  -2  -3   35.00   10.70
 -13   2   3   20.00    6.60
  12  -2  -3   11.80    7.00
 -12   2   3   -1.70    3.80
  11  -2  -3  107.49   14.00
 -11   2   3  107.89   10.50
  10  -2  -3   -0.60    5.00
 -10   2   3    7.70    4.00
   9  -2  -3  239.88   15.50
  -9   2   3  232.48   10.80
  -9   2   3  223.38   11.90
   8  -2  -3   15.20    5.50
  -8   2   3   24.60    4.80
  -8   2   3   18.50    3.70
   7  -2  -3  143.39   11.00
  -7   2   3  152.08    8.30
  -7   2   3  145.89    7.60
   6  -2  -3   49.99    7.10
  -6   2   3   52.09    5.10
  -6   2   3   49.30    5.10
   5  -2  -3  993.10   30.20
  -5   2   3  984.20   25.20
  -5   2   3  939.71   25.50
   4  -2  -3  660.73   21.70
  -4   2   3  645.14   17.70
  -4   2   3  664.53   18.10
   3  -2  -3   -1.70    2.20
  -3   2   3    1.20    1.40
  -3   2   3   -1.50    1.70
   2  -2  -3   33.50    4.60
  -2   2   3   27.50    2.90
  -2   2   3   22.00    2.60
   1  -2  -3  107.29    4.90
   1  -2  -3   96.89    6.50
  -1   2   3  124.39    5.30
   0  -2  -3  724.33   18.80
   0  -2  -3  725.33   18.20
   0   2   3  717.93   17.50
  -1  -2  -3 5036.30  108.49
  -1  -2  -3 4893.91  109.29
   1   2   3 5023.80  108.29
   1   2   3 5017.20  108.49
  -2  -2  -3  606.94   14.40
  -2  -2  -3  587.64   16.40
   2   2   3  596.74   15.30
   2   2   3  612.74   14.40
  -3  -2  -3 1728.73   42.00
  -3  -2  -3 1790.02   39.40
   3   2   3 1754.82   40.90
   3   2   3 1810.82   39.30
  -4  -2  -3  193.48    8.30
  -4  -2  -3  205.98    7.90
   4   2   3  208.38    6.90
  -5  -2  -3  471.45   14.50
  -5  -2  -3  462.95   15.20
   5   2   3  465.85   13.70
  -6  -2  -3   80.39    6.10
  -6  -2  -3   97.99    6.20
   6   2   3   89.79    5.70
  -7  -2  -3  165.48    8.60
  -7  -2  -3  177.68    9.20
   7   2   3  161.48    8.40
  -8  -2  -3   88.69    6.90
  -8  -2  -3   78.39    7.60
   8   2   3   67.49    6.00
  -9  -2  -3  109.79    8.20
  -9  -2  -3   85.29    7.60
   9   2   3  105.39    8.10
 -10  -2  -3  116.79    9.20
 -10  -2  -3  126.09    9.40
  10   2   3  125.19    9.60
 -11  -2  -3   -3.90    2.90
 -11  -2  -3    0.80    4.00
  11   2   3    3.10    4.20
 -12  -2  -3   30.10    6.70
 -12  -2  -3   27.30    6.20
  12   2   3   22.90    6.80
 -13  -2  -3   31.90    7.60
 -13  -2  -3   27.60    6.40
  13   2   3   49.30    8.80
 -14  -2  -3   -2.10    4.70
 -15  -2  -3    1.50    5.60
 -16  -2  -3  108.89   13.80
  15  -3  -3    3.90    8.90
 -15   3   3   -5.70    4.90
  14  -3  -3   76.79   14.10
 -14   3   3   73.99   10.50
  13  -3  -3   13.70    8.00
 -13   3   3    7.80    5.30
  12  -3  -3   24.50    8.80
 -12   3   3   18.10    5.80
  11  -3  -3   24.60    8.40
 -11   3   3   47.70    7.30
  10  -3  -3   14.40    7.40
 -10   3   3   16.50    4.70
 -10   3   3   11.80    4.60
   9  -3  -3    6.70    5.10
  -9   3   3   19.30    4.70
  -9   3   3   20.30    4.50
   8  -3  -3   89.49   10.90
  -8   3   3   95.29    7.30
  -8   3   3   86.99    7.10
   7  -3  -3  108.79   10.20
  -7   3   3  104.99    7.20
  -7   3   3  104.79    7.00
   6  -3  -3   74.09    9.40
  -6   3   3   77.49    5.50
  -6   3   3   56.89    5.20
   5  -3  -3  122.49    9.50
  -5   3   3  128.39    6.70
  -5   3   3  135.89    7.20
   4  -3  -3  327.27   14.60
  -4   3   3  339.17   11.70
  -4   3   3  335.37   10.90
   3  -3  -3   51.39    6.40
  -3   3   3   43.70    3.60
  -3   3   3   45.20    4.50
   2  -3  -3   16.20    3.70
  -2   3   3   13.40    2.70
  -2   3   3   13.00    2.10
   1  -3  -3    7.90    2.50
  -1   3   3    8.00    1.70
  -1   3   3    7.40    2.20
   0  -3  -3  222.48    8.20
   0  -3  -3  234.88    8.90
   0   3   3  227.68    6.90
  -1  -3  -3 1088.99   26.80
  -1  -3  -3 1095.69   27.10
   1   3   3 1078.59   25.40
  -2  -3  -3   35.70    3.10
  -2  -3  -3   31.40    3.50
   2   3   3   37.80    2.80
  -3  -3  -3    1.50    1.40
  -3  -3  -3    1.40    1.70
   3   3   3   -0.40    1.40
  -4  -3  -3  663.23   18.40
  -4  -3  -3  682.53   19.50
  -4  -3  -3  698.33   17.80
  -5  -3  -3  496.65   15.10
  -5  -3  -3  475.15   15.70
   5   3   3  493.55   14.70
  -6  -3  -3   80.49    5.90
  -6  -3  -3   92.39    6.40
   6   3   3   98.79    5.90
  -7  -3  -3  907.41   26.20
  -7  -3  -3  880.71   25.50
   7   3   3  910.71   25.60
  -8  -3  -3   28.80    4.80
  -8  -3  -3   19.30    4.30
   8   3   3   22.50    4.30
  -9  -3  -3   24.10    4.90
  -9  -3  -3   24.20    4.90
   9   3   3   27.00    5.20
 -10  -3  -3   32.30    5.80
 -10  -3  -3   35.00    6.10
  10   3   3   29.20    6.00
 -11  -3  -3  424.46   17.90
 -11  -3  -3  397.36   17.20
  11   3   3  418.56   18.40
 -12  -3  -3    6.90    4.10
 -12  -3  -3    4.20    4.70
  12   3   3    8.80    5.00
 -13  -3  -3    9.90    5.40
 -13  -3  -3   10.70    4.70
  13   3   3   15.70    6.30
 -14  -3  -3   71.09   10.30
 -15  -3  -3   13.90    6.60
 -16  -3  -3   -1.90    6.20
  14  -4  -3   12.80    9.40
 -14   4   3    4.90    5.40
  13  -4  -3   -3.30    5.80
 -13   4   3    7.40    5.30
  12  -4  -3    8.20    7.00
 -12   4   3    8.80    4.70
  11  -4  -3   24.60    8.80
 -11   4   3   20.10    5.70
  10  -4  -3    6.50    5.60
 -10   4   3   18.30    5.10
 -10   4   3   17.60    4.70
   9  -4  -3  327.47   19.40
  -9   4   3  332.97   15.10
  -9   4   3  349.17   14.50
   8  -4  -3  209.18   14.50
  -8   4   3  206.88   10.60
  -8   4   3  232.78   11.90
   7  -4  -3   76.59   10.10
  -7   4   3   85.89    6.50
  -7   4   3   96.49    7.60
   6  -4  -3    3.20    3.90
  -6   4   3    3.30    2.40
  -6   4   3    2.10    2.20
   5  -4  -3   92.29    8.30
  -5   4   3   83.29    6.30
  -5   4   3   96.29    5.60
   4  -4  -3    1.80    3.00
  -4   4   3    7.70    2.80
  -4   4   3    7.90    2.10
   3  -4  -3  452.55   17.40
  -3   4   3  459.65   15.20
  -3   4   3  459.55   12.90
   2  -4  -3  464.95   16.60
  -2   4   3  443.56   12.20
  -2   4   3  458.45   14.80
   1  -4  -3 1811.42   45.30
  -1   4   3 1789.72   40.60
  -1   4   3 1822.42   44.00
   0  -4  -3    1.10    2.00
   0  -4  -3   -0.10    2.20
   0   4   3   -0.60    1.30
  -1  -4  -3 1392.86   34.30
  -1  -4  -3 1375.96   34.30
   1   4   3 1374.56   31.70
  -2  -4  -3    3.10    2.20
  -2  -4  -3    3.90    2.10
   2   4   3    2.80    1.50
  -3  -4  -3 1183.38   29.40
  -3  -4  -3 1071.99   28.10
   3   4   3 1110.49   27.30
  -4  -4  -3  114.89    5.90
  -4  -4  -3  102.59    5.80
  -4  -4  -3  113.09    6.40
  -6  -4  -3   59.29    5.10
  -6  -4  -3   49.30    5.40
   6   4   3   48.20    5.30
  -7  -4  -3   56.59    5.90
  -7  -4  -3   64.49    5.70
   7   4   3   62.99    5.50
  -8  -4  -3   27.80    4.70
  -8  -4  -3   35.70    5.30
   8   4   3   38.40    5.70
  -9  -4  -3  302.27   13.70
  -9  -4  -3  315.17   13.80
   9   4   3  317.07   14.10
 -10  -4  -3   15.30    4.60
 -10  -4  -3   17.80    4.40
  10   4   3   13.60    4.40
 -11  -4  -3   10.20    4.40
  11   4   3   11.00    5.00
 -12  -4  -3  202.28   12.90
 -12  -4  -3  192.98   11.80
  12   4   3  185.88   12.80
 -13  -4  -3   35.70    6.50
 -13  -4  -3   49.20    8.60
  13   4   3   32.40    7.80
 -14  -4  -3   -3.90    4.60
 -15  -4  -3    1.30    5.70
 -16  -4  -3   -8.20    5.40
  14  -5  -3   78.89   15.50
  13  -5  -3    3.70    7.60
 -13   5   3    3.00    4.70
  12  -5  -3   35.50   10.30
 -12   5   3   37.00    6.80
  11  -5  -3   10.80    7.20
 -11   5   3    2.30    3.80
  10  -5  -3   64.19   11.20
 -10   5   3   70.89    9.30
 -10   5   3   64.39    7.50
   9  -5  -3    4.20    5.70
  -9   5   3   -2.30    3.20
  -9   5   3    6.90    3.70
   8  -5  -3  163.38   14.00
  -8   5   3  154.98   10.70
  -8   5   3  177.88    9.40
   7  -5  -3    6.40    5.20
  -7   5   3    3.70    3.20
  -7   5   3   -0.30    2.50
   6  -5  -3   72.29   10.40
  -6   5   3   80.29    7.30
  -6   5   3   78.39    5.50
   5  -5  -3    7.00    4.60
  -5   5   3   10.70    2.50
  -5   5   3    9.70    3.50
   4  -5  -3   53.59    7.30
  -4   5   3   55.99    4.10
  -4   5   3   60.59    6.60
   3  -5  -3   47.10    6.70
  -3   5   3   41.30    5.40
  -3   5   3   46.60    3.30
   2  -5  -3   -4.70    2.70
  -2   5   3    3.90    2.70
  -2   5   3    2.00    1.40
   1  -5  -3   19.20    4.50
  -1   5   3   10.50    3.10
  -1   5   3   19.60    2.10
   0  -5  -3  241.88   10.90
   0   5   3  244.38    7.20
   0   5   3  236.18   10.40
  -1  -5  -3  175.48    8.50
  -1  -5  -3  172.98    8.50
   1   5   3  179.98    6.00
  -2  -5  -3 1146.69   30.40
  -2  -5  -3 1133.99   30.20
   2   5   3 1145.99   27.10
  -3  -5  -3   49.90    5.30
  -3  -5  -3   52.19    5.00
   3   5   3   54.09    3.90
  -4  -5  -3    9.60    2.80
  -4  -5  -3    6.90    3.00
   4   5   3    7.20    2.30
  -5  -5  -3   47.10    5.50
  -5  -5  -3   47.50    4.60
  -5  -5  -3   45.40    4.70
  -6  -5  -3   29.50    4.20
  -6  -5  -3   25.00    4.00
  -6  -5  -3   28.30    4.60
  -7  -5  -3   45.20    5.50
  -7  -5  -3   53.69    6.10
   7   5   3   63.69    7.00
  -8  -5  -3   87.49    7.00
  -8  -5  -3   70.79    7.50
   8   5   3   76.89    6.90
  -9  -5  -3  130.59    8.90
  -9  -5  -3  101.59    7.90
   9   5   3   96.99    8.20
 -10  -5  -3  100.09    9.90
 -10  -5  -3   75.99    8.30
  10   5   3   90.29    9.70
 -11  -5  -3   26.00    5.70
 -11  -5  -3   19.20    5.60
  11   5   3   26.40    6.20
 -12  -5  -3   32.80    6.50
 -12  -5  -3   47.70    8.10
  12   5   3   45.20    7.90
 -13  -5  -3   35.00    7.60
 -13  -5  -3   29.80    6.40
  13   5   3   41.10    9.10
 -14  -5  -3    7.90    5.60
 -15  -5  -3    7.80    5.90
 -16  -5  -3   -7.30    5.70
  13  -6  -3   33.60   10.70
  12  -6  -3   17.80    8.80
  11  -6  -3   -6.00    5.30
 -11   6   3    7.80    4.20
  10  -6  -3  102.19   15.10
 -10   6   3   88.09   10.80
 -10   6   3   91.79    9.00
   9  -6  -3   23.10    8.20
  -9   6   3   16.60    5.50
  -9   6   3   11.90    4.00
   8  -6  -3   23.50    8.20
  -8   6   3   25.80    4.60
  -8   6   3   19.70    5.60
   7  -6  -3  299.47   18.30
  -7   6   3  308.97   11.90
  -7   6   3  300.27   15.10
   6  -6  -3  245.68   15.80
  -6   6   3  227.38    9.60
  -6   6   3  253.47   13.10
   5  -6  -3  231.88   14.30
  -5   6   3  220.98   11.90
  -5   6   3  210.18    8.40
   4  -6  -3  355.66   17.10
  -4   6   3  377.26   11.30
  -4   6   3  379.56   15.70
   3  -6  -3   76.39    9.00
  -3   6   3   58.99    3.50
  -3   6   3   62.39    7.20
   2  -6  -3   47.00    6.50
  -2   6   3   52.09    6.20
  -2   6   3   49.90    3.00
   1  -6  -3  730.33   24.10
  -1   6   3  738.73   17.50
  -1   6   3  734.53   23.20
   0  -6  -3    4.30    2.90
   0   6   3    1.30    1.40
   0   6   3    4.00    2.70
  -1  -6  -3  351.76   13.80
  -1  -6  -3  353.16   14.20
   1   6   3  354.96    9.90
  -2  -6  -3  215.58   10.10
  -2  -6  -3  208.18   10.40
   2   6   3  204.38    7.10
  -3  -6  -3  173.98    9.20
  -3  -6  -3  169.68    9.00
   3   6   3  180.08    6.90
  -4  -6  -3   18.50    4.00
  -4  -6  -3   17.10    3.80
   4   6   3   14.90    2.80
  -5  -6  -3   15.80    3.20
  -5  -6  -3   11.20    3.30
  -5  -6  -3    2.60    2.60
  -6  -6  -3  310.47   11.90
  -6  -6  -3  299.17   12.50
  -6  -6  -3  309.67   13.00
  -7  -6  -3   59.49    6.20
  -7  -6  -3   65.49    7.10
  -7  -6  -3   65.89    7.30
  -8  -6  -3  174.58   10.20
  -8  -6  -3  173.28   10.00
   8   6   3  184.48   10.90
  -9  -6  -3   93.19    8.10
  -9  -6  -3   81.69    7.50
   9   6   3   80.19    9.00
 -10  -6  -3    5.00    3.60
 -10  -6  -3    1.60    4.00
  10   6   3   -3.20    3.10
 -11  -6  -3   -3.40    3.00
 -11  -6  -3    6.50    4.40
  11   6   3   -0.30    3.60
 -12  -6  -3    0.20    3.20
 -12  -6  -3    1.70    4.70
  12   6   3    3.20    4.40
 -13  -6  -3   18.10    6.00
 -13  -6  -3    7.40    5.10
 -14  -6  -3   91.59   11.60
 -15  -6  -3   63.89   10.80
 -16  -6  -3    6.50    7.10
  13  -7  -3    3.50    7.80
  12  -7  -3    7.70    7.60
  11  -7  -3   16.90    8.70
  10  -7  -3   56.99   12.90
 -10   7   3   62.79    9.80
   9  -7  -3   14.20    6.70
  -9   7   3   13.70    5.50
   8  -7  -3   12.10    7.00
  -8   7   3   15.10    3.80
  -8   7   3   16.90    5.80
   7  -7  -3    8.50    5.90
  -7   7   3    5.10    3.90
  -7   7   3    1.00    2.50
   6  -7  -3    3.60    4.70
  -6   7   3    3.50    2.40
  -6   7   3    5.30    3.80
   5  -7  -3   75.69   10.60
  -5   7   3   99.79    5.40
  -5   7   3   90.59    9.60
   4  -7  -3   -0.20    3.50
  -4   7   3   -3.90    2.30
  -4   7   3   -1.20    1.30
   3  -7  -3    3.70    3.50
  -3   7   3    6.20    3.50
  -3   7   3    2.60    1.40
   2  -7  -3    9.40    4.00
  -2   7   3   31.00    5.60
  -2   7   3   23.40    2.00
   1  -7  -3   60.19    7.40
  -1   7   3   53.99    2.60
  -1   7   3   64.89    7.50
   0  -7  -3  196.58   11.00
   0   7   3  204.98   10.90
   0   7   3  198.28    5.90
  -1  -7  -3   31.50    6.00
   1   7   3   27.20    4.80
   1   7   3   30.10    2.70
  -2  -7  -3  409.96   16.40
  -2  -7  -3  407.86   15.90
   2   7   3  410.46   11.50
  -3  -7  -3   49.50    6.70
  -3  -7  -3   41.60    5.60
   3   7   3   41.90    3.90
  -4  -7  -3  121.69    8.20
  -4  -7  -3  118.49    8.10
   4   7   3  109.39    5.80
  -5  -7  -3  173.28    9.80
  -5  -7  -3  175.28    9.90
   5   7   3  164.98    7.70
  -6  -7  -3    6.30    2.60
  -6  -7  -3    9.00    3.40
  -6  -7  -3    6.10    3.20
  -7  -7  -3    1.30    2.90
  -7  -7  -3   -2.80    2.10
  -7  -7  -3   -0.20    2.80
  -8  -7  -3    0.20    3.10
  -8  -7  -3   -5.10    2.50
  -9  -7  -3  112.49    9.00
  -9  -7  -3  108.69    8.80
   9   7   3  124.99    9.90
 -10  -7  -3   23.30    5.50
 -10  -7  -3   25.50    5.60
  10   7   3   24.90    6.10
 -11  -7  -3   76.29    9.10
 -11  -7  -3   48.00    7.80
  11   7   3   54.29    8.70
 -12  -7  -3   77.09    9.90
 -12  -7  -3   73.19    9.30
  12   7   3   83.59   11.20
 -13  -7  -3    0.70    4.50
 -14  -7  -3    7.70    6.40
 -15  -7  -3   13.30    6.90
 -16  -7  -3    9.30    7.60
  12  -8  -3    5.90    7.40
  11  -8  -3    7.00    7.10
  10  -8  -3   29.70    9.50
 -10   8   3   15.00    6.40
   9  -8  -3    9.20    6.60
  -9   8   3    6.90    5.20
   8  -8  -3  165.88   18.20
  -8   8   3  136.89   12.00
   7  -8  -3   35.10    9.30
  -7   8   3   26.00    6.90
   6  -8  -3  309.47   18.90
  -6   8   3  294.27   16.30
   5  -8  -3   18.00    6.70
  -5   8   3   13.20    5.00
   4  -8  -3   -2.20    4.30
  -4   8   3    3.20    3.90
  -4   8   3    4.60    2.40
   3  -8  -3    2.40    4.70
  -3   8   3    3.10    3.80
  -3   8   3    2.80    1.30
   2  -8  -3 1084.19   35.30
  -2   8   3 1108.79   34.10
   1  -8  -3  174.18   11.60
  -1   8   3  198.48   11.70
   0  -8  -3  298.67   14.70
   0   8   3  270.37   13.80
  -1  -8  -3   -5.90    2.50
   1   8   3   -5.70    2.50
   1   8   3    0.50    1.20
  -2  -8  -3  368.06   16.40
   2   8   3  366.16   16.30
   2   8   3  385.36   10.90
  -3  -8  -3    1.80    2.90
  -3  -8  -3   -1.50    3.00
   3   8   3    0.20    1.50
  -4  -8  -3   97.49    7.90
  -4  -8  -3   96.09    8.30
   4   8   3   80.29    5.10
  -5  -8  -3    2.20    3.10
  -5  -8  -3   -2.00    2.80
   5   8   3    0.40    1.90
  -6  -8  -3  125.99    9.30
  -6  -8  -3  151.58   10.40
   6   8   3  149.69    7.90
  -7  -8  -3  170.98   11.00
  -7  -8  -3  158.08    9.30
  -7  -8  -3  164.48   10.50
  -8  -8  -3  215.78   11.40
  -8  -8  -3  236.38   12.90
  -8  -8  -3  252.07   13.50
  -9  -8  -3   13.40    4.70
  -9  -8  -3   22.80    5.20
   9   8   3   14.40    5.10
 -10  -8  -3   34.00    6.40
 -10  -8  -3   36.10    6.70
  10   8   3   19.20    6.40
 -11  -8  -3   64.49    8.70
 -11  -8  -3   64.49    8.80
  11   8   3   51.29    8.70
 -12  -8  -3   48.40    8.00
 -12  -8  -3   40.60    7.30
  12   8   3   46.90    8.50
 -13  -8  -3  111.89   12.30
 -14  -8  -3   25.60    7.50
 -15  -8  -3   27.20    8.40
 -16  -8  -3   -2.40    7.00
  11  -9  -3   34.20   11.10
  10  -9  -3    8.30    7.60
 -10   9   3    4.50    5.70
   9  -9  -3   29.30    9.50
  -9   9   3   42.90    9.20
   8  -9  -3    7.10    6.80
  -8   9   3   13.60    6.00
   7  -9  -3   36.00    9.00
  -7   9   3   14.70    6.10
   6  -9  -3   10.50    6.40
  -6   9   3   15.60    6.00
   5  -9  -3    9.10    5.60
  -5   9   3    3.50    4.50
   4  -9  -3   31.90    7.60
  -4   9   3   48.00    8.10
   3  -9  -3   12.70    5.50
  -3   9   3   17.00    5.60
   2  -9  -3  242.38   15.20
  -2   9   3  282.67   15.20
   1  -9  -3  115.39   10.70
  -1   9   3  109.39    9.40
   0  -9  -3    7.70    5.00
   0   9   3   17.20    5.20
  -1  -9  -3   20.30    6.10
   1   9   3   15.90    5.00
  -2  -9  -3   22.20    5.80
   2   9   3   23.20    5.60
   2   9   3   21.60    2.60
  -3  -9  -3    2.90    3.50
   3   9   3   12.80    4.70
   3   9   3    8.50    2.30
  -4  -9  -3   41.00    7.00
  -4  -9  -3   42.30    6.90
   4   9   3   47.70    4.60
  -5  -9  -3   21.90    5.30
  -5  -9  -3   15.70    4.90
   5   9   3   10.70    2.90
  -6  -9  -3   21.10    5.20
  -6  -9  -3   -2.90    3.50
   6   9   3    7.00    2.60
  -7  -9  -3    3.60    3.80
  -7  -9  -3    0.20    3.70
   7   9   3    5.90    3.10
  -8  -9  -3   14.60    5.10
  -8  -9  -3   15.70    4.40
  -8  -9  -3   11.70    5.10
  -9  -9  -3   23.80    5.50
  -9  -9  -3   25.20    6.10
  -9  -9  -3   24.80    6.40
 -10  -9  -3   10.30    4.50
 -10  -9  -3    4.80    4.60
  10   9   3   15.00    5.60
 -11  -9  -3   28.60    6.40
 -11  -9  -3    7.70    5.10
  11   9   3   10.20    5.60
 -12  -9  -3    1.50    5.00
 -12  -9  -3    3.00    4.30
  12   9   3    0.10    4.70
 -13  -9  -3   25.10    7.50
 -14  -9  -3    3.20    6.30
 -15  -9  -3    0.30    6.30
  10 -10  -3    3.20    7.60
 -10  10   3   15.50    7.60
   9 -10  -3   25.00    9.50
  -9  10   3   44.70   10.10
   8 -10  -3   35.60    9.80
  -8  10   3   13.50    6.20
   7 -10  -3   -4.60    5.20
  -7  10   3   -0.90    4.40
   6 -10  -3   12.30    7.10
  -6  10   3   16.50    6.50
   5 -10  -3   73.79   11.30
  -5  10   3   65.19   10.10
   4 -10  -3   40.30    8.90
  -4  10   3   30.30    7.20
   3 -10  -3  203.48   15.10
  -3  10   3  163.28   12.90
   2 -10  -3   84.79   11.30
  -2  10   3   96.79   11.30
   1 -10  -3  341.07   18.60
  -1  10   3  346.07   17.70
   0 -10  -3   10.00    5.20
   0  10   3   21.40    5.80
  -1 -10  -3   22.00    6.20
   1  10   3   38.20    6.90
  -2 -10  -3   27.00    7.10
   2  10   3   24.00    6.10
  -3 -10  -3  444.56   20.50
   3  10   3  449.95   13.10
   3  10   3  467.55   20.60
  -4 -10  -3   18.30    6.30
   4  10   3   30.80    3.90
   4  10   3   29.90    6.90
  -5 -10  -3   11.60    5.40
   5  10   3   14.30    5.30
   5  10   3   10.00    3.00
  -6 -10  -3   52.99    8.30
  -6 -10  -3   37.30    7.50
   6  10   3   32.40    4.70
  -7 -10  -3  140.19   11.70
  -7 -10  -3  151.78   11.30
   7  10   3  144.49    8.80
  -8 -10  -3    6.00    4.10
  -8 -10  -3    0.50    3.50
   8  10   3    3.80    3.00
  -9 -10  -3  126.99   10.60
  -9 -10  -3  133.59   12.00
   9  10   3  154.58    9.70
 -10 -10  -3    5.10    4.50
 -10 -10  -3    2.60    4.40
  10  10   3    5.20    5.00
 -11 -10  -3   47.20    8.00
 -11 -10  -3   32.30    6.90
  11  10   3   33.40    8.10
 -12 -10  -3   10.10    5.20
 -12 -10  -3    2.00    5.10
  12  10   3    9.00    5.20
 -13 -10  -3  107.89   12.40
 -14 -10  -3    4.00    6.40
  10 -11  -3    0.50    7.40
 -10  11   3    9.30    7.00
   9 -11  -3   14.60    8.60
  -9  11   3    1.10    5.70
   8 -11  -3   19.50    9.00
  -8  11   3    4.10    5.20
   7 -11  -3   13.30    7.20
  -7  11   3    6.70    6.20
   6 -11  -3   14.30    7.40
  -6  11   3   13.80    7.20
   5 -11  -3    7.70    6.40
  -5  11   3    5.90    5.30
   4 -11  -3   -1.50    4.20
  -4  11   3   -4.80    3.90
   3 -11  -3  131.99   15.50
  -3  11   3  102.59   12.40
   2 -11  -3  213.98   16.10
  -2  11   3  210.68   14.70
   1 -11  -3   20.30    6.40
  -1  11   3   48.70    8.30
   0 -11  -3    6.80    5.90
   0  11   3    8.00    4.80
  -1 -11  -3   64.49   10.10
   1  11   3   47.80    8.20
  -2 -11  -3    1.60    3.90
   2  11   3    4.30    4.00
  -3 -11  -3    3.50    4.50
   3  11   3    7.70    4.70
  -4 -11  -3   18.90    6.50
   4  11   3   24.00    6.60
  -5 -11  -3    0.90    4.50
   5  11   3   -1.60    2.40
   5  11   3   -3.70    3.80
  -6 -11  -3   55.49    9.70
   6  11   3   60.09    6.10
   6  11   3   45.50    8.20
  -7 -11  -3   31.20    7.80
   7  11   3   23.70    6.50
   7  11   3   29.90    4.60
  -8 -11  -3   11.20    5.80
  -8 -11  -3   19.60    6.00
   8  11   3   14.10    4.00
  -9 -11  -3   12.40    5.60
  -9 -11  -3   19.00    6.70
   9  11   3   13.00    4.30
 -10 -11  -3    0.00    4.30
 -10 -11  -3   -8.80    3.00
  10  11   3   -5.10    2.60
 -11 -11  -3   11.80    5.80
  11  11   3    6.00    5.20
  11  11   3   19.00    5.30
 -12 -11  -3   53.69    9.40
  12  11   3   61.89    8.60
  13  11   3   27.60    6.50
  14  11   3   23.30    6.50
  -9  12   3   -0.10    6.60
   8 -12  -3    4.90    6.80
  -8  12   3    2.70    5.90
   7 -12  -3   29.20    8.50
  -7  12   3   16.30    7.50
   6 -12  -3   -2.10    5.10
  -6  12   3   -3.80    5.00
   5 -12  -3    9.60    7.20
  -5  12   3   10.80    6.30
   4 -12  -3    4.70    5.40
  -4  12   3    0.30    4.40
   3 -12  -3   46.40   10.50
  -3  12   3   52.69   10.10
   2 -12  -3   71.89   11.70
  -2  12   3   63.79   10.60
   1 -12  -3   10.00    6.20
  -1  12   3   35.10    8.10
   0 -12  -3    8.50    6.50
   0  12   3   26.70    7.10
  -1 -12  -3   87.09   11.80
   1  12   3  107.99   13.20
  -2 -12  -3  202.58   15.40
   2  12   3  194.38   14.40
  -3 -12  -3   24.80    7.30
   3  12   3   21.30    6.50
  -4 -12  -3   10.30    5.30
   4  12   3    2.80    4.40
  -5 -12  -3    4.30    5.20
   5  12   3    1.20    4.10
  -6 -12  -3    2.80    4.90
   6  12   3    4.80    4.80
  -7 -12  -3   24.60    7.60
   7  12   3   24.50    7.10
  -8 -12  -3    8.10    6.00
   8  12   3   10.60    5.50
   8  12   3   10.30    3.90
  -9 -12  -3   64.89   10.90
   9  12   3   63.89   10.50
   9  12   3   73.99    8.30
 -10 -12  -3    9.20    6.40
  10  12   3   10.50    4.20
  10  12   3   12.50    5.80
 -11 -12  -3    0.20    4.40
  11  12   3   -0.60    5.70
  11  12   3    7.10    4.20
  12  12   3   11.70    5.00
  13  12   3   27.30    6.90
  14  12   3   47.00    8.90
   7 -13  -3    9.00    6.80
  -7  13   3    3.50    5.80
   6 -13  -3   60.59   12.90
  -6  13   3   37.20    9.60
   5 -13  -3   23.70    9.90
  -5  13   3   18.50    7.20
   4 -13  -3   36.40   10.30
  -4  13   3   37.90    8.90
   3 -13  -3   14.50    7.40
  -3  13   3   17.60    7.30
   2 -13  -3   -2.90    4.80
  -2  13   3   -9.00    3.30
   1 -13  -3    6.40    6.30
  -1  13   3    9.10    5.90
   0 -13  -3   14.30    7.40
   0  13   3   25.40    7.50
  -1 -13  -3    4.80    6.20
   1  13   3    2.00    4.40
  -2 -13  -3   20.70    7.20
   2  13   3   17.40    6.70
  -3 -13  -3   43.40    9.50
   3  13   3   24.70    7.60
  -4 -13  -3    7.00    5.40
   4  13   3    3.80    4.50
  -5 -13  -3    1.90    4.90
  -6 -13  -3   -2.60    4.20
   6  13   3   -5.20    3.10
  -7 -13  -3   33.90    8.90
   7  13   3   12.50    6.20
  -8 -13  -3    1.10    5.10
   8  13   3   -9.00    3.60
  -9 -13  -3   49.00    9.70
   9  13   3   28.30    7.80
 -10 -13  -3    8.80    6.30
  10  13   3    4.60    5.80
  11  13   3   59.69   12.00
  11  13   3   56.29   10.60
  12  13   3   11.40    6.70
  13  13   3   26.30    6.90
   6 -14  -3    0.10    7.60
  -6  14   3    5.60    6.90
   5 -14  -3   18.30    7.50
  -5  14   3    2.30    6.30
   4 -14  -3   -3.30    5.50
  -4  14   3   -6.60    4.10
   3 -14  -3   74.69   14.30
  -3  14   3   49.30   10.50
   2 -14  -3   18.30    8.20
  -2  14   3   21.60    8.40
   1 -14  -3   28.80    9.10
  -1  14   3   38.40    9.20
   0 -14  -3    8.20    7.10
   0  14   3    6.80    6.00
  -1 -14  -3   14.40    7.10
   1  14   3    4.90    5.70
  -2 -14  -3    9.00    6.60
   2  14   3    8.40    6.00
  -3 -14  -3  101.19   14.80
   3  14   3  116.49   15.00
  -4 -14  -3   -8.60    3.70
   4  14   3    8.30    6.00
  -5 -14  -3   -3.90    4.80
   5  14   3    4.30    5.50
  -6 -14  -3   43.80   10.50
   6  14   3   60.29   11.10
  -7 -14  -3   10.70    6.70
   7  14   3   14.50    6.70
  -8 -14  -3    1.90    6.10
   8  14   3    3.20    5.10
  -9 -14  -3   50.09   10.80
   9  14   3   62.29   11.20
 -10 -14  -3   13.50    8.00
  10  14   3    0.30    5.90
  11  14   3   30.30    9.00
   4 -15  -3   20.60    8.60
  -4  15   3   16.80    7.70
   3 -15  -3    3.90    8.00
  -3  15   3   -1.10    4.00
   2 -15  -3   -3.50    6.40
  -2  15   3   -5.60    4.80
   1 -15  -3   28.90    9.50
  -1  15   3   26.80    9.00
   0 -15  -3    0.00    6.60
   0  15   3    5.60    5.70
  -1 -15  -3   -6.50    4.80
   1  15   3    6.80    5.70
  -2 -15  -3    6.10    6.80
   2  15   3    0.00    5.10
  -3 -15  -3    0.80    5.50
   3  15   3    4.20    5.20
  -4 -15  -3    9.30    7.00
   4  15   3    9.00    6.60
  -5 -15  -3   26.80    9.50
   5  15   3   27.70    8.60
  -6 -15  -3   -1.40    6.50
   6  15   3    3.80    5.50
  -7 -15  -3   28.20    9.80
   7  15   3   21.50    8.40
  -8 -15  -3    4.50    6.60
   8  15   3    5.90    6.30
  -9 -15  -3   -1.60    5.70
   9  15   3    0.60    5.80
 -10 -15  -3   -6.90    6.90
  10  15   3    1.80    6.00
  -2  16   3   15.10    8.00
   1 -16  -3   29.90   10.10
  -1  16   3   30.80    9.30
   0 -16  -3   67.99   13.00
   0  16   3   64.29   12.90
  -1 -16  -3   80.59   14.80
   1  16   3   83.79   14.10
  -2 -16  -3   23.00    8.50
   2  16   3   14.50    7.40
  -3 -16  -3   30.30    9.60
   3  16   3   22.90    9.00
  -4 -16  -3  148.59   18.90
   4  16   3  139.39   17.60
  -5 -16  -3   19.50    9.40
   5  16   3   17.70    8.70
  -6 -16  -3    3.80    7.70
   6  16   3   -0.90    5.70
  -7 -16  -3   11.10    8.30
   7  16   3    1.90    6.00
  -8 -16  -3   82.19   14.30
   8  16   3   70.69   12.60
  -7 -15   4    3.30    6.70
   6  15  -4    7.70    6.30
  -6 -15   4    7.10    7.60
   5  15  -4    0.70    5.50
  -5 -15   4   14.70    8.00
   4  15  -4   27.10    8.40
  -4 -15   4   39.40   11.40
   3  15  -4   26.90    8.80
  -3 -15   4   31.30   10.10
   2  15  -4   -5.50    5.40
  -2 -15   4   15.40    7.60
   1  15  -4   46.00   11.50
  -1 -15   4   60.39   13.10
   0  15  -4   17.40    8.10
   0 -15   4   14.10    8.10
  -1  15  -4  -11.00    5.00
   1 -15   4   -2.00    6.30
  -2  15  -4   22.20    9.20
   2 -15   4    4.10    7.80
  -9 -14   4   38.80   11.30
  -8 -14   4    9.80    8.80
   7  14  -4    8.40    6.50
  -7 -14   4   12.10    8.20
   6  14  -4   66.39   11.10
  -6 -14   4   44.10   12.30
   5  14  -4   32.70    9.00
  -5 -14   4   29.80    9.40
   4  14  -4   11.90    6.50
  -4 -14   4    0.50    5.70
   3  14  -4    9.00    5.70
  -3 -14   4    1.60    6.80
   2  14  -4   29.50    8.80
  -2 -14   4   34.40   10.50
   1  14  -4   17.30    8.60
  -1 -14   4    1.50    5.70
   0  14  -4  106.69   15.00
   0 -14   4   79.99   13.60
  -1  14  -4    7.00    6.60
   1 -14   4   13.90    8.00
  -2  14  -4    1.80    5.70
   2 -14   4    4.50    7.00
  -3  14  -4    2.50    6.30
   3 -14   4    3.40    7.50
  -4  14  -4    4.30    6.90
   4 -14   4   10.70    8.80
  -5  14  -4   29.60    8.90
  10  13  -4   -0.30    7.40
  -9 -13   4    4.00    6.40
  -8 -13   4   -3.30    7.00
   7  13  -4   10.30    5.50
  -7 -13   4   20.80    8.10
   6  13  -4   10.20    5.60
  -6 -13   4   23.40    8.50
   5  13  -4   16.90    6.80
  -5 -13   4   25.20    8.20
   4  13  -4    6.60    5.70
  -4 -13   4    2.40    6.10
   3  13  -4   -3.50    4.30
  -3 -13   4    4.50    6.20
   2  13  -4    3.60    5.50
  -2 -13   4   -1.40    5.30
   1  13  -4   -1.90    4.30
  -1 -13   4    2.00    6.70
   0  13  -4    3.10    5.50
   0 -13   4    4.50    6.70
  -1  13  -4   18.70    7.50
   1 -13   4   17.80    8.80
  -2  13  -4   -1.50    5.20
   2 -13   4    6.50    6.80
  -3  13  -4   -5.00    4.80
   3 -13   4    8.40    7.50
  -4  13  -4   17.10    7.20
   4 -13   4   28.50    9.80
  -5  13  -4   23.90    8.50
   5 -13   4   17.20    8.30
  -6  13  -4    2.10    6.70
   6 -13   4   -4.60    6.80
  12  12  -4   -8.80    6.10
  11  12  -4   30.30   11.10
  10  12  -4   38.30   10.90
  -9 -12   4    4.80    7.10
  -8 -12   4   14.80    8.10
   7  12  -4    3.30    5.10
  -7 -12   4   12.50    7.60
   6  12  -4   48.70    9.00
  -6 -12   4   65.49   11.90
   5  12  -4    4.70    4.50
  -5 -12   4   10.10    6.50
   4  12  -4   22.80    7.40
  -4 -12   4   16.80    7.30
   3  12  -4   16.80    6.30
  -3 -12   4   11.10    6.90
   2  12  -4   45.60    9.00
  -2 -12   4   30.20    8.00
   1  12  -4    7.10    5.20
  -1 -12   4    2.30    5.70
   0  12  -4   37.10    8.30
   0 -12   4   25.30    8.30
  -1  12  -4    1.00    5.30
   1 -12   4    2.10    6.10
  -2  12  -4   17.20    7.40
   2 -12   4   23.00    8.80
  -3  12  -4   11.20    6.80
   3 -12   4   12.30    7.20
  -4  12  -4    3.90    6.50
   4 -12   4   -2.70    5.00
  -5  12  -4    5.50    6.10
   5 -12   4   20.10    8.30
  -6  12  -4   38.40   10.60
   6 -12   4   44.00   10.80
  -7  12  -4   18.60    8.60
   7 -12   4   33.70   10.40
  -8  12  -4   14.20    8.10
   8 -12   4    0.80    7.00
  12  11  -4   -2.00    7.10
 -12 -11   4    7.00    5.60
  11  11  -4    5.80    8.00
 -11 -11   4   10.30    5.70
  10  11  -4    7.40    7.10
 -10 -11   4   10.50    5.00
   9  11  -4   84.49   14.60
  -9 -11   4   69.29    8.80
  -8 -11   4    4.10    5.20
  -8 -11   4    9.80    7.10
   7  11  -4    0.90    3.90
  -7 -11   4   -4.50    4.90
   6  11  -4   -4.60    3.60
  -6 -11   4   -2.30    5.20
   5  11  -4   -1.40    3.60
  -5 -11   4    1.20    4.60
   4  11  -4   22.10    6.30
  -4 -11   4    7.60    5.70
   3  11  -4   22.30    6.40
  -3 -11   4   40.60    9.60
   2  11  -4   -1.10    3.80
  -2 -11   4   -3.00    4.50
   1  11  -4   -3.10    3.50
  -1 -11   4   -1.50    4.20
   0  11  -4   13.80    6.30
   0 -11   4   -0.50    5.40
  -1  11  -4   25.60    7.30
   1 -11   4   17.20    6.90
  -2  11  -4   30.30    7.80
   2 -11   4   56.49   10.40
  -3  11  -4   -0.10    4.30
   3 -11   4    6.30    5.90
  -4  11  -4  110.49   14.40
   4 -11   4  102.49   14.60
  -5  11  -4    8.60    5.40
   5 -11   4   11.00    7.20
  -6  11  -4   36.90    9.30
   6 -11   4   20.80    9.20
  -7  11  -4   -2.20    6.30
   7 -11   4    5.50    7.60
  -8  11  -4   13.20    7.50
   8 -11   4  -13.30    5.60
  -9  11  -4   49.00   11.40
   9 -11   4   55.79   13.00
  13  10  -4    9.50    8.00
 -13 -10   4    2.20    5.40
  12  10  -4   -1.30    6.00
 -12 -10   4    0.20    5.80
  11  10  -4    0.70    5.90
 -11 -10   4    6.30    5.30
  10  10  -4  145.89   17.90
 -10 -10   4  141.49   11.60
   9  10  -4   22.00    8.60
  -9 -10   4   19.10    5.50
   8  10  -4  224.68   13.40
  -8 -10   4  210.38   17.10
  -8 -10   4  231.38   12.30
   7  10  -4   31.50    6.50
  -7 -10   4   28.80    8.30
  -7 -10   4   24.20    5.00
   6  10  -4    4.90    4.40
  -6 -10   4    0.00    5.20
  -6 -10   4    7.20    3.40
   5  10  -4  323.97   16.40
  -5 -10   4  320.77   12.60
  -5 -10   4  316.07   19.40
   4  10  -4  345.07   17.10
  -4 -10   4  346.77   20.30
   3  10  -4   10.30    5.00
  -3 -10   4    7.90    5.60
   2  10  -4  511.55   22.10
  -2 -10   4  508.05   24.40
   1  10  -4  306.97   16.70
  -1 -10   4  237.98   16.40
   0  10  -4   25.60    6.80
   0 -10   4   24.40    7.90
  -1  10  -4  565.04   24.50
   1 -10   4  535.55   25.30
  -2  10  -4   20.10    6.30
   2 -10   4   22.80    7.20
  -3  10  -4    5.50    5.00
   3 -10   4    6.40    5.50
  -4  10  -4   67.39   10.60
   4 -10   4   81.49   12.40
  -5  10  -4   55.69   10.00
   5 -10   4   44.90   10.30
  -6  10  -4    8.60    6.20
   6 -10   4    5.30    6.80
  -7  10  -4   15.20    7.10
   7 -10   4   13.90    7.40
  -8  10  -4   23.80    8.50
   8 -10   4   35.50   10.00
  -9  10  -4   -5.90    5.30
   9 -10   4   11.70    7.30
 -10  10  -4    7.20    6.60
  10 -10   4   14.60    8.50
  14   9  -4    5.20    7.90
 -14  -9   4    1.30    6.20
  13   9  -4   10.20    8.00
 -13  -9   4    4.60    5.90
  12   9  -4   32.40   10.10
 -12  -9   4   43.50    8.20
  11   9  -4   58.59   12.00
 -11  -9   4   46.20    8.40
  10   9  -4    9.90    7.00
 -10  -9   4    2.60    4.10
   9   9  -4    6.90    5.60
  -9  -9   4   20.60    5.60
   8   9  -4  137.89    9.90
  -8  -9   4  150.98   10.20
  -8  -9   4  140.99   13.50
   7   9  -4    4.00    3.50
  -7  -9   4    3.90    3.20
  -7  -9   4    4.50    5.20
   6   9  -4   57.79    7.90
  -6  -9   4   51.39    6.30
  -6  -9   4   42.40    8.70
   5   9  -4   -1.00    3.30
  -5  -9   4    2.80    2.60
  -5  -9   4   -4.90    4.50
   4   9  -4  604.54   22.90
  -4  -9   4  613.64   18.50
  -4  -9   4  634.54   26.80
   3   9  -4   73.29    9.00
  -3  -9   4   69.79    4.90
  -3  -9   4   56.19    9.00
   2   9  -4   -3.30    3.50
  -2  -9   4    6.80    4.80
   1   9  -4    4.20    4.40
  -1  -9   4    0.10    4.50
   0   9  -4  166.88   12.30
   0  -9   4  159.38   13.30
  -1   9  -4   11.30    5.10
   1  -9   4   12.10    6.00
  -2   9  -4   -1.40    4.10
   2  -9   4   -1.30    3.80
  -3   9  -4    1.70    4.50
   3  -9   4   -5.40    3.80
  -4   9  -4   26.40    7.10
   4  -9   4   23.50    7.10
  -5   9  -4    8.60    5.90
   5  -9   4   17.50    7.30
  -6   9  -4  214.68   15.90
   6  -9   4  215.88   16.30
  -7   9  -4   24.70    7.80
   7  -9   4   32.00    9.00
  -8   9  -4    9.80    6.40
   8  -9   4    5.90    6.60
  -9   9  -4    9.10    6.80
   9  -9   4   -1.60    5.90
 -10   9  -4   -2.00    6.00
  10  -9   4    2.10    6.40
 -11   9  -4   36.80   10.00
  11  -9   4   47.80   11.50
  14   8  -4   59.09   13.80
 -14  -8   4   52.39   10.00
  13   8  -4   20.10    9.00
 -13  -8   4   11.10    6.70
  12   8  -4   11.90    7.10
 -12  -8   4   -1.30    4.80
  11   8  -4  121.79   16.40
 -11  -8   4  123.49   12.30
  10   8  -4   32.10    9.00
 -10  -8   4   29.00    6.50
   9   8  -4   32.70    8.60
  -9  -8   4   25.90    6.00
   8   8  -4  317.37   14.00
   8   8  -4  323.47   20.00
  -8  -8   4  327.57   15.00
   7   8  -4   44.00    6.50
  -7  -8   4   48.30    6.70
  -7  -8   4   46.80    8.60
   6   8  -4   18.70    4.90
  -6  -8   4   11.70    6.20
  -6  -8   4   17.30    4.10
   5   8  -4 1858.41   48.80
  -5  -8   4 1851.71   54.19
  -5  -8   4 1815.72   45.80
   4   8  -4  102.09    8.70
  -4  -8   4  110.89    6.70
  -4  -8   4  114.99   11.00
   3   8  -4   17.30    4.90
  -3  -8   4    8.40    4.70
  -3  -8   4   11.30    2.90
   2   8  -4    7.90    3.80
  -2  -8   4    2.10    4.20
  -2  -8   4   10.30    2.40
   1   8  -4  257.67   13.60
  -1  -8   4  247.08   15.00
  -1  -8   4  255.57    8.10
   0   8  -4   30.40    6.50
   0  -8   4   23.60    6.90
   0  -8   4   32.60    2.90
  -1   8  -4   51.49    7.80
   1  -8   4   49.00    8.20
  -2   8  -4   23.10    6.00
   2  -8   4   17.10    6.00
  -3   8  -4 1327.87   41.20
   3  -8   4 1284.37   41.50
  -4   8  -4   60.39    9.50
   4  -8   4   70.59   10.80
  -5   8  -4   14.70    6.00
   5  -8   4    3.00    4.90
  -6   8  -4   15.60    5.90
   6  -8   4    6.40    5.30
  -7   8  -4  186.68   14.80
   7  -8   4  194.68   15.30
  -8   8  -4   -2.60    5.00
   8  -8   4   20.50    7.10
  -9   8  -4   11.10    6.70
   9  -8   4   -1.30    4.90
 -10   8  -4   29.50    8.30
  10  -8   4   35.50    9.30
 -11   8  -4   31.00    9.30
  11  -8   4   30.90    9.90
 -12   8  -4  -10.70    5.20
  12  -8   4   10.90    7.50
  15   7  -4    8.70    8.70
 -15  -7   4    6.90    6.10
  14   7  -4    7.40    6.70
 -14  -7   4   11.20    6.80
  13   7  -4   -8.10    5.20
 -13  -7   4   -5.80    4.70
  12   7  -4   19.50    8.20
 -12  -7   4   33.30    7.40
  11   7  -4    0.90    5.10
 -11  -7   4   -3.60    3.90
  10   7  -4  109.59   14.10
 -10  -7   4  168.28   11.50
   9   7  -4    0.10    4.50
  -9  -7   4    1.40    3.80
   8   7  -4    9.90    5.40
   8   7  -4   11.70    3.80
  -8  -7   4   12.70    4.50
   7   7  -4   -4.90    3.90
   7   7  -4    4.10    3.10
  -7  -7   4    0.60    3.10
   6   7  -4   52.19    6.40
  -6  -7   4   45.30    5.90
  -6  -7   4   64.49    9.40
   5   7  -4   74.49    6.80
  -5  -7   4   89.29   10.90
  -5  -7   4   81.39    6.30
   4   7  -4   68.89    7.30
  -4  -7   4   71.09    9.20
  -4  -7   4   77.89    5.60
   3   7  -4  110.19    8.00
  -3  -7   4  117.89    6.30
  -3  -7   4  104.39    9.90
   2   7  -4  135.09    9.00
  -2  -7   4  144.89   11.00
  -2  -7   4  152.28    6.40
   1   7  -4    1.80    3.00
  -1  -7   4    5.30    1.70
  -1  -7   4    9.30    4.60
   0   7  -4  271.27   13.50
   0  -7   4  277.27    8.10
   0  -7   4  258.27   14.30
  -1   7  -4  511.15   20.20
   1  -7   4  522.35   21.30
   1  -7   4  519.55   12.80
  -2   7  -4    5.40    4.20
   2  -7   4   11.00    4.90
   2  -7   4    3.90    1.30
  -3   7  -4  434.66   19.10
   3  -7   4  427.06   19.50
   3  -7   4  414.36   11.10
  -4   7  -4  201.28   13.30
   4  -7   4  222.98   14.00
  -5   7  -4    8.20    5.10
   5  -7   4   10.00    5.40
  -6   7  -4    7.70    5.00
   6  -7   4   18.70    6.00
  -7   7  -4    1.00    4.80
   7  -7   4    4.70    5.40
  -8   7  -4   41.90    9.00
   8  -7   4   30.30    8.00
  -9   7  -4   64.49   11.20
   9  -7   4   52.59    9.40
 -10   7  -4   53.19   10.60
  10  -7   4   64.99   11.30
 -11   7  -4   17.50    7.60
  11  -7   4   -2.90    5.80
 -12   7  -4   79.79   13.50
  12  -7   4   91.09   13.90
 -13   7  -4   -3.70    6.30
  13  -7   4    2.60    6.70
  15   6  -4   27.50   10.60
 -15  -6   4   23.70    8.40
  14   6  -4    6.60    7.60
 -14  -6   4   -3.30    5.90
  13   6  -4   -0.80    6.10
 -13  -6   4   14.20    6.80
  12   6  -4   62.59   12.70
 -12  -6   4   74.39   10.00
  11   6  -4   11.90    6.10
 -11  -6   4    5.90    4.90
  10   6  -4   35.20    8.60
 -10  -6   4   26.50    6.30
   9   6  -4  190.38   14.80
  -9  -6   4  229.98   12.60
   8   6  -4   20.50    6.80
   8   6  -4   18.00    3.80
  -8  -6   4   11.10    4.40
   7   6  -4    0.80    2.30
   7   6  -4   -1.00    3.40
  -7  -6   4    4.20    3.50
   6   6  -4  344.07   13.10
  -6  -6   4  363.86   17.90
  -6  -6   4  359.76   14.00
   5   6  -4  230.08   10.20
  -5  -6   4  203.08    9.60
  -5  -6   4  230.98   13.70
   4   6  -4   49.40    5.70
  -4  -6   4   51.89    5.20
  -4  -6   4   42.40    6.80
   3   6  -4  780.22   23.60
  -3  -6   4  785.72   26.60
  -3  -6   4  782.52   21.20
   2   6  -4   74.99    6.30
  -2  -6   4   79.69    4.70
  -2  -6   4   69.49    8.50
   1   6  -4   67.89    6.30
  -1  -6   4   64.39    3.90
  -1  -6   4   59.89    7.40
   0   6  -4   39.50    6.00
   0  -6   4   34.00    2.80
   0  -6   4   30.90    5.70
  -1   6  -4  514.45   19.50
   1  -6   4  533.35   20.60
   1  -6   4  574.94   13.90
  -2   6  -4    6.80    4.00
   2  -6   4   11.80    1.90
   2  -6   4   16.80    5.40
  -3   6  -4  291.97   14.40
   3  -6   4  310.17    8.80
   3  -6   4  274.27   14.30
  -4   6  -4  975.10   31.50
   4  -6   4  951.20   31.30
   4  -6   4  967.10   23.60
  -5   6  -4   11.80    4.90
   5  -6   4    3.50    4.30
   5  -6   4    7.10    2.50
  -6   6  -4   91.09   10.60
   6  -6   4   89.69   10.50
   6  -6   4   73.89    5.30
  -7   6  -4    0.40    3.60
   7  -6   4   -0.40    3.90
   7  -6   4    2.20    2.40
  -8   6  -4    8.00    5.20
   8  -6   4   19.30    6.40
   8  -6   4   15.30    4.50
  -9   6  -4   14.30    6.30
   9  -6   4   13.80    6.10
 -10   6  -4   79.29   11.70
  10  -6   4  102.49   12.80
 -11   6  -4   37.90    9.00
  11  -6   4   13.40    6.50
 -12   6  -4   58.69   11.20
  12  -6   4   32.00    8.80
 -13   6  -4  132.39   16.70
  13  -6   4  169.18   16.00
 -14   6  -4    6.50    7.40
  15   5  -4    9.00    9.20
 -15  -5   4    7.70    7.00
  14   5  -4    3.80    6.50
 -14  -5   4   16.90    6.80
  13   5  -4   10.90    6.60
 -13  -5   4   -8.90    4.20
  12   5  -4  139.29   16.90
 -12  -5   4  133.59   11.70
  11   5  -4   58.89   11.10
 -11  -5   4   86.59   10.30
  10   5  -4    6.10    4.80
 -10  -5   4    8.90    4.70
   9   5  -4    5.40    5.00
  -9  -5   4    6.70    4.00
   8   5  -4   90.69   11.30
   8   5  -4   91.19    5.70
  -8  -5   4   97.79    9.40
   7   5  -4   35.70    4.20
   7   5  -4   28.70    6.50
  -7  -5   4   30.60    5.40
   6   5  -4   35.50    4.20
   6   5  -4   24.10    5.70
  -6  -5   4   26.70    4.40
   5   5  -4   11.70    2.80
  -5  -5   4    2.70    2.50
  -5  -5   4    6.90    4.20
   4   5  -4   41.60    4.60
  -4  -5   4   34.60    4.20
  -4  -5   4   34.70    5.90
   3   5  -4   98.29    6.30
  -3  -5   4   87.59    5.40
  -3  -5   4   87.59    7.90
   2   5  -4  175.38    8.70
  -2  -5   4  166.08    6.90
  -2  -5   4  168.08   10.30
   1   5  -4   58.99    5.60
  -1  -5   4   59.09    3.90
  -1  -5   4   77.79    8.20
   0   5  -4   71.39    6.10
   0  -5   4   78.89    8.40
   0  -5   4   73.09    3.90
  -1   5  -4   31.40    4.90
   1  -5   4   11.70    3.70
   1  -5   4   13.00    2.00
  -2   5  -4   43.00    6.10
   2  -5   4   31.60    5.60
   2  -5   4   26.20    2.70
  -3   5  -4  137.09    9.20
   3  -5   4  124.99    9.00
   3  -5   4  142.59    5.60
  -4   5  -4   15.00    4.40
   4  -5   4   28.40    3.20
   4  -5   4   19.80    5.00
  -5   5  -4  223.88   12.90
   5  -5   4  210.38   12.30
   5  -5   4  214.58    8.10
  -6   5  -4  105.39   11.40
   6  -5   4   90.79    5.70
   6  -5   4   95.39    9.00
  -7   5  -4  251.67   14.80
   7  -5   4  248.28   10.10
   7  -5   4  234.68   14.00
  -8   5  -4   39.00    8.10
   8  -5   4   54.09    5.80
   8  -5   4   61.99    9.10
  -9   5  -4    3.70    4.50
   9  -5   4   11.70    3.70
   9  -5   4    4.70    4.70
 -10   5  -4   63.09    9.80
  10  -5   4   87.79   11.60
  10  -5   4   71.59    7.70
 -11   5  -4   44.00    9.10
  11  -5   4   41.40    6.80
  11  -5   4   53.69    9.90
 -12   5  -4   34.70    8.90
  12  -5   4   13.50    8.20
 -13   5  -4   51.89   10.90
  13  -5   4   29.90    9.50
 -14   5  -4   14.80    7.60
  15   4  -4   94.29   15.50
 -15  -4   4  118.39   14.40
  14   4  -4   41.60   11.40
 -14  -4   4   46.50    9.50
  13   4  -4   20.60    8.20
 -13  -4   4    9.90    5.40
  12   4  -4   92.49   13.60
 -12  -4   4   59.99    9.30
  11   4  -4   11.30    6.40
 -11  -4   4    8.20    4.80
  10   4  -4  119.29   14.30
 -10  -4   4  106.29   10.60
   9   4  -4  120.39   11.60
  -9  -4   4  141.09   10.10
   8   4  -4    1.40    1.80
   8   4  -4   -0.20    3.60
  -8  -4   4    1.40    3.60
   7   4  -4  657.33   17.30
   7   4  -4  624.04   25.00
  -7  -4   4  622.04   20.90
   6   4  -4    1.50    3.00
   6   4  -4    4.30    1.80
  -6  -4   4    5.20    2.80
   5   4  -4  165.18    6.80
   5   4  -4  158.78   10.80
  -5  -4   4  151.58    8.10
   4   4  -4  712.83   19.20
  -4  -4   4  700.53   23.70
  -4  -4   4  712.33   20.20
   3   4  -4   85.39    5.20
  -3  -4   4   85.19    7.30
  -3  -4   4   74.69    5.00
   2   4  -4   -1.30    2.00
  -2  -4   4   -1.40    1.80
  -2  -4   4    3.90    3.10
   1   4  -4  332.77   12.10
  -1  -4   4  331.67   13.60
  -1  -4   4  330.97   10.10
   0   4  -4    7.80    3.00
   0  -4   4   11.50    2.30
   0  -4   4    7.60    3.20
  -1   4  -4   -0.80    2.40
   1  -4   4   -1.80    1.60
   1  -4   4    3.20    3.00
  -2   4  -4  132.89    8.40
   2  -4   4  140.79    5.50
   2  -4   4  140.79    8.50
  -3   4  -4   50.59    6.40
   3  -4   4   44.10    3.60
   3  -4   4   46.10    5.80
  -4   4  -4  282.87   13.40
   4  -4   4  302.87   13.20
   4  -4   4  288.87    9.50
  -5   4  -4  164.28   10.60
   5  -4   4  176.28   10.30
   5  -4   4  185.38    7.40
  -6   4  -4   42.60    6.60
   6  -4   4   36.80    4.30
   6  -4   4   37.20    6.20
  -7   4  -4   30.90    6.40
   7  -4   4   31.50    4.30
   7  -4   4   40.80    6.90
  -8   4  -4  117.89   10.30
   8  -4   4   88.49    6.60
   8  -4   4  113.39   10.00
  -9   4  -4   77.19   10.00
   9  -4   4   86.39    7.20
   9  -4   4   86.99   10.30
 -10   4  -4   10.30    5.40
  10  -4   4   12.00    4.10
  10  -4   4   16.10    5.90
 -11   4  -4   17.00    6.30
  11  -4   4   22.80    5.20
  11  -4   4   17.10    6.80
 -12   4  -4   76.09   11.80
  12  -4   4   74.99   11.10
  12  -4   4   89.59    9.30
 -13   4  -4   91.19   13.30
  13  -4   4   78.89   11.90
  13  -4   4   65.09    8.30
 -14   4  -4   -4.00    4.90
  15   3  -4   22.80   10.40
 -15  -3   4   22.10    8.00
  14   3  -4   14.80    8.00
 -14  -3   4   12.50    6.60
  13   3  -4   16.90    8.00
 -13  -3   4    8.40    5.80
  12   3  -4   74.79   12.90
 -12  -3   4   38.60    7.70
  11   3  -4    9.70    5.60
 -11  -3   4   11.80    5.40
  10   3  -4   -4.20    3.90
 -10  -3   4    3.90    3.90
   9   3  -4   28.70    7.10
  -9  -3   4   42.10    6.60
   8   3  -4    5.00    3.80
  -8  -3   4    0.20    2.10
  -8  -3   4    0.70    3.30
   7   3  -4   41.50    7.60
  -7  -3   4   43.30    5.80
   6   3  -4    7.60    3.50
   6   3  -4    4.40    1.50
  -6  -3   4    8.30    3.30
   5   3  -4   27.80    5.90
   5   3  -4   25.10    2.60
  -5  -3   4   21.30    3.90
   4   3  -4   36.30    6.00
   4   3  -4   30.40    2.90
  -4  -3   4   35.00    4.40
   3   3  -4  345.47   10.50
  -3  -3   4  348.57   14.10
  -3  -3   4  358.46   11.70
   2   3  -4  579.14   15.90
  -2  -3   4  568.04   18.60
  -2  -3   4  566.34   15.80
   1   3  -4    8.20    2.30
  -1  -3   4    5.30    1.90
  -1  -3   4    6.90    2.80
   0   3  -4   38.50    4.30
   0  -3   4   49.40    5.30
   0  -3   4   38.20    3.20
  -1   3  -4    0.30    2.10
   1  -3   4    1.40    2.50
   1  -3   4    0.90    1.60
  -2   3  -4  688.83   21.10
   2  -3   4  708.33   21.00
   2  -3   4  733.23   18.00
  -3   3  -4  251.47   11.10
   3  -3   4  238.38    8.10
   3  -3   4  232.28   10.50
  -4   3  -4  215.48   11.00
   4  -3   4  223.08   10.50
   4  -3   4  220.38    8.00
  -5   3  -4 1005.20   29.70
   5  -3   4  963.80   25.10
   5  -3   4  972.90   28.20
  -6   3  -4  126.99    9.30
   6  -3   4  137.79    6.80
   6  -3   4  118.89    8.30
  -7   3  -4  449.56   18.70
   7  -3   4  463.65   15.10
   7  -3   4  424.76   17.40
  -8   3  -4    4.20    3.70
   8  -3   4   -0.40    2.50
   8  -3   4   -0.80    3.60
  -9   3  -4    4.30    4.40
   9  -3   4    4.20    3.20
   9  -3   4    7.30    4.60
 -10   3  -4   -0.20    3.60
  10  -3   4   -2.70    3.80
  10  -3   4   -1.60    2.90
 -11   3  -4   54.09    9.30
  11  -3   4   55.59    9.10
  11  -3   4   71.59    8.00
 -12   3  -4    7.70    5.60
  12  -3   4    9.80    4.20
  12  -3   4    5.30    5.30
 -13   3  -4   66.09   10.90
  13  -3   4   81.49    9.40
  13  -3   4   82.79   12.00
 -14   3  -4    7.90    6.10
  14  -3   4   15.80    5.50
  15  -3   4   69.49    9.90
  15   2  -4   -1.70    7.30
 -15  -2   4    0.80    6.20
  14   2  -4   10.00    8.00
 -14  -2   4   22.20    7.30
  13   2  -4   31.40    9.80
 -13  -2   4   52.59    9.20
  12   2  -4   43.50   10.00
 -12  -2   4   52.79    8.40
  11   2  -4    8.50    6.20
 -11  -2   4    8.20    5.00
  10   2  -4   98.99   12.60
 -10  -2   4  120.29    9.80
   9   2  -4   11.20    5.20
  -9  -2   4   16.20    5.00
   8   2  -4   24.50    6.30
  -8  -2   4   31.80    2.70
  -8  -2   4   26.00    5.00
   7   2  -4  545.85   22.20
  -7  -2   4  567.44   18.90
   6   2  -4   12.80    4.20
  -6  -2   4   13.50    3.60
   5   2  -4  203.48   11.40
  -5  -2   4  203.78    9.10
   4   2  -4 2913.91   71.79
   4   2  -4 2926.61   63.79
   4   2  -4 3027.50   63.89
  -4  -2   4 2875.61   67.69
   3   2  -4  903.11   20.60
   3   2  -4  858.71   26.10
   3   2  -4  885.91   20.40
  -3  -2   4  854.51   22.90
  -2  -2   4  259.77   10.60
   1   2  -4  245.08    8.30
  -1  -2   4  265.87    8.40
  -1  -2   4  261.27   10.10
   0   2  -4  699.03   18.60
   0  -2   4  676.83   17.50
   0  -2   4  718.43   19.80
   1  -2   4   11.50    2.10
   1  -2   4   19.30    3.20
  -2   2  -4 2102.69   50.79
   2  -2   4 2104.49   49.90
   2  -2   4 2150.38   48.00
  -3   2  -4 1592.24   40.10
   3  -2   4 1590.24   38.70
   3  -2   4 1547.45   36.70
  -4   2  -4 2991.00   70.69
   4  -2   4 2906.31   66.69
   4  -2   4 2975.80   68.69
  -5   2  -4  156.98    9.30
   5  -2   4  161.48    7.20
   5  -2   4  160.98    8.40
  -6   2  -4   21.80    4.80
   6  -2   4   12.50    2.70
   6  -2   4   17.90    4.10
  -8   2  -4  199.28   12.10
   8  -2   4  192.98    9.60
   8  -2   4  200.38   11.40
  -9   2  -4   36.50    6.70
   9  -2   4   29.00    5.20
   9  -2   4   27.10    6.20
 -10   2  -4    8.30    4.50
  10  -2   4   -2.00    4.00
  10  -2   4   10.90    3.70
 -11   2  -4   11.30    5.90
  11  -2   4   12.70    4.30
  11  -2   4   14.70    5.90
 -12   2  -4   13.80    5.80
  12  -2   4   33.40    8.10
  12  -2   4   36.80    6.40
 -13   2  -4   16.60    6.80
  13  -2   4   16.60    7.00
  13  -2   4   12.30    5.30
 -14   2  -4   90.39   12.60
  14  -2   4  101.19   10.90
  15  -2   4    6.60    4.60
  15   1  -4   20.10    9.70
 -15  -1   4   17.90    7.50
  14   1  -4   37.70   10.90
 -14  -1   4   23.60    7.50
  13   1  -4    3.10    6.20
 -13  -1   4    0.20    4.60
  12   1  -4    4.20    5.90
 -12  -1   4    0.50    4.70
  11   1  -4   34.20    8.70
 -11  -1   4   37.00    7.10
  10   1  -4   40.20    8.80
 -10  -1   4   28.10    6.00
   9   1  -4  241.18   15.40
  -9  -1   4  260.77   13.00
   8   1  -4  142.09   11.20
  -8  -1   4  134.69    5.10
  -8  -1   4  155.88    9.50
   7   1  -4    4.90    3.50
  -7  -1   4    5.20    3.20
  -7  -1   4    3.90    1.00
   6   1  -4   77.29    7.50
  -6  -1   4   76.89    6.10
   5   1  -4  149.69    9.70
  -5  -1   4  155.18    7.90
   4   1  -4   -2.80    2.50
  -4  -1   4    4.20    2.40
   3   1  -4   89.49    6.40
  -3  -1   4   83.89    5.20
   2   1  -4  994.00   22.40
   2   1  -4 1005.90   27.20
  -2  -1   4  977.90   24.60
  -2  -1   4  986.90   22.30
   1   1  -4  587.24   14.80
  -1  -1   4  594.14   15.70
  -1  -1   4  592.54   17.00
   0   1  -4  316.77    9.70
   0  -1   4  316.67    9.40
   0  -1   4  311.37   10.20
  -1   1  -4 4585.84  103.49
   1  -1   4 4768.22  102.29
   1  -1   4 4682.43  102.89
  -2   1  -4 4353.16   97.69
   2  -1   4 4352.16   95.89
   2  -1   4 4367.86   95.59
  -3   1  -4  701.23   20.50
   3  -1   4  707.53   18.60
   3  -1   4  717.03   18.30
  -4   1  -4  391.76   14.30
   4  -1   4  409.86   12.40
   4  -1   4  424.06   12.90
  -5   1  -4   80.09    6.40
   5  -1   4   72.09    5.20
   5  -1   4   73.79    5.00
  -6   1  -4   17.50    4.20
   6  -1   4   16.60    3.20
   6  -1   4   12.40    3.40
  -7   1  -4  679.43   22.80
   7  -1   4  689.63   21.60
   7  -1   4  662.43   20.20
  -8   1  -4  185.28    9.70
  -8   1  -4  212.68   11.70
   8  -1   4  202.38   10.80
  -9   1  -4   88.09    8.50
  -9   1  -4   63.09    8.20
   9  -1   4   81.99    8.80
 -10   1  -4   63.59    7.70
 -10   1  -4   66.49    9.20
  10  -1   4   70.19    9.20
 -11   1  -4   20.40    5.50
 -11   1  -4   20.10    5.80
  11  -1   4   22.00    6.10
 -12   1  -4  111.29    9.90
 -12   1  -4  106.39   11.70
  12  -1   4  125.89   11.40
 -13   1  -4   89.79   11.60
  13  -1   4   82.59    9.70
  13  -1   4  108.49   12.90
 -14   1  -4    4.20    5.20
  14  -1   4   10.00    5.00
  15  -1   4    5.50    4.90
  16  -1   4   18.70    7.00
  15   0  -4   14.30    9.70
 -15   0   4   27.20    8.30
  14   0  -4  213.48   19.70
 -14   0   4  216.38   15.60
  13   0  -4   -5.50    5.60
 -13   0   4    4.80    5.20
  12   0  -4   92.79   14.10
 -12   0   4  115.59   11.70
  11   0  -4  154.68   16.90
 -11   0   4  126.19   10.80
  10   0  -4   70.29   10.80
 -10   0   4   90.89    9.50
   9   0  -4   61.59   10.00
  -9   0   4   59.09    7.50
   8   0  -4    9.60    4.70
  -8   0   4    7.10    3.80
   7   0  -4   38.20    6.90
  -7   0   4   62.09    3.40
  -7   0   4   63.69    6.60
   6   0  -4  141.59    9.80
  -6   0   4  133.39    7.60
  -6   0   4  112.99    4.30
   5   0  -4   19.40    4.80
  -5   0   4   15.90    1.50
  -5   0   4   13.90    3.20
   4   0  -4  511.85   18.40
  -4   0   4  526.15   15.80
   3   0  -4  696.53   21.30
  -3   0   4  663.23   18.40
   2   0  -4 5235.48  116.19
   2   0  -4 5170.08  110.69
  -2   0   4 5117.99  113.59
   1   0  -4 5418.86  118.29
   1   0  -4 5323.97  115.09
  -1   0   4 5262.67  115.09
  -1   0   4 5336.07  116.39
   0   0  -4 5736.73  125.19
   0   0  -4 5627.54  124.09
   0   0   4 5784.32  124.29
  -1   0  -4 3929.51   83.89
  -1   0  -4 3768.32   84.29
   1   0   4 3741.23   83.49
   1   0   4 3749.22   83.09
  -2   0  -4 9281.47  200.88
  -2   0  -4 9269.37  199.78
   2   0   4 9091.69  198.18
   2   0   4 9326.47  199.38
  -3   0  -4 2366.16   52.09
  -3   0  -4 2383.46   55.19
   3   0   4 2373.76   51.99
   3   0   4 2267.07   53.19
  -4   0  -4  390.46   13.10
   4   0   4  336.87   11.10
   4   0   4  346.27   10.40
  -5   0  -4  252.17   10.80
   5   0   4  221.68    9.00
   5   0   4  241.78    8.80
  -6   0  -4   48.20    6.00
   6   0   4   47.70    5.00
   6   0   4   46.80    5.20
  -7   0  -4  732.43   23.80
  -7   0  -4  734.93   21.90
   7   0   4  752.22   22.00
  -8   0  -4  242.58   12.40
  -8   0  -4  257.97   11.50
   8   0   4  244.38   11.40
  -9   0  -4  279.37   14.10
  -9   0  -4  286.37   13.10
   9   0   4  292.67   13.50
 -10   0  -4  169.18   11.40
 -10   0  -4  164.98   10.60
  10   0   4  159.98   10.90
 -11   0  -4   75.39    9.50
 -11   0  -4   60.39    8.00
  11   0   4   81.79    9.80
 -12   0  -4   44.80    7.50
 -12   0  -4   42.60    8.00
  12   0   4   56.59    8.80
 -13   0  -4   34.50    7.30
 -13   0  -4   30.20    6.80
  13   0   4   27.40    8.90
 -14   0  -4   -3.90    4.10
  14   0   4    8.70    4.60
  15   0   4   32.10    7.30
  16   0   4    5.40    5.50
  15  -1  -4   44.40   12.50
 -15   1   4   20.90    7.70
  14  -1  -4   17.30   10.00
 -14   1   4   20.10    7.10
  13  -1  -4   42.60   11.70
 -13   1   4   34.40    8.00
  12  -1  -4   72.59   13.20
 -12   1   4   89.19   10.40
  11  -1  -4   72.69   11.60
 -11   1   4   79.79    9.50
  10  -1  -4   88.39   12.70
 -10   1   4  102.89    8.90
   9  -1  -4    2.20    4.70
  -9   1   4    1.10    3.50
   8  -1  -4    5.80    4.80
  -8   1   4   -0.50    2.80
  -8   1   4   -4.20    1.50
   7  -1  -4   99.79    9.20
  -7   1   4  120.29    8.00
  -7   1   4  120.69    5.70
   6  -1  -4    5.60    3.50
  -6   1   4    4.80    2.70
  -6   1   4    6.30    1.80
   5  -1  -4   73.59    8.40
  -5   1   4   66.09    5.30
   3  -1  -4   21.80    4.30
  -3   1   4   16.10    2.90
  -3   1   4   22.60    2.10
  -3   1   4   18.30    1.80
   2  -1  -4 1823.92   44.50
   2  -1  -4 1783.62   40.00
  -2   1   4 1792.22   40.00
  -2   1   4 1805.02   41.80
   1  -1  -4 2001.90   47.70
   1  -1  -4 2004.00   44.90
  -1   1   4 2049.49   46.00
   0  -1  -4  353.26   10.70
   0  -1  -4  316.07    9.80
  -1  -1  -4 5251.47  113.99
  -1  -1  -4 5102.39  115.29
   1   1   4 5369.96  114.79
   1   1   4 5327.37  113.99
  -2  -1  -4 1564.04   37.20
   2   1   4 1552.14   36.20
  -3  -1  -4  549.95   16.20
   3   1   4  534.75   14.80
  -4  -1  -4   65.39    3.00
  -4  -1  -4   56.89    4.80
   4   1   4   63.19    3.00
   4   1   4   63.69    4.40
  -5  -1  -4 1258.57   33.70
   5   1   4 1292.87   32.20
   5   1   4 1299.27   30.60
  -6  -1  -4  612.54   18.60
  -6  -1  -4  641.74   20.20
   6   1   4  616.54   17.60
  -7  -1  -4   68.49    5.90
  -7  -1  -4   60.39    6.80
   7   1   4   60.29    5.20
  -8  -1  -4  127.29    8.20
  -8  -1  -4  119.79    8.60
   8   1   4  140.89    8.20
  -9  -1  -4    0.40    3.10
  -9  -1  -4    1.70    2.60
   9   1   4    0.50    2.80
 -10  -1  -4   -5.40    2.90
 -10  -1  -4   -5.40    2.80
  10   1   4   -3.40    3.20
 -11  -1  -4  107.79   10.40
 -11  -1  -4  111.19    9.90
  11   1   4  117.19    9.90
 -12  -1  -4   25.40    6.40
 -12  -1  -4   24.00    6.40
  12   1   4   25.00    6.20
 -13  -1  -4   19.70    5.90
 -13  -1  -4   19.10    6.20
 -14  -1  -4   -2.10    4.60
 -14  -1  -4   11.00    5.90
  15   1   4    3.90    4.90
  16   1   4  128.19   13.70
  15  -2  -4   35.50   11.70
 -15   2   4   36.90    8.40
  14  -2  -4  -10.10    6.00
 -14   2   4    4.70    5.40
  13  -2  -4   -0.50    6.70
 -13   2   4    0.20    4.80
  12  -2  -4  115.79   16.20
 -12   2   4  116.99   11.60
  11  -2  -4   49.20   10.90
 -11   2   4   52.09    7.80
  10  -2  -4   11.00    6.40
 -10   2   4    8.10    4.40
   9  -2  -4   69.29   10.30
  -9   2   4   91.89    6.40
  -9   2   4   97.39    8.40
   8  -2  -4    4.70    4.80
  -8   2   4    2.50    3.30
  -8   2   4   -1.00    1.80
   7  -2  -4   74.39   10.10
  -7   2   4   83.79    5.60
  -7   2   4   80.09    6.70
   6  -2  -4  141.49   10.40
  -6   2   4  153.18    7.10
  -6   2   4  156.28    8.10
   5  -2  -4   30.30    5.90
  -5   2   4   30.80    3.50
  -5   2   4   25.30    3.80
   4  -2  -4  567.54   20.00
  -4   2   4  545.05   15.30
  -4   2   4  565.14   16.50
   3  -2  -4   -4.30    2.10
  -3   2   4   -0.60    1.30
  -3   2   4    0.40    1.90
   2  -2  -4  627.74   19.20
  -2   2   4  594.84   16.00
  -2   2   4  623.44   16.40
   1  -2  -4  290.07   11.00
   1  -2  -4  310.67    9.20
  -1   2   4  314.77    9.40
   0  -2  -4    9.70    2.60
   0  -2  -4   13.30    2.30
   0   2   4   13.60    2.50
  -1  -2  -4   15.10    2.40
  -1  -2  -4   15.10    2.20
   1   2   4   11.40    2.40
  -2  -2  -4   -0.60    1.00
  -2  -2  -4    0.40    1.60
   2   2   4    1.00    1.10
   2   2   4   -0.30    1.60
  -3  -2  -4  808.32   22.20
   3   2   4  832.02   21.00
   3   2   4  825.22   18.40
  -4  -2  -4   -0.50    1.70
   4   2   4    0.30    1.00
   4   2   4    1.30    1.80
   4   2   4   -0.70    0.90
  -5  -2  -4  241.38   10.40
   5   2   4  240.18    7.90
   5   2   4  257.97    9.70
  -6  -2  -4  143.99    7.70
  -6  -2  -4  156.98    8.60
   6   2   4  154.98    6.70
  -7  -2  -4 1330.77   36.80
  -7  -2  -4 1374.66   35.60
   7   2   4 1355.76   34.30
  -8  -2  -4    7.00    3.40
  -8  -2  -4    7.70    3.20
   8   2   4    9.20    3.00
  -9  -2  -4   69.79    7.90
  -9  -2  -4   54.09    6.90
   9   2   4   70.69    7.50
 -10  -2  -4  141.89    9.90
 -10  -2  -4  129.89   10.00
  10   2   4  120.29    9.20
 -11  -2  -4  105.89    9.60
 -11  -2  -4   96.89    9.90
  11   2   4   95.99   10.30
 -12  -2  -4   10.50    5.00
 -12  -2  -4    8.20    4.80
  12   2   4    3.70    4.60
 -13  -2  -4    0.80    4.00
 -13  -2  -4    0.40    4.50
 -14  -2  -4    9.60    5.90
 -14  -2  -4   -7.80    3.50
 -15  -2  -4    6.70    6.00
  16   2   4   18.20    6.30
  14  -3  -4   52.09   13.50
 -14   3   4   38.50    8.50
  13  -3  -4    8.00    7.70
 -13   3   4    9.40    5.70
  12  -3  -4   10.20    7.10
 -12   3   4   20.30    6.20
  11  -3  -4   -1.10    5.40
 -11   3   4   -1.80    3.20
  10  -3  -4   11.20    6.70
 -10   3   4   -1.00    3.60
   9  -3  -4    6.60    5.80
  -9   3   4    5.40    3.10
  -9   3   4    6.80    3.70
   8  -3  -4   90.89   11.90
  -8   3   4   77.39    6.60
  -8   3   4   95.19    7.40
   7  -3  -4    4.00    4.40
  -7   3   4   10.10    3.00
  -7   3   4    8.80    3.50
   6  -3  -4  100.69    9.20
  -6   3   4  101.69    6.30
  -6   3   4   96.59    6.60
   5  -3  -4  117.99    9.50
  -5   3   4  111.29    6.30
  -5   3   4  103.49    6.20
   4  -3  -4  149.19    9.60
  -4   3   4  144.59    6.90
  -4   3   4  128.79    6.60
  -3   3   4   14.00    2.70
   2  -3  -4  174.18    9.20
  -2   3   4  164.28    6.50
  -2   3   4  154.88    6.90
   1  -3  -4  199.78    7.60
   1  -3  -4  196.58    8.90
  -1   3   4  196.38    6.90
   0  -3  -4  152.18    6.30
   0  -3  -4  121.69    6.40
   0   3   4  116.79    5.20
  -1  -3  -4   41.80    3.60
  -1  -3  -4   42.70    3.80
   1   3   4   38.40    3.10
  -2  -3  -4 1234.98   32.10
  -2  -3  -4 1322.87   30.60
   2   3   4 1343.17   30.90
  -3  -3  -4   18.30    3.00
  -3  -3  -4   16.40    2.30
   3   3   4   20.60    2.70
  -4  -3  -4   68.89    3.70
  -4  -3  -4   82.09    5.60
   4   3   4   82.19    5.00
  -5  -3  -4  450.75   15.30
   5   3   4  460.45   14.30
   5   3   4  437.26   12.80
  -6  -3  -4   40.30    4.70
  -6  -3  -4   34.10    4.80
   6   3   4   37.70    3.60
  -7  -3  -4  230.48   10.90
  -7  -3  -4  237.38   10.50
   7   3   4  225.68    9.50
  -8  -3  -4   81.89    6.90
  -8  -3  -4   80.59    6.70
   8   3   4   89.49    6.30
  -9  -3  -4   -1.70    2.30
  -9  -3  -4    0.20    3.10
   9   3   4    1.10    2.70
 -10  -3  -4  111.99    9.10
 -10  -3  -4  114.19    9.10
  10   3   4  111.39    8.70
 -11  -3  -4    2.20    3.80
 -11  -3  -4    6.50    4.50
  11   3   4   -1.30    3.60
 -12  -3  -4    2.80    3.80
 -12  -3  -4    6.90    4.90
  12   3   4    1.30    3.50
 -13  -3  -4    2.20    4.80
 -13  -3  -4   -0.10    3.60
 -14  -3  -4   71.59   10.50
 -14  -3  -4   52.19    9.60
 -15  -3  -4   13.50    6.90
  16   3   4   30.70    7.70
  14  -4  -4  -10.20    6.50
 -14   4   4   -6.70    4.20
  13  -4  -4    4.80    7.60
 -13   4   4   13.00    5.90
  12  -4  -4    6.60    7.00
 -12   4   4    0.00    4.60
  11  -4  -4   54.49   11.50
 -11   4   4   54.89    7.80
  10  -4  -4   17.50    7.20
 -10   4   4   21.30    5.40
   9  -4  -4   13.30    6.00
  -9   4   4    6.10    3.90
  -9   4   4   13.00    4.20
   8  -4  -4   29.60    8.00
  -8   4   4   19.60    4.50
  -8   4   4   29.80    5.20
   7  -4  -4    0.50    4.90
  -7   4   4    5.40    3.10
  -7   4   4    2.70    2.80
   6  -4  -4   29.30    6.50
  -6   4   4   38.80    5.20
  -6   4   4   36.80    4.70
   5  -4  -4   95.59    9.00
  -5   4   4   84.99    6.20
  -5   4   4   94.79    5.80
   4  -4  -4  359.16   16.20
  -4   4   4  374.66   12.10
  -4   4   4  367.86   13.30
   3  -4  -4  532.75   19.50
  -3   4   4  540.55   15.20
  -3   4   4  544.05   17.00
   2  -4  -4  192.58   10.10
  -2   4   4  200.18    7.30
  -2   4   4  208.18    9.00
   1  -4  -4   -1.20    2.20
  -1   4   4    1.90    1.70
  -1   4   4    3.00    2.20
   0  -4  -4  431.86   13.80
   0  -4  -4  433.96   14.50
   0   4   4  420.96   11.80
  -1  -4  -4  256.37    9.80
  -1  -4  -4  251.17    9.60
   1   4   4  240.78    8.00
  -2  -4  -4  970.20   25.70
  -2  -4  -4  945.51   24.60
   2   4   4  950.90   23.50
  -3  -4  -4   15.20    2.70
  -3  -4  -4   14.90    3.20
   3   4   4   15.90    2.60
  -4  -4  -4    8.40    2.70
  -4  -4  -4   10.50    2.30
   4   4   4    9.50    2.50
  -5  -4  -4   41.30    3.60
  -5  -4  -4   39.50    5.10
   5   4   4   44.10    4.70
  -6  -4  -4  732.73   22.60
  -6  -4  -4  745.03   21.70
   6   4   4  752.62   20.90
  -7  -4  -4  153.68    8.50
  -7  -4  -4  152.38    8.90
   7   4   4  157.38    7.90
  -8  -4  -4  155.08    9.00
  -8  -4  -4  152.58    9.30
   8   4   4  141.19    8.20
  -9  -4  -4    7.10    3.30
  -9  -4  -4    4.30    3.50
   9   4   4    4.00    3.20
 -10  -4  -4   96.99    9.40
 -10  -4  -4   89.49    8.20
  10   4   4   92.69    7.80
 -11  -4  -4  169.18   11.00
 -11  -4  -4  167.68   11.40
  11   4   4  167.08   11.10
 -12  -4  -4    3.70    4.60
 -12  -4  -4   -1.40    3.50
  12   4   4   -3.20    3.40
 -13  -4  -4   94.79   10.80
 -13  -4  -4   92.49   10.60
 -14  -4  -4    0.40    5.10
 -15  -4  -4    1.30    5.60
 -16  -4  -4  126.69   14.40
  14  -5  -4   11.20    9.00
  13  -5  -4   -1.00    6.90
 -13   5   4   10.90    5.40
  12  -5  -4   10.70    8.30
 -12   5   4    1.40    4.20
  11  -5  -4   12.10    7.50
 -11   5   4   22.60    5.60
  10  -5  -4   25.60    8.20
 -10   5   4   29.90    5.80
   9  -5  -4  181.68   15.60
  -9   5   4  180.58   11.50
  -9   5   4  208.88   11.00
   8  -5  -4    3.20    5.90
  -8   5   4    4.10    3.00
  -8   5   4   12.40    4.60
   7  -5  -4    5.60    5.30
  -7   5   4    0.20    2.40
  -7   5   4    6.50    3.60
   6  -5  -4   16.60    5.90
  -6   5   4   10.60    3.10
  -6   5   4   16.40    3.90
   5  -5  -4   -0.60    3.60
  -5   5   4    0.50    1.90
  -5   5   4   -0.90    2.00
   4  -5  -4    9.40    4.00
  -4   5   4    4.00    2.00
  -4   5   4    7.70    2.90
   3  -5  -4   54.69    7.40
  -3   5   4   49.30    5.70
  -3   5   4   45.10    4.10
   2  -5  -4   84.59    7.40
  -2   5   4   98.49    6.60
  -2   5   4  101.19    4.70
   1  -5  -4  244.58   11.70
  -1   5   4  259.97    8.10
  -1   5   4  252.27   10.90
   0  -5  -4  201.98    9.10
   0  -5  -4  189.98    9.60
   0   5   4  196.38    6.80
  -1  -5  -4  107.19    6.70
  -1  -5  -4  108.99    6.90
   1   5   4  109.99    5.00
  -2  -5  -4    8.20    2.90
  -2  -5  -4    9.70    2.90
   2   5   4    4.40    2.00
  -3  -5  -4 1035.20   27.10
  -3  -5  -4 1004.40   28.10
   3   5   4 1019.20   25.50
  -4  -5  -4   42.40    4.70
  -4  -5  -4   53.49    6.00
   4   5   4   42.80    4.30
  -5  -5  -4  133.79    6.80
  -5  -5  -4  122.89    7.60
   5   5   4  125.89    6.80
  -6  -5  -4  292.37   12.60
  -6  -5  -4  299.27   11.30
  -6  -5  -4  318.87   11.90
  -7  -5  -4   14.30    3.80
  -7  -5  -4   19.70    4.10
   7   5   4   12.70    3.30
  -8  -5  -4   64.99    7.10
  -8  -5  -4   60.49    6.90
   8   5   4   66.69    6.10
  -9  -5  -4    6.30    3.40
  -9  -5  -4    2.90    3.40
   9   5   4   16.20    4.30
 -10  -5  -4  143.49   10.40
 -10  -5  -4  149.88   10.30
  10   5   4  153.98   10.10
 -11  -5  -4   29.70    6.10
 -11  -5  -4   40.10    6.90
  11   5   4   25.60    5.80
 -12  -5  -4   24.90    6.20
 -12  -5  -4    9.70    5.10
  12   5   4   19.70    5.80
 -13  -5  -4    6.10    5.40
 -13  -5  -4    6.70    4.30
 -14  -5  -4   38.40    8.40
 -15  -5  -4   11.50    7.40
 -16  -5  -4   -6.80    5.70
  13  -6  -4   28.10   10.30
  12  -6  -4    7.70    7.70
  11  -6  -4   26.80    8.70
 -11   6   4   17.10    5.40
  10  -6  -4   23.10    8.60
 -10   6   4   10.50    4.10
   9  -6  -4  174.78   15.60
  -9   6   4  173.98   10.10
  -9   6   4  172.58   12.20
   8  -6  -4   -3.80    4.40
  -8   6   4    3.50    3.60
  -8   6   4    4.40    3.20
   7  -6  -4  228.18   15.90
  -7   6   4  188.38   11.70
  -7   6   4  192.58    9.40
   6  -6  -4   23.40    6.70
  -6   6   4   18.60    3.40
   5  -6  -4   60.79    9.20
  -5   6   4   72.09    8.30
  -5   6   4   50.29    4.50
   4  -6  -4    1.50    3.70
  -4   6   4    1.90    1.70
  -4   6   4   -2.60    2.20
   3  -6  -4    5.60    4.20
  -3   6   4    8.70    2.00
  -3   6   4    8.50    3.40
   2  -6  -4   19.20    4.80
  -2   6   4   22.20    4.40
  -2   6   4   18.60    2.50
   1  -6  -4  871.61   26.90
  -1   6   4  821.92   25.40
  -1   6   4  838.62   20.50
   0  -6  -4  288.57   12.90
   0   6   4  275.57    8.50
  -1  -6  -4 1662.23   43.20
  -1  -6  -4 1720.63   43.10
   1   6   4 1613.54   38.20
  -2  -6  -4  769.82   22.30
  -2  -6  -4  676.63   21.70
   2   6   4  678.03   18.30
  -3  -6  -4 2747.63   65.59
  -3  -6  -4 2708.23   65.99
   3   6   4 2776.12   62.39
  -4  -6  -4  131.79    8.00
  -4  -6  -4  100.99    7.00
  -5  -6  -4   27.10    4.80
  -5  -6  -4   21.00    3.90
   5   6   4   25.30    3.80
  -6  -6  -4   82.79    6.10
  -6  -6  -4   83.89    6.90
   6   6   4   86.69    6.10
  -7  -6  -4    9.30    3.50
  -7  -6  -4    4.80    2.60
  -7  -6  -4    4.10    3.10
  -8  -6  -4   31.80    5.50
  -8  -6  -4   40.60    6.10
   8   6   4   27.90    5.10
  -9  -6  -4  380.56   15.90
  -9  -6  -4  371.06   16.10
   9   6   4  376.66   15.80
 -10  -6  -4   83.79    9.00
 -10  -6  -4  101.49    8.80
  10   6   4   92.49    8.30
 -11  -6  -4   -1.20    4.00
 -11  -6  -4   -8.20    2.30
  11   6   4    2.90    3.60
 -12  -6  -4  126.69   11.10
 -12  -6  -4  163.78   11.30
  12   6   4  135.79   10.80
 -13  -6  -4   24.20    7.00
 -13  -6  -4   20.30    5.80
 -14  -6  -4    5.50    5.60
 -15  -6  -4   11.00    6.80
  16   6   4   13.50    5.90
  13  -7  -4   34.10   11.70
  12  -7  -4   25.10   10.10
  11  -7  -4   41.40   11.40
  10  -7  -4  108.89   16.00
   9  -7  -4   -0.20    5.60
  -9   7   4    2.70    4.30
   8  -7  -4   55.39   11.00
  -8   7   4   78.09    6.60
  -8   7   4   83.29   10.10
   7  -7  -4   69.19   11.70
  -7   7   4   69.19    6.40
  -7   7   4   65.59    8.90
   6  -7  -4  268.17   17.40
  -6   7   4  286.47   10.70
  -6   7   4  280.27   14.80
   5  -7  -4   75.39   10.60
  -5   7   4   67.99    4.90
  -5   7   4   68.89    8.50
   4  -7  -4  483.85   21.70
  -4   7   4  494.15   19.30
  -4   7   4  479.95   14.00
   3  -7  -4  102.29   11.30
  -3   7   4   91.99    7.70
  -3   7   4   85.39    4.40
   2  -7  -4  218.18   12.60
  -2   7   4  199.38    6.80
  -2   7   4  213.38   11.40
   1  -7  -4    8.60    3.90
  -1   7   4   -0.60    1.30
  -1   7   4    3.40    2.90
   0  -7  -4  721.83   24.30
   0   7   4  738.53   23.90
   0   7   4  718.13   17.80
  -1  -7  -4   12.30    3.80
   1   7   4   21.30    2.50
   1   7   4   15.50    4.10
  -2  -7  -4   60.89    6.90
  -2  -7  -4   77.99    8.10
   2   7   4   64.79    4.20
  -3  -7  -4  149.69    9.20
  -3  -7  -4  163.58    9.40
   3   7   4  149.29    6.60
  -4  -7  -4    5.60    3.10
  -4  -7  -4    4.50    2.90
   4   7   4    2.60    2.00
  -5  -7  -4   78.89    6.60
  -5  -7  -4   67.49    7.30
   5   7   4   84.69    5.60
  -6  -7  -4   98.69    7.70
  -6  -7  -4   85.79    7.00
   6   7   4   86.29    6.30
  -7  -7  -4  140.59    9.30
  -7  -7  -4  129.19    8.60
   7   7   4  134.09    8.00
  -8  -7  -4  677.73   22.10
  -8  -7  -4  672.43   23.50
  -9  -7  -4  132.49    9.60
  -9  -7  -4  106.49    9.10
   9   7   4   99.29    8.70
 -10  -7  -4   46.40    7.40
 -10  -7  -4   73.79    9.00
  10   7   4   55.99    7.90
 -11  -7  -4   95.59   10.20
 -11  -7  -4   87.39    9.80
  11   7   4   68.79    9.00
 -12  -7  -4    3.00    4.80
 -12  -7  -4   -2.30    3.60
 -13  -7  -4    4.30    5.30
 -13  -7  -4    1.80    4.00
 -14  -7  -4   -7.60    4.40
 -15  -7  -4   15.10    7.80
  16   7   4    8.50    5.40
  12  -8  -4   62.79   13.90
  11  -8  -4   -5.60    5.80
  10  -8  -4   13.70    7.80
   9  -8  -4   34.50   10.20
  -9   8   4   38.70    8.40
   8  -8  -4   42.80    9.80
  -8   8   4   38.00    7.90
   7  -8  -4    6.30    5.80
  -7   8   4    3.10    4.30
   6  -8  -4   37.70    8.90
  -6   8   4   32.70    6.80
   5  -8  -4   11.70    5.30
  -5   8   4   10.00    3.90
  -5   8   4    1.80    3.50
   4  -8  -4  214.38   14.80
  -4   8   4  205.08   12.70
  -4   8   4  204.98    7.50
   3  -8  -4   57.29    9.50
  -3   8   4   55.59    3.60
  -3   8   4   76.89    9.30
   2  -8  -4  110.89   11.80
  -2   8   4   81.89    3.80
  -2   8   4   95.29    8.70
   1  -8  -4   23.00    5.90
  -1   8   4   28.70    2.40
  -1   8   4   20.60    5.40
   0  -8  -4   60.49    7.90
   0   8   4   81.29    7.60
   0   8   4   81.19    3.70
  -1  -8  -4   10.40    4.20
   1   8   4    5.00    3.50
   1   8   4    1.20    1.50
  -2  -8  -4  628.64   21.90
  -2  -8  -4  593.04   22.10
   2   8   4  616.24   16.40
  -3  -8  -4  164.98   10.40
  -3  -8  -4  195.78   11.20
   3   8   4  196.88    7.60
  -4  -8  -4    6.90    3.70
  -4  -8  -4   12.70    4.00
   4   8   4   15.40    2.90
  -5  -8  -4  198.68   11.20
  -5  -8  -4  217.28   11.90
   5   8   4  216.28    9.20
  -6  -8  -4  248.58   12.80
  -6  -8  -4  252.27   12.90
   6   8   4  239.68   10.50
  -7  -8  -4   80.09    8.80
  -7  -8  -4   84.49    7.70
   7   8   4   68.49    6.80
  -8  -8  -4  346.27   16.00
  -8  -8  -4  333.97   15.60
   8   8   4  332.17   14.10
  -9  -8  -4   11.70    4.50
  -9  -8  -4   11.50    4.20
   9   8   4    6.20    4.00
 -10  -8  -4   38.90    7.10
 -10  -8  -4   59.49    8.20
  10   8   4   49.60    7.90
 -11  -8  -4   82.49    9.80
 -11  -8  -4   73.99    9.70
  11   8   4   70.69    9.50
 -12  -8  -4   29.40    7.10
 -12  -8  -4   27.50    6.70
 -13  -8  -4    1.50    4.80
 -13  -8  -4   -0.60    4.10
 -14  -8  -4   44.10    9.30
  15   8   4   38.40    8.40
  16   8   4   19.90    6.90
  11  -9  -4   96.09   15.60
  10  -9  -4    9.90    8.10
   9  -9  -4   -4.90    5.10
  -9   9   4   -0.10    5.00
   8  -9  -4   88.79   14.60
  -8   9   4   54.49    9.70
   7  -9  -4   62.19   11.80
  -7   9   4   47.50    8.80
   6  -9  -4    3.60    5.90
  -6   9   4    1.20    4.00
   5  -9  -4   46.60    9.10
  -5   9   4   59.39    8.90
   4  -9  -4  126.99   14.30
  -4   9   4  116.29   10.40
   3  -9  -4  335.87   19.00
  -3   9   4  374.66   17.90
   2  -9  -4    4.80    4.40
  -2   9   4    7.90    4.20
   1  -9  -4  205.18   13.70
  -1   9   4  216.38   13.20
   0  -9  -4   59.49    8.50
   0   9   4   55.39    7.90
  -1  -9  -4    1.70    3.20
   1   9   4    2.20    1.50
   1   9   4    0.40    3.30
  -2  -9  -4  153.18   11.10
   2   9   4  152.38    6.20
   2   9   4  166.78   11.30
  -3  -9  -4    0.80    3.10
   3   9   4    5.60    3.40
   3   9   4    2.30    2.00
  -4  -9  -4    4.00    3.60
  -4  -9  -4   11.60    4.30
   4   9   4    6.40    2.50
  -5  -9  -4   31.50    6.20
  -5  -9  -4   41.70    6.60
   5   9   4   40.50    4.70
  -6  -9  -4    4.20    4.00
  -6  -9  -4    1.60    3.80
   6   9   4    2.90    2.60
  -7  -9  -4  187.58   11.80
  -7  -9  -4  191.18   12.20
   7   9   4  184.28    9.70
  -8  -9  -4   63.79    8.30
  -8  -9  -4   56.59    8.10
   8   9   4   47.30    6.20
  -9  -9  -4   87.69   10.30
  -9  -9  -4   84.39   10.00
   9   9   4   76.29    8.10
 -10  -9  -4    0.30    3.70
  10   9   4    1.90    3.40
  10   9   4   -2.80    3.70
 -11  -9  -4    6.00    4.40
  11   9   4   16.60    5.20
  11   9   4   13.40    5.20
 -12  -9  -4   24.90    6.80
 -13  -9  -4   40.70    8.20
  13   9   4   41.00    7.90
  14   9   4    5.70    5.00
  15   9   4   58.49   10.30
  10 -10  -4   10.70    8.40
   9 -10  -4   51.99   12.00
  -9  10   4   49.80    9.90
   8 -10  -4   11.10    7.90
  -8  10   4    7.10    5.80
   7 -10  -4   -1.00    5.40
  -7  10   4   -4.30    3.80
   6 -10  -4   67.19   12.10
  -6  10   4   61.69   10.30
   5 -10  -4   26.20    8.40
  -5  10   4   26.90    7.10
   4 -10  -4   10.90    5.70
  -4  10   4    8.90    5.20
   3 -10  -4   37.30    8.70
  -3  10   4   19.00    6.10
   2 -10  -4   14.70    6.30
  -2  10   4   20.70    6.20
   1 -10  -4  196.88   14.40
  -1  10   4  204.78   13.60
   0 -10  -4   31.10    7.40
   0  10   4   14.60    5.10
  -1 -10  -4  383.66   19.00
   1  10   4  357.56   18.10
  -2 -10  -4   47.10    8.20
   2  10   4   50.59    4.40
   2  10   4   37.30    7.30
  -3 -10  -4    4.50    4.30
   3  10   4   -0.10    2.00
   3  10   4    5.40    4.50
  -4 -10  -4  213.38   13.60
   4  10   4  201.78   13.40
   4  10   4  208.78    8.70
  -5 -10  -4  349.27   17.50
  -5 -10  -4  342.27   17.00
   5  10   4  343.67   12.50
  -6 -10  -4  138.39   11.20
  -6 -10  -4  142.79   11.20
   6  10   4  156.18    8.50
  -7 -10  -4  467.15   20.70
  -7 -10  -4  504.55   21.30
   7  10   4  487.55   17.10
  -8 -10  -4   35.00    7.30
  -8 -10  -4   22.70    6.20
   8  10   4   21.30    4.80
  -9 -10  -4    5.10    4.60
  -9 -10  -4    8.50    4.90
   9  10   4    5.00    3.60
 -10 -10  -4   15.90    5.60
  10  10   4    9.10    5.10
  10  10   4   25.00    5.80
 -11 -10  -4    5.80    5.10
  11  10   4   11.30    5.40
  11  10   4   11.60    4.80
 -12 -10  -4   -4.40    3.80
  12  10   4    7.50    4.50
 -13 -10  -4  106.69   19.90
  13  10   4  114.69   12.00
  14  10   4    8.60    5.20
  15  10   4    4.80    5.60
   9 -11  -4   19.10    9.30
  -9  11   4   20.20    7.70
   8 -11  -4   -0.40    6.90
  -8  11   4   -2.50    4.70
   7 -11  -4   18.10    8.50
  -7  11   4    3.40    5.30
   6 -11  -4   36.20    9.70
  -6  11   4   18.40    7.20
   5 -11  -4    4.10    5.40
  -5  11   4    3.70    4.80
   4 -11  -4   45.80   10.70
  -4  11   4   43.60    8.70
   3 -11  -4   26.90    7.60
  -3  11   4   15.30    6.20
   2 -11  -4   21.80    6.70
  -2  11   4   25.30    6.90
   1 -11  -4    2.60    4.50
  -1  11   4    4.50    4.30
   0 -11  -4    6.00    5.00
   0  11   4   -0.90    3.80
  -1 -11  -4    9.50    6.30
   1  11   4   16.10    5.40
  -2 -11  -4    1.70    4.60
   2  11   4   -0.10    3.70
  -3 -11  -4   12.90    5.80
   3  11   4   10.50    5.30
  -4 -11  -4    2.70    4.60
   4  11   4    0.00    3.60
  -5 -11  -4   57.29    9.00
   5  11   4   50.09    8.80
   5  11   4   53.89    5.50
  -6 -11  -4   -0.20    3.90
  -6 -11  -4   -2.50    3.60
   6  11   4    0.80    2.80
  -7 -11  -4   79.59   10.70
  -7 -11  -4   93.99   11.20
   7  11   4   94.29    7.10
  -8 -11  -4   15.10    5.80
  -8 -11  -4   27.40    6.90
   8  11   4   15.50    4.30
  -9 -11  -4   62.39    9.30
  -9 -11  -4   58.39    9.40
   9  11   4   62.59    7.50
 -10 -11  -4    7.30    5.00
 -10 -11  -4    1.70    4.60
  10  11   4    2.20    3.30
 -11 -11  -4   20.60    6.80
  11  11   4   15.10    6.70
  11  11   4   22.50    5.80
 -12 -11  -4    6.70    5.50
  12  11   4   15.50    5.30
  13  11   4   -1.60    4.70
  14  11   4   25.30    7.20
   8 -12  -4   11.80    8.60
  -8  12   4    6.80    6.60
   7 -12  -4   -3.90    5.40
  -7  12   4    1.70    5.20
   6 -12  -4   14.00    7.70
  -6  12   4   20.00    7.50
   5 -12  -4   -4.90    5.50
  -5  12   4    8.10    5.30
   4 -12  -4   10.20    6.40
  -4  12   4    7.20    5.50
   3 -12  -4   39.60    9.30
  -3  12   4   38.40    9.00
   2 -12  -4   -1.40    5.50
  -2  12   4   14.70    5.90
   1 -12  -4   15.80    6.40
  -1  12   4   15.50    6.20
   0 -12  -4   -3.00    4.90
   0  12   4    3.00    4.40
  -1 -12  -4  104.49   13.50
   1  12   4   92.09   11.80
  -2 -12  -4    7.70    5.60
   2  12   4   29.30    7.40
  -3 -12  -4   22.00    7.30
   3  12   4   25.60    7.00
  -4 -12  -4   20.50    7.10
   4  12   4   17.20    6.10
  -5 -12  -4   37.10    8.20
   5  12   4   33.50    7.90
  -6 -12  -4   33.40    7.70
   6  12   4   25.10    7.00
  -7 -12  -4   12.20    5.80
   7  12   4    5.90    5.40
  -8 -12  -4  123.59   14.10
   8  12   4  132.39    8.90
  -9 -12  -4   37.10    8.20
  -9 -12  -4   43.70    9.00
   9  12   4   44.70    6.80
 -10 -12  -4   -6.40    4.20
 -10 -12  -4   -5.40    3.70
  10  12   4   -1.30    3.40
 -11 -12  -4    7.30    5.20
  11  12   4   12.20    4.80
 -12 -12  -4   -8.10    3.50
  12  12   4    9.60    5.00
  13  12   4   11.00    5.00
  14  12   4    2.20    5.10
   7 -13  -4    9.20    8.00
  -7  13   4   19.30    8.40
   6 -13  -4   -2.60    5.50
  -6  13   4    8.40    5.70
   5 -13  -4   59.99   12.60
  -5  13   4   33.10    9.90
   4 -13  -4    4.40    6.70
  -4  13   4    2.60    5.30
   3 -13  -4   -7.90    4.80
  -3  13   4    4.80    5.40
   2 -13  -4   47.90   10.20
  -2  13   4   40.20    9.40
   1 -13  -4   20.60    7.90
  -1  13   4   19.70    6.80
   0 -13  -4   34.80    9.20
   0  13   4   14.50    5.80
  -1 -13  -4    7.30    5.80
   1  13   4    0.50    4.30
  -2 -13  -4    7.50    5.60
   2  13   4    2.70    4.50
  -3 -13  -4   -4.20    4.20
   3  13   4    5.10    4.40
  -4 -13  -4   -1.10    4.50
   4  13   4    1.40    4.40
  -5 -13  -4    4.40    5.20
   5  13   4    4.50    4.70
  -6 -13  -4   -0.90    4.70
   6  13   4    1.50    4.60
  -7 -13  -4   -4.50    4.50
   7  13   4   -2.20    4.00
  -8 -13  -4   59.99   10.70
   8  13   4   74.99   11.60
  -9 -13  -4   -6.60    4.70
   9  13   4   14.70    6.50
 -10 -13  -4    7.50    6.20
  10  13   4    7.30    5.20
  11  13   4    3.20    5.90
  12  13   4   12.00    5.70
  12  13   4    5.90    5.90
  13  13   4   -5.60    4.40
   6 -14  -4    1.80    7.50
  -6  14   4    1.70    5.90
   5 -14  -4   -0.30    6.80
  -5  14   4   -6.00    4.70
   4 -14  -4   -0.70    5.70
  -4  14   4   -3.10    4.90
   3 -14  -4  100.79   15.50
  -3  14   4   95.29   14.00
   2 -14  -4   10.00    7.00
  -2  14   4   -2.70    4.90
   1 -14  -4   28.10    9.20
  -1  14   4   28.20    8.40
   0 -14  -4   42.40   10.40
   0  14   4   30.30    7.90
  -1 -14  -4   22.90    7.80
   1  14   4    7.10    5.30
  -2 -14  -4   22.70    7.70
   2  14   4   12.00    6.80
  -3 -14  -4   45.90   10.20
   3  14   4   45.10    9.60
  -4 -14  -4   13.20    6.70
   4  14   4    7.70    5.80
  -5 -14  -4   12.70    6.90
   5  14   4    9.30    5.60
  -6 -14  -4    7.20    6.00
   6  14   4   10.80    6.10
  -7 -14  -4   22.80    8.10
   7  14   4   22.80    7.70
  -8 -14  -4   93.09   13.50
   8  14   4   92.09   12.90
  -9 -14  -4   45.50    9.90
   9  14   4   51.89   10.80
  10  14   4    8.00    5.70
  11  14   4   23.70    7.70
  12  14   4   -4.90    4.90
   4 -15  -4   10.40    9.40
  -4  15   4   20.90    8.80
   3 -15  -4   -3.90    7.00
  -3  15   4    9.10    7.40
   2 -15  -4    1.00    6.70
  -2  15   4    5.40    6.40
   1 -15  -4   38.30   10.80
  -1  15   4   23.90    8.60
   0 -15  -4   16.20    7.80
   0  15   4    3.10    5.20
  -1 -15  -4    6.50    7.00
   1  15   4   12.70    6.70
  -2 -15  -4    5.20    6.70
   2  15   4   12.20    5.90
  -3 -15  -4    3.50    6.40
   3  15   4   15.70    7.50
  -4 -15  -4   -0.50    5.50
   4  15   4    0.00    4.50
  -5 -15  -4    4.10    5.90
   5  15   4    2.20    5.50
  -6 -15  -4   11.90    6.50
   6  15   4   13.20    7.30
  -7 -15  -4    1.40    6.60
   7  15   4    1.00    5.40
  -8 -15  -4   29.20    8.60
   8  15   4   26.00    8.70
  -9 -15  -4   43.30   11.00
   9  15   4   48.80   10.30
  10  15   4   22.00    8.10
  -2  16   4   11.10    7.90
   1 -16  -4   18.30    8.90
  -1  16   4   14.90    8.50
   0 -16  -4   13.70    8.10
   0  16   4   16.60    7.50
  -1 -16  -4  -10.00    5.60
   1  16   4    3.70    5.70
  -2 -16  -4  216.28   19.20
   2  16   4  198.38   17.70
  -3 -16  -4    1.30    5.90
   3  16   4   -3.60    5.30
  -4 -16  -4    3.90    7.80
   4  16   4    0.80    6.20
  -5 -16  -4   14.90    7.80
   5  16   4    4.10    6.70
  -6 -16  -4  208.48   19.30
   6  16   4  221.88   18.60
  -7 -16  -4   13.00    8.10
   7  16   4   55.69   11.90
  -8 -16  -4   20.10    8.40
   8  16   4   -6.40    5.30
   6  15  -5   10.50    9.60
   5  15  -5    4.20    6.80
  -5 -15   5    5.20    7.90
   4  15  -5  -12.70    4.80
  -4 -15   5   -0.10    6.60
   3  15  -5    5.90    6.80
  -3 -15   5    2.10    7.60
   2  15  -5    6.60    6.30
  -2 -15   5    0.80    6.90
   1  15  -5   -5.90    5.10
  -1 -15   5    7.10    6.90
   0  15  -5   29.60    9.50
   0 -15   5   22.90    9.70
  -1  15  -5  -10.30    5.80
   1 -15   5    4.80    7.10
  -8 -14   5   18.30    9.10
  -7 -14   5   12.00    7.90
   6  14  -5   58.59   10.40
  -6 -14   5   55.59   13.30
   5  14  -5   81.29   12.10
  -5 -14   5   70.59   13.70
   4  14  -5   85.59   12.60
  -4 -14   5   54.29   11.40
   3  14  -5   14.40    7.50
  -3 -14   5   11.50    8.90
   2  14  -5  173.78   16.10
  -2 -14   5  169.08   20.00
   1  14  -5   -2.50    5.50
  -1 -14   5    0.00    6.80
   0  14  -5  115.59   15.60
   0 -14   5   80.59   13.90
  -1  14  -5   14.60    7.90
   1 -14   5    7.90    6.50
  -2  14  -5   17.00    8.50
   2 -14   5   14.60    8.10
  -3  14  -5   25.20    9.60
   3 -14   5   19.20    9.60
  -4  14  -5   -0.40    6.70
   4 -14   5   -0.30    7.20
  10  13  -5    2.50    7.30
  -9 -13   5   -5.10    6.40
  -8 -13   5    8.30    7.70
  -7 -13   5   11.70    7.90
   6  13  -5   -6.10    4.50
  -6 -13   5    6.90    6.90
   5  13  -5    5.00    5.90
  -5 -13   5    5.30    5.70
   4  13  -5   14.20    6.30
  -4 -13   5   -2.20    6.40
   3  13  -5   49.10    9.70
  -3 -13   5   25.80    9.00
   2  13  -5    6.80    6.00
  -2 -13   5    9.50    6.90
   1  13  -5   37.00    8.90
  -1 -13   5   23.10    8.90
   0  13  -5    7.00    6.60
   0 -13   5   24.30    8.90
  -1  13  -5    2.90    5.90
   1 -13   5    1.50    6.10
  -2  13  -5   -1.80    5.10
   2 -13   5   -6.10    5.90
  -3  13  -5   24.70    8.30
   3 -13   5   32.60   10.10
  -4  13  -5   -3.30    5.10
   4 -13   5    2.00    7.10
  -5  13  -5    7.00    6.40
   5 -13   5    5.40    6.20
  -6  13  -5   10.80    8.10
   6 -13   5   14.50    8.80
  11  12  -5   25.10   11.20
  10  12  -5  162.88   21.40
   9  12  -5   10.70    7.40
  -8 -12   5   -4.20    5.60
  -7 -12   5    8.50    7.20
   6  12  -5   30.40    7.40
  -6 -12   5   35.20   10.00
   5  12  -5   36.40    8.20
  -5 -12   5   25.10    9.20
   4  12  -5   36.00    8.10
  -4 -12   5   36.70    9.60
   3  12  -5   38.80    8.40
  -3 -12   5   70.59   12.70
   2  12  -5  209.68   15.30
  -2 -12   5  219.28   17.30
   1  12  -5   98.59   12.90
  -1 -12   5   69.59   11.70
   0  12  -5   27.10    8.50
   0 -12   5    1.70    6.10
  -1  12  -5    8.20    5.90
   1 -12   5   -3.70    4.40
  -2  12  -5   13.80    6.90
   2 -12   5    9.20    7.20
  -3  12  -5   -0.70    5.30
   3 -12   5   -0.50    6.10
  -4  12  -5    5.50    4.90
   4 -12   5    3.80    5.80
  -5  12  -5  112.89   15.50
   5 -12   5  101.59   15.70
  -6  12  -5  112.19   16.60
   6 -12   5  102.69   14.80
  -7  12  -5   55.99   11.80
   7 -12   5   56.49   12.80
  -8  12  -5   43.30   10.70
   8 -12   5   38.70   10.90
  12  11  -5   19.80   10.20
 -12 -11   5   34.90    8.40
  11  11  -5   11.10    8.40
 -11 -11   5   12.40    6.40
  10  11  -5   66.99   13.90
 -10 -11   5   47.20    8.20
   9  11  -5   27.00    9.40
  -9 -11   5   21.90    5.90
  -8 -11   5   -5.70    4.90
   7  11  -5   34.30    7.20
  -7 -11   5   42.20    9.70
   6  11  -5   14.00    5.40
  -6 -11   5   11.40    6.60
   5  11  -5   41.90    7.90
  -5 -11   5   52.69   10.90
   4  11  -5   -1.50    3.80
  -4 -11   5   -3.50    4.80
   3  11  -5  147.79   12.40
  -3 -11   5  141.09   16.40
   2  11  -5   20.10    6.50
  -2 -11   5   23.50    8.00
   1  11  -5   30.30    7.60
  -1 -11   5   36.90    9.20
   0  11  -5   57.29    9.90
   0 -11   5   46.40   10.10
  -1  11  -5    4.00    4.60
   1 -11   5    0.50    5.50
  -2  11  -5  103.49   13.50
   2 -11   5  101.39   13.80
  -3  11  -5   26.80    8.20
   3 -11   5   28.30    8.90
  -4  11  -5    2.30    5.40
   4 -11   5   12.30    7.20
  -5  11  -5   -1.50    4.50
   5 -11   5   -2.70    5.50
  -6  11  -5    4.40    5.80
   6 -11   5   12.40    7.60
  -7  11  -5   55.99   11.70
   7 -11   5   57.89   11.80
  -8  11  -5    6.10    6.70
   8 -11   5    7.40    7.30
  -9  11  -5   -1.10    6.20
   9 -11   5    0.30    7.70
  13  10  -5    8.40    9.10
 -13 -10   5   -2.50    5.90
  12  10  -5    3.50    7.60
 -12 -10   5    4.40    5.60
  11  10  -5    2.50    6.90
 -11 -10   5   14.60    6.20
  10  10  -5  108.09   16.20
 -10 -10   5  122.89   10.60
   9  10  -5   32.70    9.40
  -9 -10   5   30.90    6.40
  -8 -10   5   84.19   12.60
  -8 -10   5  119.79    9.70
   7  10  -5   65.59    8.80
  -7 -10   5   62.69    7.30
  -7 -10   5   56.09   10.80
   6  10  -5   47.30    7.80
  -6 -10   5   57.39   11.00
  -6 -10   5   57.59    6.80
   5  10  -5    0.50    3.50
  -5 -10   5    4.50    5.60
  -5 -10   5    4.80    3.60
   4  10  -5   17.30    5.50
  -4 -10   5   15.90    6.00
   3  10  -5  131.09   11.30
  -3 -10   5  152.08   13.70
   2  10  -5  259.27   15.60
  -2 -10   5  276.47   18.10
   1  10  -5  344.27   17.90
  -1 -10   5  308.07   19.10
   0  10  -5  494.45   22.50
   0 -10   5  469.35   23.50
  -1  10  -5  176.48   13.80
   1 -10   5  175.88   15.10
  -2  10  -5   77.59   11.00
   2 -10   5   88.19   12.50
  -3  10  -5    6.20    5.40
   3 -10   5    5.10    5.90
  -4  10  -5   55.79   10.00
   4 -10   5   60.19   10.50
  -5  10  -5  206.88   15.90
   5 -10   5  199.28   16.60
  -6  10  -5  265.17   19.00
   6 -10   5  290.37   19.70
  -7  10  -5   -1.10    5.90
   7 -10   5   17.20    8.40
  -8  10  -5    0.90    5.10
   8 -10   5   -6.80    6.10
  -9  10  -5   66.79   13.10
   9 -10   5   88.49   15.00
 -10  10  -5   -3.50    6.10
  10 -10   5   -3.20    6.50
  13   9  -5    3.30    7.90
 -13  -9   5   24.80    7.90
  12   9  -5    9.30    8.60
 -12  -9   5    4.70    5.30
  11   9  -5   37.70   10.70
 -11  -9   5   14.60    6.40
  10   9  -5   50.09   11.70
 -10  -9   5   58.09    8.60
   9   9  -5   27.50    9.90
  -9  -9   5   21.30    5.80
   8   9  -5   24.10    7.80
  -8  -9   5   18.20    5.30
   7   9  -5   32.60    6.30
  -7  -9   5   39.70    6.30
  -7  -9   5   29.70    8.70
   6   9  -5    5.20    3.90
  -6  -9   5    4.30    3.30
  -6  -9   5    3.90    5.60
   5   9  -5   25.60    5.90
  -5  -9   5    7.50    3.40
  -5  -9   5    6.50    5.50
   4   9  -5   45.10    7.20
  -4  -9   5   42.70    9.00
  -4  -9   5   52.19    5.50
   3   9  -5   11.80    5.00
  -3  -9   5   18.30    7.00
  -3  -9   5   22.10    3.60
   2   9  -5  191.18   12.40
  -2  -9   5  179.48   13.80
   1   9  -5    2.00    4.00
  -1  -9   5    7.10    5.40
   0   9  -5  150.18   11.80
   0  -9   5  148.49   12.50
  -1   9  -5  174.68   12.90
   1  -9   5  175.68   14.20
  -2   9  -5   39.00    8.30
   2  -9   5   38.80    8.10
  -3   9  -5   28.10    7.60
   3  -9   5   27.30    7.50
  -4   9  -5    0.70    4.30
   4  -9   5    3.30    4.60
  -5   9  -5    0.20    4.30
   5  -9   5    5.90    5.50
  -6   9  -5   50.09   10.20
   6  -9   5   35.30    8.90
  -7   9  -5   70.19   11.80
   7  -9   5   71.19   11.90
  -8   9  -5   17.00    7.60
   8  -9   5    8.80    6.60
  -9   9  -5    4.90    5.80
   9  -9   5   -0.90    5.80
 -10   9  -5   50.09   11.60
  10  -9   5   44.70   10.80
 -11   9  -5   10.30    7.50
  11  -9   5   -7.20    5.50
  14   8  -5   -6.00    6.80
 -14  -8   5   -3.20    5.90
  13   8  -5   19.00    9.10
 -13  -8   5   -0.30    5.90
  12   8  -5   -7.30    6.10
 -12  -8   5   12.40    6.10
  11   8  -5  263.27   20.60
 -11  -8   5  270.97   15.70
  10   8  -5   37.60    9.20
 -10  -8   5   36.10    7.10
   9   8  -5   19.20    7.60
  -9  -8   5   23.20    6.10
   8   8  -5   -3.80    4.10
  -8  -8   5    0.90    3.30
   7   8  -5  462.65   17.80
  -7  -8   5  469.85   23.30
  -7  -8   5  512.15   18.50
   6   8  -5   46.30    6.50
  -6  -8   5   41.00    8.50
  -6  -8   5   53.19    6.50
   5   8  -5  179.58   10.60
  -5  -8   5  156.08   12.90
  -5  -8   5  182.08    9.40
   4   8  -5    7.40    4.40
  -4  -8   5   12.60    3.30
  -4  -8   5    7.40    5.70
   3   8  -5 1421.26   40.50
  -3  -8   5 1403.56   44.30
  -3  -8   5 1434.36   35.50
   2   8  -5  116.49    9.40
  -2  -8   5  136.59   11.80
  -2  -8   5  133.79    6.40
   1   8  -5  225.68   13.00
  -1  -8   5  276.37   15.80
  -1  -8   5  221.78    8.00
   0   8  -5   13.80    5.00
   0  -8   5    5.30    5.00
   0  -8   5    8.90    1.90
  -1   8  -5 1526.55   45.10
   1  -8   5 1540.85   46.70
  -2   8  -5  109.89   11.70
   2  -8   5  122.49   11.60
  -3   8  -5   40.80    7.80
   3  -8   5   25.20    6.70
  -4   8  -5   60.49    9.20
   4  -8   5   63.39    9.90
  -5   8  -5  284.17   17.30
   5  -8   5  283.77   17.50
  -6   8  -5   19.10    6.70
   6  -8   5    7.80    5.90
  -7   8  -5   27.30    8.00
   7  -8   5   10.40    5.80
  -8   8  -5   19.30    7.70
   8  -8   5   10.60    6.60
  -9   8  -5  130.09   15.60
   9  -8   5  116.19   14.70
 -10   8  -5   -6.10    4.80
  10  -8   5   -6.00    5.00
 -11   8  -5   59.79   11.50
  11  -8   5   63.09   12.20
 -12   8  -5   82.29   14.30
  12  -8   5   90.59   14.20
  14   7  -5   14.10    8.50
 -14  -7   5    4.20    6.10
  13   7  -5   23.20    9.80
 -13  -7   5   14.10    6.80
  12   7  -5   72.39   13.10
 -12  -7   5   93.69   11.50
  11   7  -5   27.20    9.70
 -11  -7   5   19.00    6.30
  10   7  -5    2.60    5.60
 -10  -7   5   -0.40    4.70
   9   7  -5   23.70    7.70
  -9  -7   5   24.50    6.00
   8   7  -5   46.80    9.70
  -8  -7   5   63.19    7.90
   7   7  -5   94.09   12.70
   7   7  -5   92.49    7.20
  -7  -7   5   93.69    8.20
   6   7  -5   -3.00    2.40
  -6  -7   5   -2.60    4.30
  -6  -7   5    0.90    3.00
   5   7  -5   -1.20    2.70
  -5  -7   5    0.20    3.70
  -5  -7   5    3.40    3.00
   4   7  -5  113.49    8.10
  -4  -7   5   84.89   10.30
  -4  -7   5  103.59    6.80
   3   7  -5   40.70    6.10
  -3  -7   5   42.00    7.80
  -3  -7   5   37.10    4.50
   2   7  -5   14.70    4.40
  -2  -7   5   11.40    5.20
  -2  -7   5   11.10    2.60
   1   7  -5   34.90    5.90
  -1  -7   5   38.70    3.80
  -1  -7   5   30.90    6.30
   0   7  -5   27.90    5.70
   0  -7   5   33.50    3.20
   0  -7   5   26.60    6.00
  -1   7  -5    5.30    4.20
   1  -7   5    8.00    4.60
   1  -7   5    6.30    1.80
  -2   7  -5   21.20    5.80
   2  -7   5   19.70    2.40
   2  -7   5   15.60    5.20
  -3   7  -5    6.90    4.80
   3  -7   5   13.90    5.60
   3  -7   5   19.00    2.60
  -4   7  -5    9.00    4.50
   4  -7   5    5.20    4.80
  -5   7  -5  310.07   17.20
   5  -7   5  300.07   16.90
  -6   7  -5   45.20    8.40
   6  -7   5   49.90    8.80
  -7   7  -5   -5.20    3.80
   7  -7   5   -4.50    3.80
  -8   7  -5   47.60    9.00
   8  -7   5   31.70    8.10
  -9   7  -5   19.10    7.20
   9  -7   5   23.20    7.30
 -10   7  -5    8.60    6.20
  10  -7   5    5.20    6.10
 -11   7  -5   30.90    9.60
  11  -7   5   29.60    8.80
 -12   7  -5    3.30    6.50
  12  -7   5   -1.20    6.30
 -13   7  -5   -1.60    5.90
  15   6  -5   20.00    9.50
 -15  -6   5   -4.30    6.50
  14   6  -5   18.50    9.00
 -14  -6   5   22.40    7.80
  13   6  -5    1.20    5.80
 -13  -6   5   -0.70    4.80
  12   6  -5   16.80    8.20
 -12  -6   5   20.40    6.70
  11   6  -5   82.69   13.50
 -11  -6   5   80.39   10.40
  10   6  -5   23.00    7.90
 -10  -6   5    8.00    4.80
   9   6  -5   86.39   12.90
  -9  -6   5   74.19    8.80
   8   6  -5  283.37   18.10
  -8  -6   5  252.97   13.10
   7   6  -5   88.39    6.20
   7   6  -5  105.99   13.40
  -7  -6   5   78.89    8.10
   6   6  -5   15.50    5.30
   6   6  -5   20.50    3.90
  -6  -6   5   15.00    5.40
  -6  -6   5   19.30    4.50
   5   6  -5  464.45   15.90
  -5  -6   5  472.05   16.20
  -5  -6   5  458.85   20.70
   4   6  -5  896.61   25.40
  -4  -6   5  858.41   29.50
  -4  -6   5  844.32   24.10
  -3  -6   5   93.49    6.00
  -3  -6   5   95.39    8.70
   2   6  -5   21.40    4.40
  -2  -6   5   14.80    2.80
  -2  -6   5   17.90    5.20
   1   6  -5  886.11   27.10
  -1  -6   5  910.41   22.90
  -1  -6   5  887.21   29.10
  -1   6  -5    1.40    3.10
   1  -6   5    1.60    1.60
   1  -6   5   -1.00    3.00
  -2   6  -5 1266.07   37.00
   2  -6   5 1226.28   37.10
   2  -6   5 1247.78   29.40
  -3   6  -5  308.97   15.10
   3  -6   5  309.97   15.20
   3  -6   5  264.67    9.00
  -4   6  -5  279.47   14.60
   4  -6   5  251.87    9.00
   4  -6   5  252.27   14.00
  -5   6  -5   48.90    8.10
   5  -6   5   52.29    4.50
   5  -6   5   53.79    8.10
  -6   6  -5  125.19   13.10
   6  -6   5   93.19   10.60
   6  -6   5   95.49    6.00
  -7   6  -5  179.08   13.40
   7  -6   5  177.68   12.90
   7  -6   5  190.58    8.80
  -8   6  -5   18.60    7.00
   8  -6   5   14.10    6.10
  -9   6  -5   -4.50    4.30
   9  -6   5    8.30    5.60
 -10   6  -5   15.30    6.90
  10  -6   5   28.70    7.90
 -11   6  -5   18.50    7.50
  11  -6   5   25.10    8.10
 -12   6  -5   49.80   10.70
  12  -6   5   36.00    9.30
 -13   6  -5   23.90    8.70
  15   5  -5  -12.00    5.90
 -15  -5   5   -2.10    5.90
  14   5  -5    3.30    6.90
 -14  -5   5    8.30    6.20
  13   5  -5    4.70    5.80
 -13  -5   5    1.70    5.40
  12   5  -5    6.50    7.00
 -12  -5   5   -2.40    4.20
  11   5  -5   83.39   13.90
 -11  -5   5   84.59   10.30
  10   5  -5   76.29   12.00
 -10  -5   5   94.59   10.50
   9   5  -5    9.00    5.40
  -9  -5   5    2.30    3.70
   8   5  -5   -2.30    3.60
  -8  -5   5    4.60    3.70
   7   5  -5   19.80    6.60
   7   5  -5   21.80    3.40
  -7  -5   5   17.60    4.60
   6   5  -5   39.00    4.40
   6   5  -5   35.90    7.30
  -6  -5   5   35.50    5.50
   5   5  -5   84.59    5.60
  -5  -5   5   91.79    6.50
  -5  -5   5   84.49    9.80
   4   5  -5   52.49    4.70
  -4  -5   5   46.10    6.90
  -4  -5   5   53.09    5.30
   3   5  -5   23.50    4.00
  -3  -5   5   31.10    3.90
  -3  -5   5   29.10    5.90
   2   5  -5    4.80    2.50
  -2  -5   5   -1.60    2.80
  -2  -5   5    5.00    2.10
   1   5  -5  107.79    7.20
  -1  -5   5  101.99    8.00
  -1  -5   5   98.99    5.30
   0   5  -5    5.30    3.10
   0  -5   5   -1.40    2.60
   0  -5   5    8.50    2.20
  -1   5  -5  218.18   11.20
   1  -5   5  235.88   12.10
   1  -5   5  223.88    7.70
  -2   5  -5  244.28   12.10
   2  -5   5  235.48    7.90
   2  -5   5  207.68   11.50
  -3   5  -5   53.99    7.20
   3  -5   5   61.29    7.30
   3  -5   5   57.69    4.10
  -4   5  -5  201.88   11.80
   4  -5   5  210.28   11.90
   4  -5   5  206.58    7.90
  -5   5  -5    4.90    4.10
   5  -5   5   -1.20    3.20
   5  -5   5    0.50    2.20
  -6   5  -5    9.00    4.80
   6  -5   5    7.10    4.50
   6  -5   5   13.40    3.10
  -7   5  -5  172.98   12.60
   7  -5   5  161.18   11.70
   7  -5   5  152.28    8.10
  -8   5  -5   34.50    7.70
   8  -5   5   23.20    6.50
   8  -5   5   24.60    4.30
  -9   5  -5   92.79   11.90
   9  -5   5   95.19    7.40
   9  -5   5   96.29   11.40
 -10   5  -5   -2.40    4.50
  10  -5   5    1.80    3.40
  10  -5   5    2.60    4.90
 -11   5  -5   33.90    8.60
  11  -5   5   48.80    9.10
 -12   5  -5    6.90    6.10
  12  -5   5    1.60    4.90
 -13   5  -5    9.90    7.20
 -14   5  -5   14.90    8.20
  15   4  -5   18.60    9.90
 -15  -4   5   46.80   10.00
  14   4  -5   -4.50    6.20
 -14  -4   5  -11.90    4.80
  13   4  -5   41.70   11.20
 -13  -4   5   45.20    8.80
  12   4  -5   99.19   14.60
 -12  -4   5   88.39   11.10
  11   4  -5    2.00    5.30
 -11  -4   5   15.90    5.60
  10   4  -5    7.90    6.70
 -10  -4   5   12.60    4.90
   9   4  -5  164.38   13.70
  -9  -4   5  160.68   10.80
   8   4  -5   26.50    6.90
  -8  -4   5   21.20    5.40
   7   4  -5   14.20    2.30
   7   4  -5   15.00    5.60
  -7  -4   5   10.00    4.10
   6   4  -5  583.24   15.80
   6   4  -5  580.94   23.80
  -6  -4   5  612.44   19.60
   5   4  -5   15.10    4.60
   5   4  -5   20.20    2.90
  -5  -4   5   15.00    3.70
   4   4  -5   25.60    3.50
  -4  -4   5   31.70    4.40
  -4  -4   5   33.80    6.30
   3   4  -5  894.31   24.30
  -3  -4   5  936.31   24.70
  -3  -4   5  959.10   29.00
   2   4  -5    1.20    1.90
  -2  -4   5   -4.20    1.60
  -2  -4   5    0.60    2.60
   1   4  -5   39.80    4.90
  -1  -4   5   43.60    6.00
  -1  -4   5   43.10    4.10
   0   4  -5  535.95   17.40
   0  -4   5  521.65   14.60
   0  -4   5  522.65   18.40
  -1   4  -5  809.52   24.30
   1  -4   5  813.92   25.00
   1  -4   5  827.42   20.60
  -2   4  -5  465.15   17.20
   2  -4   5  493.85   13.50
   2  -4   5  481.95   17.30
  -3   4  -5   87.89    7.30
   3  -4   5  101.19    7.50
   3  -4   5  106.99    5.30
  -4   4  -5  223.28   11.90
   4  -4   5  226.78   11.30
   4  -4   5  206.18    8.10
  -5   4  -5   67.29    7.90
   5  -4   5   70.99    4.90
   5  -4   5   78.79    7.30
  -6   4  -5  188.88   12.00
   6  -4   5  190.48   11.30
   6  -4   5  193.58    8.50
  -7   4  -5    2.20    3.90
   7  -4   5    2.80    2.30
   7  -4   5   -2.10    3.50
  -8   4  -5  242.18   15.00
   8  -4   5  274.77   14.60
   8  -4   5  264.67   11.40
  -9   4  -5    1.80    4.20
   9  -4   5    2.50    3.20
   9  -4   5    6.30    4.90
 -10   4  -5  119.99   13.10
  10  -4   5  106.49   11.90
  10  -4   5  113.39    8.40
 -11   4  -5    6.10    5.10
  11  -4   5    3.30    4.00
  11  -4   5    8.10    5.60
 -12   4  -5  228.78   16.90
  12  -4   5  189.58   15.00
  12  -4   5  214.78   12.60
 -13   4  -5   16.40    7.30
  13  -4   5    8.10    5.20
 -14   4  -5   20.10    7.70
  15   3  -5    6.50    8.80
 -15  -3   5   -0.50    6.40
  14   3  -5    3.60    7.70
 -14  -3   5   15.00    6.60
  13   3  -5   -7.60    5.70
 -13  -3   5    0.20    5.20
  12   3  -5   13.40    7.40
 -12  -3   5    9.90    6.10
  11   3  -5    3.60    5.20
 -11  -3   5    3.60    4.10
  10   3  -5    7.50    5.30
 -10  -3   5   11.00    5.10
   9   3  -5   29.50    7.60
  -9  -3   5   19.50    5.10
   8   3  -5  495.75   22.60
  -8  -3   5  495.55   18.80
   7   3  -5   21.30    5.80
  -7  -3   5   21.30    4.80
   6   3  -5  122.19    9.90
  -6  -3   5  115.29    7.60
   5   3  -5  131.49   10.10
   5   3  -5  159.68    5.30
  -5  -3   5  146.49    8.30
   4   3  -5   87.99    4.20
   4   3  -5   96.49    8.20
  -4  -3   5   90.79    6.30
   3   3  -5  427.66   12.40
  -3  -3   5  450.75   16.80
  -3  -3   5  412.36   13.70
   2   3  -5  129.89    6.10
  -2  -3   5  116.69    6.30
  -2  -3   5  109.29    7.80
   1   3  -5   49.90    4.50
  -1  -3   5   51.09    4.20
  -1  -3   5   44.50    5.30
   0   3  -5   99.29    6.10
   0  -3   5  106.29    5.40
   0  -3   5  107.89    6.90
  -1   3  -5  130.99    7.50
   1  -3   5  118.79    7.30
   1  -3   5  122.49    5.60
  -2   3  -5  293.57   11.90
   2  -3   5  270.37   11.20
   2  -3   5  255.37    8.90
  -3   3  -5  492.65   17.20
   3  -3   5  462.35   13.50
   3  -3   5  447.66   15.90
  -4   3  -5   76.39    8.30
   4  -3   5   66.39    4.60
   4  -3   5   67.19    5.90
  -5   3  -5  159.48   10.00
   5  -3   5  152.58    9.00
   5  -3   5  166.08    7.40
  -6   3  -5   49.99    7.10
   6  -3   5   51.39    5.00
   6  -3   5   53.69    6.80
  -7   3  -5    5.70    4.10
   7  -3   5   10.20    3.00
   7  -3   5   14.00    4.50
   8  -3   5   10.50    4.30
   8  -3   5    7.00    3.10
  -9   3  -5  290.87   16.40
   9  -3   5  271.97   14.80
   9  -3   5  301.87   13.00
 -10   3  -5   85.79   10.80
  10  -3   5   98.29    8.00
  10  -3   5  104.89   11.10
 -11   3  -5   17.30    6.50
  11  -3   5   30.70    6.90
  11  -3   5   19.40    5.30
 -12   3  -5    1.80    5.30
  12  -3   5    9.50    5.70
  12  -3   5   -2.60    3.70
 -13   3  -5    0.60    5.70
  13  -3   5   -1.80    3.60
 -14   3  -5   12.80    7.00
  14  -3   5   16.50    6.00
  15  -3   5    5.50    5.80
  15   2  -5   -2.30    7.70
 -15  -2   5   -1.10    6.70
  14   2  -5   13.10    8.50
 -14  -2   5   19.30    7.10
  13   2  -5    3.70    7.00
 -13  -2   5    2.60    5.30
  12   2  -5   33.00    9.50
 -12  -2   5   33.80    7.70
  11   2  -5   47.50   10.70
 -11  -2   5   65.49    8.90
  10   2  -5   79.69   11.70
 -10  -2   5   64.89    8.60
   9   2  -5   44.60    9.10
  -9  -2   5   27.90    6.00
   8   2  -5  348.77   18.40
  -8  -2   5  349.37   15.10
   7   2  -5    3.00    3.60
  -7  -2   5    1.40    3.00
   6   2  -5   11.20    4.10
  -6  -2   5    8.80    3.30
   5   2  -5  119.39    9.00
  -5  -2   5  109.19    7.10
   4   2  -5 4421.66  103.59
  -4  -2   5 4312.07   98.59
   3   2  -5  375.06   10.10
   3   2  -5  395.16   10.40
   3   2  -5  360.36   15.20
  -3  -2   5  393.36   12.80
   2   2  -5  330.47    9.80
  -2  -2   5  337.47   13.00
  -2  -2   5  323.57   10.90
   1   2  -5 1656.63   39.10
  -1  -2   5 1694.43   41.80
  -1  -2   5 1647.14   39.20
   0   2  -5 1089.29   27.60
   0  -2   5 1088.19   28.60
   0  -2   5 1082.59   26.50
  -1   2  -5  879.11   24.10
   1  -2   5  908.81   22.40
   1  -2   5  891.01   24.10
  -2   2  -5  989.30   27.30
   2  -2   5 1009.60   26.40
   2  -2   5 1008.10   24.80
  -3   2  -5   15.90    3.90
   3  -2   5   11.10    3.00
   3  -2   5   10.10    2.60
  -4   2  -5 1683.93   43.80
   4  -2   5 1687.83   41.50
   4  -2   5 1656.43   39.80
  -5   2  -5   28.80    5.00
   5  -2   5   36.70    4.10
   5  -2   5   39.00    4.80
  -6   2  -5    4.70    3.20
   6  -2   5    7.40    2.70
   6  -2   5   10.70    3.40
  -7   2  -5   19.70    5.00
   7  -2   5   22.90    4.60
   7  -2   5   22.30    3.90
  -8   2  -5    2.50    3.50
   8  -2   5    4.70    2.70
   8  -2   5    6.00    3.70
  -9   2  -5  370.06   17.90
   9  -2   5  387.36   15.10
   9  -2   5  376.26   16.60
 -10   2  -5   98.49   11.60
  10  -2   5   83.89    8.50
  10  -2   5   93.79    9.00
 -11   2  -5   39.20    7.90
  11  -2   5   35.40    7.20
  11  -2   5   41.60    6.50
 -12   2  -5   74.09   11.00
  12  -2   5   63.79    9.70
  12  -2   5   89.99    9.60
 -13   2  -5    3.70    5.30
  13  -2   5    8.30    4.70
 -14   2  -5    1.40    5.10
  14  -2   5    1.10    4.50
  15  -2   5   -4.40    4.40
  15   1  -5   18.70   10.10
 -15  -1   5   22.10    8.00
  14   1  -5   -5.70    6.20
 -14  -1   5    2.30    5.70
  13   1  -5   20.30    8.90
 -13  -1   5   29.60    7.40
  12   1  -5    8.20    7.00
 -12  -1   5    7.30    5.00
  11   1  -5    3.30    5.40
 -11  -1   5    0.40    4.30
  10   1  -5    2.00    5.20
 -10  -1   5   -1.70    3.80
   9   1  -5   88.19   11.60
  -9  -1   5   88.99    9.30
   8   1  -5  377.06   19.30
  -8  -1   5  380.86   15.70
   7   1  -5   24.50    6.20
  -7  -1   5   13.70    4.30
   6   1  -5  267.47   14.20
  -6  -1   5  278.67   11.70
   5   1  -5  218.38   12.10
  -5  -1   5  210.08    9.70
   4   1  -5   20.70    5.00
  -4  -1   5   15.60    3.50
   3   1  -5   22.60    4.30
  -3  -1   5   23.70    3.90
   2   1  -5  457.75   11.40
   2   1  -5  451.45   15.90
  -2  -1   5  449.76   13.60
  -2  -1   5  441.36   11.30
   1   1  -5  137.89    5.30
   1   1  -5  128.89    7.00
  -1  -1   5  132.99    6.10
   0   1  -5    3.20    1.70
   0  -1   5    0.00    1.80
   0  -1   5    5.10    2.30
  -1   1  -5 2815.02   65.59
   1  -1   5 2878.21   64.99
   1  -1   5 2916.31   64.49
  -2   1  -5  847.52   23.70
   2  -1   5  889.71   22.30
   2  -1   5  887.21   22.10
  -3   1  -5   28.90    4.40
   3  -1   5   30.00    3.60
   3  -1   5   25.60    3.20
  -4   1  -5   70.69    6.10
   4  -1   5   76.49    4.90
   4  -1   5   62.09    4.50
  -5   1  -5   96.99    7.20
   5  -1   5   87.19    5.50
   5  -1   5   91.89    5.60
  -6   1  -5   62.49    7.00
   6  -1   5   59.39    5.20
   6  -1   5   60.49    5.10
  -7   1  -5   22.30    4.90
   7  -1   5   18.70    4.00
   7  -1   5   20.50    3.80
  -8   1  -5   45.20    7.20
   8  -1   5   49.20    5.90
   8  -1   5   50.89    6.30
  -9   1  -5  302.97   15.30
   9  -1   5  261.97   13.20
   9  -1   5  269.07   12.50
 -10   1  -5    5.50    4.20
  10  -1   5   10.30    4.80
  10  -1   5    6.70    3.80
 -11   1  -5    3.60    4.50
  11  -1   5    2.60    4.30
  11  -1   5    3.40    3.40
 -12   1  -5   13.20    6.10
  12  -1   5   18.10    6.30
  12  -1   5   27.40    6.10
 -13   1  -5    0.80    5.40
  13  -1   5   18.50    5.50
 -14   1  -5   31.20    8.00
  14  -1   5   47.90    8.30
  15  -1   5   14.40    5.70
  16  -1   5   22.50    6.50
  15   0  -5   31.30   11.30
 -15   0   5   45.50   10.00
  14   0  -5   52.89   12.80
 -14   0   5   44.40    9.40
  13   0  -5   51.69   11.40
 -13   0   5   62.29    9.50
  12   0  -5   15.30    8.70
 -12   0   5   17.70    6.50
  11   0  -5    3.30    5.40
 -11   0   5   13.40    5.00
  10   0  -5  170.68   14.60
 -10   0   5  169.08   11.40
   9   0  -5  182.78   13.90
  -9   0   5  195.18   11.70
   8   0  -5  121.69   11.30
  -8   0   5  110.39    8.50
   7   0  -5  461.15   20.30
  -7   0   5  427.46   16.20
   6   0  -5  402.46   18.00
  -6   0   5  389.76   14.50
   5   0  -5 1105.29   33.50
  -5   0   5 1097.29   29.50
   4   0  -5  845.32   26.40
  -4   0   5  819.12   22.90
   3   0  -5  364.86   14.50
  -3   0   5  375.66   12.40
   2   0  -5  388.06    8.90
   2   0  -5  344.67   13.20
  -2   0   5  304.77   11.00
   1   0  -5  108.89    4.40
   1   0  -5  110.09    6.30
  -1   0   5  110.99    5.60
   0   0  -5 6931.91  150.58
   0   0  -5 6758.22  149.19
   0   0   5 6904.81  149.39
   1   0   5 1177.08   25.00
   1   0   5  848.12   24.50
  -2   0  -5  176.48    7.70
   2   0   5  157.18    6.60
   2   0   5  162.48    5.70
  -3   0  -5 2557.04   61.89
  -3   0  -5 2770.02   58.99
   3   0   5 2657.03   60.09
   3   0   5 2567.44   58.29
  -4   0  -5  527.45   17.10
   4   0   5  518.95   13.70
   4   0   5  514.95   15.30
  -5   0  -5  620.94   19.90
   5   0   5  594.74   17.60
   5   0   5  603.54   16.40
  -6   0  -5  339.37   13.70
   6   0   5  281.07   10.40
   6   0   5  283.77   11.20
  -7   0  -5  366.76   15.40
   7   0   5  367.46   13.00
   7   0   5  348.97   13.30
  -8   0  -5  291.37   14.00
   8   0   5  278.17   11.80
   8   0   5  270.47   12.00
  -9   0  -5   52.29    7.50
   9   0   5   46.70    6.20
   9   0   5   52.99    6.60
 -10   0  -5   34.80    6.90
  10   0   5   31.90    5.70
  10   0   5   36.60    6.30
 -11   0  -5  390.36   19.10
  11   0   5  409.26   17.80
  11   0   5  413.56   17.40
 -12   0  -5   -2.80    3.80
  12   0   5   10.00    5.20
  12   0   5    3.30    3.90
 -13   0  -5  104.39   12.30
  13   0   5  108.79   11.50
 -14   0  -5    6.70    5.00
  14   0   5    8.70    5.40
  15   0   5   38.40    8.60
  16   0   5  126.49   13.90
  15  -1  -5   23.60   10.30
 -15   1   5   21.90    7.90
  14  -1  -5   -0.50    7.20
 -14   1   5    3.80    6.00
  13  -1  -5   25.30    9.80
 -13   1   5   29.50    7.30
  12  -1  -5   33.90    9.60
 -12   1   5   46.70    8.40
  11  -1  -5    3.00    6.00
 -11   1   5   -1.70    4.00
  10  -1  -5   86.09   12.90
 -10   1   5   63.79    8.30
   9  -1  -5   -2.80    4.20
  -9   1   5    2.70    4.10
   8  -1  -5  123.49   13.30
  -8   1   5  101.29    8.20
  -8   1   5   80.39    6.80
   7  -1  -5    7.00    4.40
  -7   1   5   10.50    1.90
  -7   1   5   10.90    3.80
   6  -1  -5    4.90    3.90
  -6   1   5    2.00    1.40
  -6   1   5    0.10    2.40
   5  -1  -5    3.50    3.10
  -5   1   5    4.80    1.40
  -5   1   5    4.20    2.60
   4  -1  -5   54.89    7.30
  -4   1   5   51.09    2.50
  -4   1   5   58.19    5.00
  -4   1   5   49.20    2.70
   3  -1  -5  240.58   11.40
  -3   1   5  260.87    9.60
  -3   1   5  245.98    6.90
  -3   1   5  246.48    7.00
   2  -1  -5  176.08    8.90
   2  -1  -5  180.78    5.60
  -2   1   5  177.88    7.40
   1  -1  -5   79.29    5.50
   1  -1  -5   81.99    3.90
  -1   1   5   85.49    4.90
   0  -1  -5   13.00    2.20
   0  -1  -5    7.20    2.30
   0   1   5   10.60    2.50
  -1  -1  -5  324.87   10.70
  -1  -1  -5  338.37    9.90
   1   1   5  349.67   10.60
  -2  -1  -5  118.89    3.80
  -2  -1  -5  109.99    6.00
  -2  -1  -5  116.49    3.90
   2   1   5  109.79    5.50
  -3  -1  -5   43.30    4.70
   3   1   5   49.60    4.00
  -4  -1  -5   70.89    2.60
  -4  -1  -5   69.49    5.60
   4   1   5   66.29    4.70
   4   1   5   69.79    2.70
  -5  -1  -5  354.86   12.30
  -5  -1  -5  335.27   13.20
   5   1   5  327.97    9.50
   5   1   5  328.47   11.70
  -6  -1  -5   52.49    6.40
   6   1   5   46.10    5.10
   6   1   5   46.00    3.80
  -7  -1  -5  103.49    7.80
   7   1   5   99.19    5.80
   7   1   5  113.59    7.10
  -8  -1  -5  200.18   11.50
   8   1   5  228.48    9.90
   8   1   5  235.08   10.80
  -9  -1  -5   23.60    5.50
   9   1   5   24.00    4.50
   9   1   5   15.40    4.50
 -10  -1  -5   -2.10    3.40
  10   1   5    0.40    3.30
  10   1   5    1.20    3.10
 -11  -1  -5   10.10    4.60
  11   1   5    7.50    4.10
  11   1   5   19.30    5.30
 -12  -1  -5   81.19   10.50
  12   1   5   68.49    8.60
  12   1   5   74.49    9.70
 -13  -1  -5   -1.50    4.00
  13   1   5    3.20    4.10
 -14  -1  -5   15.90    6.80
  14   1   5   33.50    7.10
  15   1   5   26.80    7.00
  15  -2  -5   55.69   13.10
 -15   2   5   42.40    9.60
  14  -2  -5   11.40    9.30
 -14   2   5   -5.30    5.10
  13  -2  -5   -4.80    6.10
 -13   2   5   24.50    7.00
  12  -2  -5    5.80    7.40
 -12   2   5    3.00    4.70
  11  -2  -5   23.10    8.00
 -11   2   5   22.60    6.20
  10  -2  -5   10.40    6.70
 -10   2   5   10.40    4.70
   9  -2  -5  215.68   15.80
  -9   2   5  208.78   11.70
   8  -2  -5   31.20    7.50
  -8   2   5   26.90    3.90
  -8   2   5   24.60    5.00
   7  -2  -5  599.24   24.70
  -7   2   5  633.64   20.20
  -7   2   5  581.44   17.30
   6  -2  -5   14.80    4.90
  -6   2   5   28.80    4.40
  -6   2   5   23.50    3.40
   5  -2  -5   36.00    6.40
  -5   2   5   36.10    3.20
  -5   2   5   41.50    4.90
   4  -2  -5   13.40    4.00
  -4   2   5   14.50    3.30
  -4   2   5   15.80    2.50
   3  -2  -5  609.64   20.70
  -3   2   5  613.44   16.20
  -3   2   5  622.94   17.50
   2  -2  -5  494.35   17.30
   2  -2  -5  542.45   14.20
  -2   2   5  543.85   15.20
   1  -2  -5  580.44   17.80
   1  -2  -5  587.64   15.50
  -1   2   5  590.54   16.00
   0  -2  -5   34.70    3.10
   0  -2  -5   39.60    4.40
   0   2   5   30.70    3.30
  -1  -2  -5  332.47   10.10
  -1  -2  -5  324.17   10.80
   1   2   5  343.97   10.40
  -2  -2  -5   24.70    2.00
  -2  -2  -5   32.90    3.90
   2   2   5   29.00    3.40
   2   2   5   25.70    2.00
  -3  -2  -5    6.80    2.30
   3   2   5    8.30    2.40
  -4  -2  -5   64.79    5.30
   4   2   5   59.29    4.60
  -5  -2  -5  572.64   18.70
   5   2   5  570.24   17.20
   5   2   5  584.94   14.00
   5   2   5  590.74   14.20
  -6  -2  -5  601.14   19.80
   6   2   5  580.44   18.00
   6   2   5  582.94   15.60
  -7  -2  -5   20.20    4.40
   7   2   5   11.60    3.10
   7   2   5   21.90    3.30
  -8  -2  -5   78.69    7.30
   8   2   5   59.29    6.50
   8   2   5   64.29    5.40
  -9  -2  -5  142.59    9.30
  -9  -2  -5  161.78   10.60
   9   2   5  142.29    8.50
 -10  -2  -5  260.67   13.30
 -10  -2  -5  233.78   13.50
  10   2   5  266.57   12.50
 -11  -2  -5   18.80    5.70
 -11  -2  -5   15.60    5.20
  11   2   5   17.20    5.00
 -12  -2  -5  229.38   13.60
 -12  -2  -5  203.28   13.70
 -13  -2  -5  106.39   12.00
  13   2   5  129.19   11.10
 -14  -2  -5   59.99    9.60
  14   2   5   54.09    8.50
  15   2   5    8.80    4.70
  16   2   5   -1.60    5.10
  14  -3  -5   54.09   12.90
 -14   3   5   43.80    9.10
  13  -3  -5   15.40    8.90
 -13   3   5    2.30    5.40
  12  -3  -5   50.79   11.60
 -12   3   5   53.89    8.60
  11  -3  -5   93.29   14.50
 -11   3   5   72.19    9.50
  10  -3  -5   23.60    8.20
 -10   3   5   34.40    6.30
   9  -3  -5   26.00    8.00
  -9   3   5   18.00    4.80
   8  -3  -5   36.30    9.10
  -8   3   5   56.09    6.00
  -8   3   5   45.40    6.20
   7  -3  -5   10.30    5.60
  -7   3   5   14.00    4.00
  -7   3   5   18.30    3.70
   6  -3  -5    7.00    4.50
  -6   3   5   14.40    3.40
   5  -3  -5   63.49    8.50
  -5   3   5   69.39    4.90
  -5   3   5   65.39    5.40
   4  -3  -5    4.90    2.90
  -4   3   5    6.60    2.50
   3  -3  -5    0.10    2.60
  -3   3   5    3.90    2.30
  -3   3   5    1.10    1.60
  -2   3   5   62.89    4.50
   1  -3  -5  625.14   17.50
   1  -3  -5  633.24   19.70
  -1   3   5  651.13   17.10
   0  -3  -5   99.39    5.40
   0  -3  -5  101.69    6.00
   0   3   5   92.29    4.90
  -1  -3  -5  127.89    6.10
  -1  -3  -5  131.29    6.40
   1   3   5  134.09    5.90
  -2  -3  -5  125.99    5.20
  -2  -3  -5  121.49    6.50
   2   3   5  130.59    5.90
  -3  -3  -5   35.50    2.60
  -4  -3  -5  900.81   20.60
  -4  -3  -5  849.52   24.90
   4   3   5  894.91   23.40
   4   3   5  891.81   20.60
  -5  -3  -5    0.20    2.20
   5   3   5    0.10    1.00
   5   3   5   -0.50    2.10
   5   3   5    0.60    1.20
  -6  -3  -5  186.18    9.70
   6   3   5  205.08    9.10
   6   3   5  182.88    6.90
  -7  -3  -5  169.98    9.70
   7   3   5  176.88    9.00
   7   3   5  175.78    7.50
  -8  -3  -5  199.18   11.00
   8   3   5  189.08    8.60
   8   3   5  204.68   10.20
  -9  -3  -5    4.60    3.50
  -9  -3  -5    3.90    3.00
   9   3   5    0.90    2.60
 -10  -3  -5    6.20    4.30
 -10  -3  -5   10.40    4.20
  10   3   5    3.40    3.70
 -11  -3  -5   13.10    5.20
 -11  -3  -5    3.30    4.20
  11   3   5    6.10    4.20
 -12  -3  -5   91.09   10.90
 -12  -3  -5   70.39    9.40
 -13  -3  -5    5.10    4.60
 -13  -3  -5   10.30    5.00
 -14  -3  -5   -1.10    3.70
  14   3   5    1.80    4.00
  15   3   5   40.10    8.30
  16   3   5   15.90    6.50
  14  -4  -5   -4.10    6.70
 -14   4   5   12.70    6.80
  13  -4  -5  -10.10    6.00
 -13   4   5   -0.50    4.40
  12  -4  -5    4.10    7.20
 -12   4   5    3.20    5.00
  11  -4  -5    1.60    5.60
 -11   4   5    4.00    4.30
  10  -4  -5   29.80    9.30
 -10   4   5   32.10    6.20
   9  -4  -5  161.38   14.20
  -9   4   5  168.28   10.40
   8  -4  -5   64.59   10.70
  -8   4   5   65.69    7.20
  -8   4   5   60.39    7.00
   7  -4  -5   50.99    8.90
  -7   4   5   67.79    7.10
  -7   4   5   62.59    6.70
   6  -4  -5    9.80    4.60
  -6   4   5   12.90    3.30
  -6   4   5   10.10    3.20
   5  -4  -5  196.08   12.50
  -5   4   5  196.28    8.90
  -5   4   5  201.18    9.20
   4  -4  -5  274.17   13.90
  -4   4   5  238.88    9.40
  -4   4   5  232.58   10.00
   3  -4  -5   57.39    7.30
  -3   4   5   69.99    5.30
  -3   4   5   67.49    4.70
   2  -4  -5   62.69    7.20
  -2   4   5   52.39    4.70
  -2   4   5   42.80    4.10
   1  -4  -5   37.10    5.10
   1  -4  -5   42.90    4.60
  -1   4   5   45.70    4.00
   0  -4  -5   60.69    4.70
   0  -4  -5   59.29    5.30
   0   4   5   64.59    4.30
  -1  -4  -5  599.24   17.60
  -1  -4  -5  583.34   17.70
   1   4   5  587.04   16.00
  -2  -4  -5  186.78    7.50
  -2  -4  -5  173.38    8.30
   2   4   5  178.38    7.20
  -3  -4  -5  331.17   10.40
  -3  -4  -5  321.37   12.20
   3   4   5  334.17   10.90
  -4  -4  -5   54.79    5.90
  -4  -4  -5   50.79    3.50
   4   4   5   42.90    4.40
  -5  -4  -5  464.35   13.10
  -5  -4  -5  448.96   16.10
   5   4   5  480.55   15.00
  -6  -4  -5   19.90    4.20
   6   4   5   21.90    3.80
   6   4   5   22.30    3.20
  -7  -4  -5    7.70    3.10
   7   4   5    5.10    2.80
   7   4   5    4.90    2.20
  -8  -4  -5   78.09    8.40
   8   4   5   62.49    5.20
   8   4   5   57.39    6.50
  -9  -4  -5   20.10    5.10
  -9  -4  -5   18.50    4.70
   9   4   5   16.90    4.10
 -10  -4  -5   96.79    9.00
 -10  -4  -5  107.99    9.10
  10   4   5  110.69    8.00
 -11  -4  -5    8.30    4.70
 -11  -4  -5   14.40    5.00
  11   4   5    9.50    4.40
 -12  -4  -5  141.59   11.20
 -12  -4  -5  171.78   12.20
 -13  -4  -5    1.00    5.10
 -13  -4  -5    6.20    4.60
 -14  -4  -5   21.30    6.10
  14   4   5   14.80    5.90
  15   4   5    1.10    4.40
  16   4   5   44.00    8.50
  13  -5  -5   13.60    9.20
 -13   5   5   14.20    6.00
  12  -5  -5    8.10    7.40
 -12   5   5   12.90    5.50
  11  -5  -5   67.09   13.10
 -11   5   5   63.79    8.40
  10  -5  -5   -4.70    5.70
 -10   5   5   -0.60    3.30
   9  -5  -5   20.80    7.80
  -9   5   5   28.70    5.40
  -9   5   5   31.80    7.40
   8  -5  -5   67.79   11.40
  -8   5   5   76.69    7.70
  -8   5   5   81.89    8.70
   7  -5  -5   16.60    6.50
  -7   5   5   12.60    3.80
  -7   5   5   19.30    4.40
   6  -5  -5   85.79   11.20
  -6   5   5   85.69    6.40
  -6   5   5  109.39    7.80
   5  -5  -5    9.30    4.80
  -5   5   5   11.30    3.00
  -5   5   5   12.30    3.60
   4  -5  -5   54.69    7.60
  -4   5   5   62.69    4.90
  -4   5   5   63.59    6.60
   3  -5  -5  455.35   18.40
  -3   5   5  439.46   13.30
  -3   5   5  411.56   15.30
   2  -5  -5   60.79    7.20
  -2   5   5   62.69    5.30
  -2   5   5   55.19    4.20
   1  -5  -5    3.90    2.90
  -1   5   5   -0.30    1.90
  -1   5   5    3.50    2.40
   0  -5  -5  249.58   11.20
   0  -5  -5  234.68   10.30
   0   5   5  243.48    8.40
  -1  -5  -5    6.30    3.00
  -1  -5  -5    6.30    2.70
   1   5   5    5.80    2.30
  -2  -5  -5   11.00    3.00
  -2  -5  -5   11.60    3.20
   2   5   5   16.50    2.90
  -3  -5  -5   33.80    4.30
  -3  -5  -5   27.90    4.40
   3   5   5   29.10    3.70
  -4  -5  -5  309.57   12.60
  -4  -5  -5  308.07   10.90
   4   5   5  309.57   10.90
  -5  -5  -5   73.39    5.00
  -5  -5  -5   77.49    6.40
   5   5   5   83.39    5.80
  -6  -5  -5  140.49    6.90
  -6  -5  -5  157.68    9.20
   6   5   5  159.08    8.10
  -7  -5  -5   -3.10    2.00
   7   5   5   -0.20    1.80
   7   5   5   -1.60    2.30
  -8  -5  -5   11.20    3.50
   8   5   5   17.50    4.10
   8   5   5   12.80    3.30
  -9  -5  -5   -2.90    2.60
  -9  -5  -5    3.80    3.50
   9   5   5    1.60    2.70
 -10  -5  -5  191.58   11.70
 -10  -5  -5  190.08   11.70
  10   5   5  188.28   10.50
 -11  -5  -5   62.89    8.40
 -11  -5  -5   54.99    7.80
  11   5   5   70.89    8.30
 -12  -5  -5   38.30    7.50
 -12  -5  -5   43.90    7.80
 -13  -5  -5    3.80    4.20
 -13  -5  -5    4.30    5.00
 -14  -5  -5    3.80    4.80
  14   5   5    7.40    4.80
  15   5   5    6.50    4.70
  16   5   5   20.30    6.80
  13  -6  -5   28.60   11.40
  12  -6  -5    6.90    8.50
  11  -6  -5   38.90   11.00
 -11   6   5   58.99    8.00
  10  -6  -5    1.60    6.00
 -10   6   5    6.00    4.00
   9  -6  -5    6.20    6.70
  -9   6   5    9.80    4.70
  -9   6   5    5.70    3.60
   8  -6  -5   40.60    9.50
  -8   6   5   41.30    5.80
  -8   6   5   49.30    7.60
   7  -6  -5  172.88   14.80
  -7   6   5  181.28   11.10
  -7   6   5  176.68    9.30
   6  -6  -5  420.76   21.30
  -6   6   5  398.76   16.90
  -6   6   5  439.06   14.80
   5  -6  -5  121.99   10.90
  -5   6   5  136.49    9.20
  -5   6   5  146.69    7.30
   4  -6  -5   38.90    7.70
  -4   6   5   37.20    4.20
  -4   6   5   38.60    5.80
   3  -6  -5  216.48   12.90
  -3   6   5  245.98   11.50
  -3   6   5  243.18    8.80
   2  -6  -5   19.10    5.00
  -2   6   5   13.80    3.60
  -2   6   5   14.50    2.60
   1  -6  -5   51.29    6.90
  -1   6   5   50.99    3.90
  -1   6   5   53.19    6.20
   0  -6  -5  453.55   16.40
   0  -6  -5  449.66   17.10
   0   6   5  461.55   12.90
  -1  -6  -5  105.59    7.60
  -1  -6  -5  108.19    7.40
   1   6   5  103.49    5.30
  -2  -6  -5    0.70    2.30
  -2  -6  -5   -0.20    2.30
   2   6   5   -1.40    1.70
  -3  -6  -5   -0.70    2.30
  -3  -6  -5    4.30    2.80
   3   6   5   -0.50    1.80
  -4  -6  -5  177.28    8.60
  -4  -6  -5  173.48    9.50
   4   6   5  188.88    8.10
  -5  -6  -5  578.24   19.60
  -5  -6  -5  545.25   17.40
   5   6   5  542.45   17.00
  -6  -6  -5    8.20    2.70
  -6  -6  -5    6.90    3.40
   6   6   5    7.30    2.60
  -7  -6  -5  323.17   14.60
  -7  -6  -5  354.26   13.20
   7   6   5  365.66   13.80
  -8  -6  -5  339.77   15.20
   8   6   5  345.97   13.90
   8   6   5  343.77   14.20
  -9  -6  -5   35.20    6.30
   9   6   5   41.50    6.20
   9   6   5   35.10    5.30
 -10  -6  -5   89.69   10.00
  10   6   5   73.79    8.20
  10   6   5   83.89    8.70
 -11  -6  -5   96.59   10.40
 -11  -6  -5  107.49   11.10
  11   6   5  104.09    8.70
 -12  -6  -5   82.29   10.20
 -12  -6  -5  103.79   11.40
 -13  -6  -5   76.29   10.20
  13   6   5   78.99   10.00
 -14  -6  -5   -3.20    3.60
  14   6   5    7.40    5.30
  15   6   5   31.80    7.70
  16   6   5  109.99   13.10
  12  -7  -5    0.70    7.10
  11  -7  -5   59.49   12.90
  10  -7  -5   -2.60    6.10
   9  -7  -5   25.20    8.40
  -9   7   5   19.50    5.90
  -9   7   5   27.70    6.80
   8  -7  -5    6.90    7.00
  -8   7   5    7.00    3.50
  -8   7   5    6.90    4.30
   7  -7  -5   -6.20    3.70
  -7   7   5   -4.30    3.10
  -7   7   5   -1.10    2.60
   6  -7  -5   10.30    5.80
  -6   7   5   18.60    3.80
  -6   7   5   17.40    5.10
   5  -7  -5  203.28   14.30
  -5   7   5  203.78   12.00
  -5   7   5  181.88    8.40
   4  -7  -5   48.70    8.30
  -4   7   5   66.79    8.00
  -4   7   5   52.89    4.40
   3  -7  -5    7.20    4.70
  -3   7   5    5.00    2.10
  -3   7   5    7.00    3.60
   2  -7  -5    7.40    4.10
  -2   7   5    3.50    1.70
  -2   7   5   10.40    3.60
   1  -7  -5   66.79    8.30
  -1   7   5   71.59    8.20
  -1   7   5   76.59    4.20
   0  -7  -5  174.98   10.40
   0   7   5  150.48    6.10
   0   7   5  147.19    9.50
  -1  -7  -5    8.70    3.60
  -1  -7  -5   -1.50    2.20
   1   7   5    3.70    1.90
  -2  -7  -5  288.47   12.90
  -2  -7  -5  253.67   12.20
   2   7   5  285.27    9.50
  -3  -7  -5   22.10    4.50
  -3  -7  -5   17.20    4.10
   3   7   5   24.70    3.40
  -4  -7  -5    6.60    3.10
  -4  -7  -5   12.10    3.80
   4   7   5   12.50    2.80
  -5  -7  -5  187.28    9.60
  -5  -7  -5  175.68   10.30
   5   7   5  184.08    8.40
  -6  -7  -5   10.90    3.20
  -6  -7  -5    3.80    3.20
   6   7   5    3.80    2.60
  -7  -7  -5  319.97   14.80
  -7  -7  -5  289.77   12.60
   7   7   5  316.67   12.90
  -8  -7  -5   12.80    4.70
   8   7   5    6.10    3.70
  -9  -7  -5    6.60    4.30
   9   7   5   11.10    4.20
   9   7   5   15.20    4.70
 -10  -7  -5   71.79    9.10
  10   7   5   80.19    8.90
  10   7   5   60.49    8.00
 -11  -7  -5   23.20    6.10
  11   7   5   23.50    5.80
  11   7   5   18.60    5.40
 -12  -7  -5   20.60    5.90
  12   7   5   18.50    5.70
 -13  -7  -5   70.99   10.00
  13   7   5   71.49    9.50
 -14  -7  -5   17.70    6.30
  14   7   5   27.60    6.70
  15   7   5   26.10    7.20
  16   7   5   18.20    7.10
  12  -8  -5   27.90   11.30
  11  -8  -5    5.10    8.20
  10  -8  -5  109.29   16.60
   9  -8  -5    4.30    6.10
  -9   8   5   14.60    5.60
   8  -8  -5   31.10    9.00
  -8   8   5   32.50    7.10
   7  -8  -5   37.30    9.60
  -7   8   5   24.70    6.60
   6  -8  -5  175.18   14.60
  -6   8   5  158.78   12.00
   5  -8  -5   52.49    9.10
  -5   8   5   33.00    6.30
  -5   8   5   29.60    3.90
   4  -8  -5  700.73   28.30
  -4   8   5  678.13   25.20
  -4   8   5  713.63   19.00
   3  -8  -5  458.05   21.30
  -3   8   5  468.95   13.20
  -3   8   5  448.76   19.00
   2  -8  -5   21.90    6.10
  -2   8   5   15.00    2.40
  -2   8   5   17.80    5.10
   1  -8  -5   40.80    6.80
   0  -8  -5  114.29    9.20
   0   8   5  149.19   10.10
   0   8   5  134.29    5.50
  -1  -8  -5  210.68   12.10
   1   8   5  192.28   11.70
   1   8   5  215.18    7.60
  -2  -8  -5  402.26   16.70
  -2  -8  -5  384.56   16.30
   2   8   5  375.66   11.80
  -3  -8  -5   61.19    7.50
  -3  -8  -5   36.00    5.90
   3   8   5   44.80    4.40
  -4  -8  -5  466.05   17.80
  -4  -8  -5  473.95   18.50
   4   8   5  439.66   14.30
  -5  -8  -5  742.93   24.20
  -5  -8  -5  751.12   25.20
   5   8   5  733.73   21.30
  -6  -8  -5   37.80    6.40
  -6  -8  -5   49.90    6.80
   6   8   5   41.50    5.20
  -7  -8  -5   40.60    6.40
   7   8   5   14.60    3.70
  -9  -8  -5  297.77   15.40
   9   8   5  303.37   14.30
   9   8   5  305.97   15.10
 -10  -8  -5   60.19    8.50
  10   8   5   54.09    7.50
  10   8   5   62.59    8.40
 -11  -8  -5   49.30    8.10
  11   8   5   53.39    8.00
 -12  -8  -5    9.40    4.90
  12   8   5    8.20    4.70
 -13  -8  -5   63.19    9.40
  13   8   5   78.79   10.00
  14   8   5   67.89   10.10
  15   8   5   57.19   10.00
  16   8   5    9.40    6.20
  11  -9  -5    8.90    9.40
  10  -9  -5   -0.20    7.10
   9  -9  -5   70.99   13.70
  -9   9   5   63.99   10.60
   8  -9  -5   60.39   12.40
  -8   9   5   45.80    9.00
   7  -9  -5   25.40    9.10
  -7   9   5   18.20    6.50
   6  -9  -5   16.30    6.80
  -6   9   5   12.70    5.80
   5  -9  -5   45.80   10.10
  -5   9   5   41.70    8.10
   4  -9  -5   -3.20    4.80
  -4   9   5    2.60    4.10
   3  -9  -5   13.70    5.80
  -3   9   5   24.20    6.10
   2  -9  -5    3.50    4.90
  -2   9   5    3.00    3.90
   1  -9  -5  107.69   12.00
  -1   9   5   99.69   10.70
  -1   9   5   81.79    4.10
   0  -9  -5  276.97   15.30
   0   9   5  262.77   14.50
   0   9   5  270.67    8.30
  -1  -9  -5   15.50    5.10
   1   9   5   30.60    6.10
   1   9   5   27.40    3.10
  -2  -9  -5   43.80    7.20
   2   9   5   32.50    3.70
   2   9   5   27.20    6.50
  -3  -9  -5  220.28   12.90
  -3  -9  -5  221.68   12.80
   3   9   5  228.08    8.80
  -4  -9  -5    1.90    3.70
  -4  -9  -5    5.60    4.10
   4   9   5    0.00    2.30
  -5  -9  -5  307.97   15.20
  -5  -9  -5  272.47   14.00
   5   9   5  279.27   11.20
  -6  -9  -5   15.50    5.20
  -6  -9  -5   18.40    5.20
   6   9   5   20.50    4.30
  -7  -9  -5    0.60    3.40
  -7  -9  -5   13.40    5.10
   7   9   5    5.40    3.30
  -8  -9  -5    6.20    4.30
  -8  -9  -5    6.00    3.70
   8   9   5    6.80    3.60
  -9  -9  -5    1.20    3.90
  -9  -9  -5   -4.10    2.80
   9   9   5    1.90    3.20
 -10  -9  -5   -0.60    3.50
  10   9   5   -3.30    3.10
  10   9   5   -4.00    3.10
 -11  -9  -5   -0.40    4.00
  11   9   5    6.10    4.60
 -12  -9  -5   48.50    9.10
  12   9   5   52.59    8.60
 -13  -9  -5    0.00    4.60
  13   9   5    8.50    5.40
  14   9   5    2.60    4.90
  15   9   5   28.50    8.10
  10 -10  -5    0.80    6.40
   9 -10  -5   12.60    8.80
  -9  10   5    1.40    4.80
   8 -10  -5   39.30   10.40
  -8  10   5   22.10    7.60
   7 -10  -5   28.90    9.10
  -7  10   5   16.10    6.70
   6 -10  -5   10.60    7.20
  -6  10   5    6.90    5.10
   5 -10  -5    0.60    4.70
  -5  10   5   -7.70    2.80
   4 -10  -5   -3.60    5.20
  -4  10   5    8.00    4.70
   3 -10  -5  221.88   16.00
  -3  10   5  224.28   14.40
   2 -10  -5  184.08   14.20
  -2  10   5  146.29   11.90
   1 -10  -5  495.05   22.60
  -1  10   5  495.75   21.80
   0 -10  -5   -0.90    3.90
   0  10   5    3.30    4.00
  -1 -10  -5   14.90    5.40
   1  10   5   10.30    5.20
  -2 -10  -5  213.68   14.10
   2  10   5  220.38   13.90
   2  10   5  219.78    8.00
  -3 -10  -5   71.69    9.50
   3  10   5   74.29    9.70
   3  10   5   69.49    5.20
  -4 -10  -5   23.00    6.10
  -4 -10  -5   11.50    5.30
   4  10   5   19.60    3.70
  -5 -10  -5  217.08   13.80
  -5 -10  -5  257.57   14.40
   5  10   5  231.38   10.10
  -6 -10  -5   27.50    6.60
  -6 -10  -5   32.40    7.30
   6  10   5   22.80    4.60
  -7 -10  -5  238.98   14.40
  -7 -10  -5  267.17   15.30
   7  10   5  265.27   12.10
  -8 -10  -5  380.16   18.20
  -8 -10  -5  402.46   19.20
   8  10   5  412.66   16.10
  -9 -10  -5   34.70    7.20
  -9 -10  -5   24.40    6.40
   9  10   5   28.70    5.50
 -10 -10  -5    4.10    4.50
  10  10   5   -7.80    2.60
  10  10   5    2.10    4.00
 -11 -10  -5  107.79   12.30
  11  10   5  105.09   10.80
 -12 -10  -5   -0.40    4.50
  12  10   5    2.30    4.20
 -13 -10  -5   58.89    9.70
  13  10   5   60.19    9.80
  14  10   5    1.20    4.90
  15  10   5   54.49   10.10
   9 -11  -5    1.20    8.00
  -9  11   5    5.90    6.40
   8 -11  -5   16.00    8.80
  -8  11   5   26.00    8.80
   7 -11  -5   11.30    6.80
  -7  11   5   -7.20    4.50
   6 -11  -5    4.50    6.50
  -6  11   5   10.80    5.90
   5 -11  -5   12.10    6.10
  -5  11   5   -1.00    4.10
   4 -11  -5  132.19   15.50
  -4  11   5  131.89   12.20
   3 -11  -5   -4.10    4.30
  -3  11   5    0.10    4.20
   2 -11  -5   23.30    7.20
  -2  11   5   17.70    6.20
   1 -11  -5   -0.40    4.60
  -1  11   5    9.80    5.20
   0 -11  -5   16.30    6.60
   0  11   5   13.00    5.60
  -1 -11  -5   67.19   10.50
   1  11   5   44.60    8.40
  -2 -11  -5   23.40    6.30
   2  11   5   19.10    5.80
  -3 -11  -5    4.80    4.40
   3  11   5    1.20    3.80
  -4 -11  -5    1.90    4.50
   4  11   5    9.20    3.40
   4  11   5    8.10    4.60
  -5 -11  -5   46.20    8.20
  -5 -11  -5   45.40    8.60
   5  11   5   42.50    5.20
  -6 -11  -5   62.79    9.30
  -6 -11  -5   84.09   10.60
   6  11   5   71.79    6.40
  -7 -11  -5  106.69   12.10
  -7 -11  -5   80.29   10.40
   7  11   5   89.39    8.10
  -8 -11  -5   10.40    5.00
  -8 -11  -5   -1.10    4.20
   8  11   5   10.80    4.00
  -9 -11  -5   17.60    6.10
  -9 -11  -5   17.20    6.10
   9  11   5   18.80    4.80
 -10 -11  -5    4.80    9.10
 -10 -11  -5    2.50    4.50
  10  11   5    8.10    3.90
 -11 -11  -5    6.20    5.30
  11  11   5   10.00    5.00
 -12 -11  -5    7.40    5.50
  12  11   5    8.90    5.00
 -13 -11  -5   17.60    6.90
  13  11   5   21.60    6.80
  14  11   5   31.40    8.00
   8 -12  -5   28.90   10.20
  -8  12   5   12.90    7.50
   7 -12  -5   13.10    7.70
  -7  12   5   24.90    8.40
   6 -12  -5    5.30    6.90
  -6  12   5   22.90    7.30
   5 -12  -5   32.90    9.80
  -5  12   5   35.40    8.10
   4 -12  -5    6.10    5.90
  -4  12   5    1.10    4.60
   3 -12  -5   34.10    9.90
  -3  12   5   32.50    7.90
   2 -12  -5   48.20   10.20
  -2  12   5   41.80    8.20
   1 -12  -5   58.89   10.50
  -1  12   5   41.80    8.60
   0 -12  -5    4.10    5.40
   0  12   5   -1.50    4.20
  -1 -12  -5    9.60    6.30
   1  12   5    2.50    4.60
  -2 -12  -5    2.90    4.80
   2  12   5    0.00    4.20
  -3 -12  -5    5.90    4.90
   3  12   5    1.40    4.50
  -4 -12  -5  182.48   14.10
   4  12   5  181.18   14.00
  -5 -12  -5   97.59   12.40
   5  12   5  103.59   12.90
  -6 -12  -5   15.90    6.10
   6  12   5   21.50    6.70
  -7 -12  -5  116.59   13.10
  -7 -12  -5  132.59   14.20
   7  12   5   99.59    7.90
  -8 -12  -5   47.90    8.90
  -8 -12  -5   51.09    9.20
   8  12   5   42.00    6.30
  -9 -12  -5   13.50    6.00
  -9 -12  -5   11.50    5.50
   9  12   5    7.40    4.30
 -10 -12  -5    9.00    5.70
  10  12   5   13.80    5.10
 -11 -12  -5   18.20    7.10
  11  12   5    3.40    4.50
 -12 -12  -5   12.30    6.80
  12  12   5   16.40    5.90
 -13 -12  -5   15.80    7.60
  13  12   5   18.70    6.80
  14  12   5   -3.50    4.70
   7 -13  -5    6.00    7.40
  -7  13   5   -1.60    5.10
   6 -13  -5   17.30    9.40
  -6  13   5   24.00    8.20
   5 -13  -5   12.20    7.50
  -5  13   5   15.50    6.70
   4 -13  -5    8.50    6.60
  -4  13   5    3.60    5.30
   3 -13  -5   24.70    8.70
  -3  13   5   21.30    7.80
   2 -13  -5  104.89   14.70
  -2  13   5   85.49   12.90
   1 -13  -5    9.10    6.00
  -1  13   5    1.20    4.40
   0 -13  -5   10.20    6.40
   0  13   5    9.50    5.40
  -1 -13  -5   11.00    5.50
   1  13   5   12.60    6.40
  -2 -13  -5   -0.40    4.60
   2  13   5    5.10    4.90
  -3 -13  -5   12.60    6.40
   3  13   5   17.60    6.60
  -4 -13  -5   -2.20    4.60
   4  13   5    1.50    4.10
  -5 -13  -5   11.30    6.00
   5  13   5    9.70    5.50
  -6 -13  -5    0.40    4.50
   6  13   5   -1.90    4.70
  -7 -13  -5   12.00    6.00
   7  13   5    6.30    4.90
  -8 -13  -5   -2.60    4.80
   8  13   5    5.70    5.10
  -9 -13  -5    7.30    5.30
   9  13   5   13.70    6.30
 -10 -13  -5   10.00    5.60
 -11 -13  -5   17.30    7.70
  11  13   5   11.90    5.60
 -12 -13  -5    6.00    5.90
  12  13   5    5.00    5.50
  13  13   5    3.90    5.40
  -6  14   5    0.70    6.20
   5 -14  -5   31.30   10.90
  -5  14   5   52.89   11.50
   4 -14  -5    8.80    7.80
  -4  14   5   16.20    7.40
   3 -14  -5   -1.30    5.90
  -3  14   5   11.40    6.50
   2 -14  -5   23.60    7.70
  -2  14   5   12.50    6.60
   1 -14  -5   87.09   14.00
  -1  14   5   79.29   12.20
   0 -14  -5   51.89   11.30
   0  14   5   65.99   11.70
  -1 -14  -5    2.20    5.10
   1  14   5    8.30    5.30
  -2 -14  -5   21.20    7.50
   2  14   5   23.70    7.70
  -3 -14  -5    3.80    5.40
   3  14   5   -2.00    4.30
  -4 -14  -5   16.70    7.50
   4  14   5   16.40    6.50
  -5 -14  -5   21.30    7.80
   5  14   5   24.50    7.60
  -6 -14  -5    6.80    5.90
   6  14   5   14.50    6.50
  -7 -14  -5   75.79   11.80
   7  14   5   67.09   11.80
  -8 -14  -5  149.59   16.60
   8  14   5  142.69   16.20
  -9 -14  -5   12.40    6.80
   9  14   5    6.10    5.80
  10  14   5    9.10    6.20
  11  14   5    6.50    5.90
  12  14   5   -7.50    4.50
   4 -15  -5   73.69   13.50
  -4  15   5   32.60    9.60
   3 -15  -5    9.90    8.70
  -3  15   5   10.80    7.00
   2 -15  -5   21.40    9.20
  -2  15   5    8.60    7.30
   1 -15  -5   -1.20    6.40
  -1  15   5   -0.50    5.60
   0 -15  -5    1.60    6.40
   0  15   5    5.50    5.80
  -1 -15  -5   16.20    7.90
   1  15   5   12.80    6.80
  -2 -15  -5   15.20    8.00
   2  15   5   40.40    9.80
  -3 -15  -5    4.40    5.60
   3  15   5   -0.80    4.40
  -4 -15  -5   17.00    7.40
   4  15   5   10.70    6.90
  -5 -15  -5   27.50    8.80
   5  15   5   12.10    6.50
  -6 -15  -5    7.30    6.90
   6  15   5    1.80    5.70
  -7 -15  -5   -3.40    6.00
   7  15   5    1.90    4.90
  -8 -15  -5   20.60    8.50
   8  15   5    4.60    5.80
   9  15   5   11.70    7.70
  10  15   5  -10.10    4.20
   1 -16  -5   -2.00    6.40
  -1  16   5   15.70    7.90
   0 -16  -5  142.49   18.10
   0  16   5  141.99   18.40
  -1 -16  -5    2.60    6.90
   1  16   5    2.10    5.60
  -2 -16  -5   15.00    8.40
   2  16   5   12.00    7.00
  -3 -16  -5    0.20    6.30
   3  16   5    2.70    5.80
  -4 -16  -5   56.99   11.80
   4  16   5   41.90   11.20
  -5 -16  -5   10.00    7.40
   5  16   5   14.00    7.30
  -6 -16  -5   64.19   12.30
   6  16   5   42.40   10.90
  -7 -16  -5   -9.70    5.80
   7  16   5   -8.00    5.20
  -8 -16  -5   61.99   12.20
   8  16   5   34.70   10.30
   4  15  -6    3.50    6.50
   3  15  -6    5.00    6.60
  -3 -15   6   -9.70    5.20
   2  15  -6    1.90    7.00
  -2 -15   6    6.50    7.50
   1  15  -6   -0.30    6.40
  -1 -15   6    6.50    8.40
   0  15  -6    4.80    7.60
  -7 -14   6   77.79   15.20
  -6 -14   6    4.90    8.00
   5  14  -6   14.00    7.20
  -5 -14   6   28.90    9.70
   4  14  -6   45.60   10.60
  -4 -14   6   47.60   11.80
   3  14  -6   10.30    7.00
  -3 -14   6   21.60    9.10
   2  14  -6   51.29   10.90
  -2 -14   6   41.90   11.60
   1  14  -6   45.20   10.50
  -1 -14   6   15.00    8.90
   0  14  -6   87.29   14.20
   0 -14   6   93.39   15.10
  -1  14  -6   -1.70    7.20
   1 -14   6   12.30    8.20
  -2  14  -6    4.10    6.40
   2 -14   6   -3.40    6.20
  -3  14  -6    9.20    7.10
   3 -14   6   17.50    9.10
   9  13  -6   12.30    8.00
  -8 -13   6    3.20    7.30
  -7 -13   6    2.20    7.60
   6  13  -6   14.90   10.20
  -6 -13   6   -8.70    5.70
   5  13  -6   48.20    9.60
  -5 -13   6   19.20    8.20
   4  13  -6   78.39   11.90
  -4 -13   6   57.49   12.10
   3  13  -6   12.30    6.50
  -3 -13   6    2.40    6.50
   2  13  -6    4.60    5.80
  -2 -13   6   15.10    7.60
   1  13  -6   28.40    8.30
  -1 -13   6   19.40    8.00
   0  13  -6    1.50    5.60
   0 -13   6    7.90    7.90
  -1  13  -6    1.90    5.40
   1 -13   6   -0.90    5.60
  -2  13  -6    3.50    6.50
   2 -13   6   -3.80    5.50
  -3  13  -6   12.70    7.70
   3 -13   6   17.30    8.50
  -4  13  -6   40.40   10.40
   4 -13   6   31.80    9.80
  -5  13  -6    4.20    7.30
   5 -13   6    2.60    7.50
  -6  13  -6   14.30    9.80
   6 -13   6   30.20   10.50
  11  12  -6    7.70    8.40
  10  12  -6   37.30   11.70
   9  12  -6   22.60   10.00
  -8 -12   6   -4.50    6.20
  -7 -12   6    5.90    7.80
   6  12  -6    6.50    4.60
  -6 -12   6   -5.10    5.50
   5  12  -6   -2.20    4.00
  -5 -12   6    0.90    6.50
   4  12  -6   17.50    6.20
  -4 -12   6   15.60    7.60
   3  12  -6   49.30    9.90
  -3 -12   6   31.50    9.70
   2  12  -6  133.19   15.00
  -2 -12   6   92.29   13.60
   1  12  -6  130.29   15.00
  -1 -12   6  125.69   15.60
   0  12  -6   22.20    8.00
   0 -12   6   18.20    7.70
  -1  12  -6    0.90    5.30
   1 -12   6   -6.80    5.10
  -2  12  -6    9.10    6.80
   2 -12   6    5.00    5.60
  -3  12  -6    8.90    6.50
   3 -12   6    4.10    5.90
  -4  12  -6   10.00    6.60
   4 -12   6   14.60    8.10
  -5  12  -6    5.30    7.00
   5 -12   6   10.90    8.40
  -6  12  -6   65.29   12.50
   6 -12   6   40.40   11.20
  -7  12  -6    7.60    8.30
   7 -12   6   10.10    8.40
  12  11  -6   35.60   11.70
 -12 -11   6   32.20    8.20
  11  11  -6  133.89   18.80
 -11 -11   6  125.69   13.30
  10  11  -6   17.60    8.10
 -10 -11   6    9.30    5.80
   9  11  -6    4.20    6.90
  -8 -11   6   10.00    7.30
  -7 -11   6   87.79   13.80
   6  11  -6    5.80    4.70
  -6 -11   6   -0.10    4.90
   5  11  -6   14.70    5.70
  -5 -11   6   11.30    7.10
   4  11  -6   23.20    6.20
  -4 -11   6   16.60    7.40
   3  11  -6   45.50    8.40
  -3 -11   6   37.20    9.80
   2  11  -6   12.60    6.00
  -2 -11   6   10.20    6.80
   1  11  -6   48.90    9.20
  -1 -11   6   21.00    8.00
   0  11  -6  180.68   14.50
   0 -11   6  147.69   14.30
  -1  11  -6   67.59   11.10
   1 -11   6   55.29   10.50
  -2  11  -6   41.90    9.60
   2 -11   6   31.70    9.30
  -3  11  -6    7.10    6.00
   3 -11   6    3.30    6.30
  -4  11  -6   16.90    7.00
   4 -11   6   44.60    9.80
  -5  11  -6    0.40    5.10
   5 -11   6   -5.00    6.00
  -6  11  -6   93.39   14.40
   6 -11   6  104.89   15.20
  -7  11  -6  -11.00    5.00
   7 -11   6   16.70    8.60
  -8  11  -6   15.50    8.00
   8 -11   6   10.70    8.40
  -9  11  -6   72.79   13.70
   9 -11   6   46.40   12.50
  12  10  -6    0.20    6.80
 -12 -10   6    3.90    5.60
  11  10  -6   -0.40    6.10
 -11 -10   6    5.30    5.30
  10  10  -6   29.40   10.60
 -10 -10   6   29.50    6.90
   9  10  -6   40.90   11.50
  -9 -10   6   49.40    8.00
   8  10  -6   49.30   11.40
  -8 -10   6   48.80    7.40
  -7 -10   6   24.10    8.30
  -7 -10   6   33.10    6.10
   6  10  -6  113.59   11.70
  -6 -10   6  118.09   15.50
  -6 -10   6  119.89    8.40
   5  10  -6    1.00    4.10
  -5 -10   6    3.90    5.80
   4  10  -6   19.40    6.00
  -4 -10   6   18.00    6.80
   3  10  -6  287.97   15.90
  -3 -10   6  265.67   18.50
   2  10  -6  203.58   14.20
  -2 -10   6  217.88   16.20
   1  10  -6  145.49   12.40
  -1 -10   6  156.98   14.20
   0  10  -6   28.60    7.50
   0 -10   6   19.20    7.00
  -1  10  -6   69.59   10.90
   1 -10   6   76.29   11.30
  -2  10  -6    3.30    4.90
   2 -10   6    4.90    5.00
  -3  10  -6   37.70    8.80
   3 -10   6   18.70    7.10
  -4  10  -6   -3.40    4.60
   4 -10   6   -2.00    5.80
  -5  10  -6   90.49   12.90
   5 -10   6  126.79   15.40
  -6  10  -6   76.09   13.10
   6 -10   6   45.60   10.40
  -7  10  -6  146.49   17.40
   7 -10   6  149.09   16.90
  -8  10  -6    1.10    5.70
   8 -10   6   -2.40    4.90
  -9  10  -6   -8.60    4.50
   9 -10   6   -0.10    6.50
 -10  10  -6   15.90    8.00
  10 -10   6    5.30    7.90
  13   9  -6    6.40    7.90
 -13  -9   6    6.30    6.30
  12   9  -6    6.50    6.80
 -12  -9   6   -7.80    4.90
  11   9  -6   -2.70    5.30
 -11  -9   6    6.50    5.40
  10   9  -6  163.48   20.20
 -10  -9   6  150.38   12.10
   9   9  -6   79.49   13.30
  -9  -9   6  127.79   10.60
   8   9  -6    4.50    5.30
  -8  -9   6    8.20    4.50
  -7  -9   6   14.00    6.30
  -7  -9   6   18.00    4.90
   6   9  -6   64.39    8.00
  -6  -9   6   79.19    7.70
  -6  -9   6   59.99   10.50
   5   9  -6   -1.60    3.30
  -5  -9   6   14.10    6.40
  -5  -9   6    9.10    3.50
   4   9  -6   32.40    6.50
  -4  -9   6   22.80    7.10
  -4  -9   6   14.40    3.70
   3   9  -6  136.89   10.50
  -3  -9   6  116.99    6.90
  -3  -9   6  127.09   12.30
   2   9  -6  347.07   17.20
  -2  -9   6  334.87   19.50
   1   9  -6   45.60    8.10
  -1  -9   6   30.60    7.40
   0   9  -6  190.58   13.40
   0  -9   6  200.58   15.10
  -1   9  -6   17.80    6.30
   1  -9   6   15.60    6.60
  -2   9  -6  116.99   13.40
   2  -9   6  113.59   13.00
  -3   9  -6   20.10    6.40
   3  -9   6   14.00    6.80
  -4   9  -6   11.70    5.80
   4  -9   6    5.50    5.50
  -5   9  -6   -1.70    4.20
   5  -9   6   -6.20    4.30
  -6   9  -6   -8.90    4.20
   6  -9   6   -7.10    4.80
  -7   9  -6   23.80    8.00
   7  -9   6    4.10    6.10
  -8   9  -6    5.50    6.20
   8  -9   6    6.60    6.60
  -9   9  -6   -5.30    5.70
   9  -9   6    1.50    6.70
 -10   9  -6   59.19   11.50
  10  -9   6   54.99   12.20
 -11   9  -6   -9.20    5.70
  11  -9   6    3.00    6.90
  14   8  -6    1.40    8.70
 -14  -8   6    4.20    6.30
  13   8  -6   32.40   11.20
 -13  -8   6   32.20    8.30
  12   8  -6   19.90    8.90
 -12  -8   6   19.20    6.80
  11   8  -6   66.19   13.80
 -11  -8   6   70.89    9.90
  10   8  -6   -7.00    5.10
 -10  -8   6   -2.00    4.60
   9   8  -6  294.77   20.80
  -9  -8   6  329.37   16.00
   8   8  -6   -5.90    4.20
  -8  -8   6   -0.30    3.60
   7   8  -6   12.00    7.20
  -7  -8   6   14.10    4.40
   6   8  -6   -0.70    3.00
  -6  -8   6    2.10    3.10
  -6  -8   6    0.30    4.40
   5   8  -6  100.99    8.30
  -5  -8   6   99.99   12.40
  -5  -8   6   89.79    7.20
   4   8  -6   -3.60    3.10
  -4  -8   6    7.00    5.90
  -4  -8   6    2.50    2.80
   3   8  -6  234.58   12.70
  -3  -8   6  231.18    9.70
  -3  -8   6  199.88   14.80
   2   8  -6   52.49    7.40
  -2  -8   6   68.99   10.00
  -2  -8   6   50.99    5.00
   1   8  -6  183.38   11.90
  -1  -8   6  188.48    7.70
  -1  -8   6  169.68   13.00
   0   8  -6   -0.70    3.60
   0  -8   6    0.30    4.40
   0  -8   6   -1.50    1.80
  -1   8  -6  615.34   24.50
   1  -8   6  636.24   26.10
  -2   8  -6  836.42   30.20
   2  -8   6  803.72   30.50
  -3   8  -6   44.70    8.10
   3  -8   6   49.80    8.40
  -4   8  -6    6.10    5.00
   4  -8   6    3.50    4.50
  -5   8  -6  237.68   16.20
   5  -8   6  261.37   16.60
  -6   8  -6  165.58   14.40
   6  -8   6  190.18   14.90
  -7   8  -6   72.89   11.30
   7  -8   6   93.99   13.00
  -8   8  -6   34.80    9.00
   8  -8   6   37.30    9.20
  -9   8  -6   22.60    8.00
   9  -8   6   18.30    7.50
 -10   8  -6    7.90    6.60
  10  -8   6   35.20    9.40
 -11   8  -6    5.90    6.80
  11  -8   6   11.20    7.10
 -12   8  -6    7.30    7.00
  14   7  -6    0.20    7.70
 -14  -7   6    1.00    6.10
  13   7  -6    7.30    8.80
 -13  -7   6    6.50    6.60
  12   7  -6   41.30   11.10
 -12  -7   6   61.49    9.80
  11   7  -6   -6.40    6.30
 -11  -7   6    8.60    5.50
  10   7  -6   68.99   12.50
 -10  -7   6   83.69   10.00
   9   7  -6    6.20    5.50
  -9  -7   6   11.00    5.00
   8   7  -6  140.19   16.00
  -8  -7   6  162.58   10.90
   7   7  -6   -1.10    4.30
  -7  -7   6    2.20    3.50
   6   7  -6    6.30    3.40
  -6  -7   6    5.90    5.50
  -6  -7   6   12.40    4.00
   5   7  -6   96.79    7.60
  -5  -7   6  108.39    7.60
  -5  -7   6   95.39   11.90
   4   7  -6  322.47   13.80
  -4  -7   6  296.77   12.10
  -4  -7   6  314.37   17.00
   3   7  -6   78.19    7.30
  -3  -7   6  102.39   11.90
  -3  -7   6   84.49    6.00
   2   7  -6  220.68   11.90
  -2  -7   6  224.98    9.00
  -2  -7   6  186.08   13.20
   1   7  -6    4.90    3.70
  -1  -7   6    1.70    4.10
  -1  -7   6    5.20    2.20
   0   7  -6   15.90    5.10
   0  -7   6    9.10    4.90
   0  -7   6   18.50    2.90
  -1   7  -6   20.90    5.50
   1  -7   6   22.80    5.90
   1  -7   6   28.30    3.30
  -2   7  -6  286.57   15.40
   2  -7   6  304.67   16.20
   2  -7   6  275.17    9.20
  -3   7  -6  158.58   11.70
   3  -7   6  164.78   12.00
   3  -7   6  182.38    7.10
  -4   7  -6    1.20    4.30
   4  -7   6    8.60    5.00
  -5   7  -6    8.20    5.30
   5  -7   6    8.90    5.40
  -6   7  -6  110.49   13.40
   6  -7   6  107.89   12.30
  -7   7  -6   14.70    6.50
   7  -7   6   11.10    5.90
  -8   7  -6   41.30    9.30
   8  -7   6   33.40    7.90
  -9   7  -6   80.99   12.60
   9  -7   6   63.09   10.50
 -10   7  -6   96.29   13.80
  10  -7   6   95.49   12.90
 -11   7  -6    3.40    6.10
  11  -7   6    2.40    5.90
 -12   7  -6    0.60    6.30
 -13   7  -6    6.60    7.30
  14   6  -6  219.68   20.40
 -14  -6   6  212.18   16.70
  13   6  -6   78.89   14.80
 -13  -6   6   68.89   10.90
  12   6  -6   11.10    8.00
 -12  -6   6   14.30    6.10
  11   6  -6   18.90    7.80
 -11  -6   6    8.90    5.40
  10   6  -6    4.80    5.40
 -10  -6   6   15.10    5.40
   9   6  -6    2.20    4.80
  -9  -6   6    0.70    3.60
   8   6  -6   20.10    6.80
  -8  -6   6   14.60    4.90
   7   6  -6   78.69   11.50
  -7  -6   6   98.29    9.20
   6   6  -6  216.78    9.70
   6   6  -6  203.98   15.00
  -6  -6   6  224.38   11.20
   5   6  -6   28.70    4.50
  -5  -6   6   14.90    5.30
  -5  -6   6   27.20    4.50
   4   6  -6   89.79    6.70
  -4  -6   6   70.19    9.10
  -4  -6   6  101.09    6.70
   3   6  -6   87.79    6.90
  -3  -6   6   78.99    9.50
  -3  -6   6   85.89    6.00
   2   6  -6  168.08    9.60
  -2  -6   6  169.18   11.70
  -2  -6   6  160.28    7.50
   1   6  -6   58.79    6.90
  -1  -6   6   49.99    7.60
  -1  -6   6   65.59    4.70
   0   6  -6  308.37   14.10
   0  -6   6  303.67   10.20
   0  -6   6  307.97   15.10
  -1   6  -6   98.69    8.50
   1  -6   6   92.19    8.50
   1  -6   6   96.79    5.10
  -2   6  -6  214.38   12.40
   2  -6   6  222.38    8.00
   2  -6   6  228.88   13.10
  -3   6  -6   16.90    4.80
   3  -6   6   13.70    2.80
   3  -6   6   16.30    5.40
  -4   6  -6  179.58   12.40
   4  -6   6  193.48    7.80
   4  -6   6  192.28   12.50
  -5   6  -6   26.10    6.30
   5  -6   6   13.40    3.20
   5  -6   6   16.90    5.50
  -6   6  -6  204.78   13.70
   6  -6   6  202.28    8.90
   6  -6   6  200.18   13.30
  -7   6  -6    2.80    4.60
   7  -6   6   -1.80    4.00
   7  -6   6    0.30    3.10
  -8   6  -6   12.90    6.10
   8  -6   6   12.90    5.80
  -9   6  -6   -0.50    4.60
   9  -6   6    1.70    4.40
 -10   6  -6   15.80    6.50
  10  -6   6   10.10    5.90
 -11   6  -6   64.79   11.80
  11  -6   6   73.09   11.50
 -12   6  -6   29.30    9.30
  12  -6   6   39.10   14.20
 -13   6  -6    4.50    6.30
  15   5  -6  -12.00    6.30
 -15  -5   6    2.30    6.30
  14   5  -6    2.80    7.10
 -14  -5   6   -7.10    5.10
  13   5  -6   56.89   12.70
 -13  -5   6   47.20    9.20
  12   5  -6   84.09   14.50
 -12  -5   6  103.69   12.70
  11   5  -6   76.19   13.40
 -11  -5   6   58.09    8.70
  10   5  -6   47.40   10.60
 -10  -5   6   35.50    7.10
   9   5  -6   11.50    5.90
  -9  -5   6   22.60    5.80
   8   5  -6   32.10    7.40
  -8  -5   6   35.20    6.80
   7   5  -6   86.59   12.00
  -7  -5   6   69.39    7.80
   6   5  -6  322.37   11.00
   6   5  -6  332.27   18.40
  -6  -5   6  312.87   13.40
   5   5  -6    6.40    2.50
   5   5  -6    3.10    3.70
  -5  -5   6    9.70    3.50
   4   5  -6   52.59    4.70
  -4  -5   6   40.20    5.10
  -4  -5   6   39.80    6.70
   3   5  -6   80.29    5.90
  -3  -5   6   75.09    8.70
  -3  -5   6   95.49    6.10
   2   5  -6  105.09    7.00
  -2  -5   6  117.09    6.30
  -2  -5   6  109.59    9.10
   1   5  -6  114.89    7.80
  -1  -5   6  127.69    9.20
  -1  -5   6  131.89    6.40
   0   5  -6    8.80    3.60
   0  -5   6   12.70    4.30
   0  -5   6   12.00    2.70
  -1   5  -6  154.08    9.50
   1  -5   6  170.18   10.40
   1  -5   6  161.98    6.90
  -2   5  -6  158.98    9.90
   2  -5   6  150.08    6.60
   2  -5   6  138.59    9.60
  -3   5  -6  143.49   10.10
   3  -5   6  139.99    6.50
   3  -5   6  164.58   10.20
  -4   5  -6   29.50    5.90
   4  -5   6   44.20    6.90
   4  -5   6   50.99    4.70
  -5   5  -6  221.78   13.40
   5  -5   6  227.18    9.20
   5  -5   6  214.48   12.60
  -6   5  -6   -1.80    3.60
   6  -5   6    4.00    4.00
   6  -5   6   -0.30    2.60
  -7   5  -6   35.30    8.00
   7  -5   6   43.50    5.20
   7  -5   6   29.80    6.80
  -8   5  -6   42.30    8.40
   8  -5   6   47.60    8.00
   8  -5   6   46.80    5.70
  -9   5  -6    8.90    5.60
   9  -5   6    4.10    4.90
   9  -5   6    6.30    3.70
 -10   5  -6    3.20    5.40
  10  -5   6    2.50    4.80
  10  -5   6    6.50    3.80
 -11   5  -6   68.99   11.60
  11  -5   6   65.79   10.50
 -12   5  -6   31.60    8.10
  12  -5   6   27.30   11.80
 -13   5  -6    5.50    6.50
 -14   5  -6   41.70   10.60
  15   4  -6    9.10    9.30
 -15  -4   6    9.30    6.60
  14   4  -6   53.99   13.30
 -14  -4   6   52.29   10.20
  13   4  -6   17.00    8.60
 -13  -4   6   21.20    7.60
  12   4  -6    3.80    6.70
 -12  -4   6    0.70    4.50
  11   4  -6    9.60    6.40
 -11  -4   6    7.80    4.80
  10   4  -6   -2.20    4.60
 -10  -4   6    5.70    4.70
   9   4  -6    3.50    5.10
  -9  -4   6    0.50    3.80
   8   4  -6   97.29   12.60
  -8  -4   6   95.49    9.40
   7   4  -6   11.90    5.50
  -7  -4   6   11.90    4.30
   6   4  -6    1.10    1.50
   6   4  -6    0.70    3.60
  -6  -4   6    1.30    2.90
   5   4  -6   10.00    2.30
   5   4  -6    4.90    3.50
  -5  -4   6   14.10    3.80
   4   4  -6   32.60    3.70
  -4  -4   6   35.90    6.50
  -4  -4   6   38.30    4.90
   3   4  -6    1.50    1.90
  -3  -4   6   -0.50    3.00
  -3  -4   6    3.30    2.40
   2   4  -6  228.78    9.60
  -2  -4   6  243.88   12.40
  -2  -4   6  232.38    9.30
   1   4  -6   98.19    6.60
  -1  -4   6  108.79    5.90
  -1  -4   6   92.99    7.50
   0   4  -6  192.88    9.60
   0  -4   6  208.98   10.90
   0  -4   6  190.38    7.90
  -1   4  -6   26.80    4.60
   1  -4   6   35.60    3.80
   1  -4   6   27.80    4.90
  -2   4  -6  149.19    9.30
   2  -4   6  147.49    6.70
   2  -4   6  155.48    9.30
  -3   4  -6   27.60    5.40
   3  -4   6   35.90    5.50
   3  -4   6   29.90    3.70
  -4   4  -6  100.39    8.20
   4  -4   6   84.49    5.50
   4  -4   6   90.89    7.70
  -5   4  -6  202.18   12.10
   5  -4   6  186.58    8.30
   5  -4   6  176.88   10.50
  -6   4  -6  328.67   16.70
   6  -4   6  363.06   12.70
   6  -4   6  368.66   15.90
  -7   4  -6   33.90    7.10
   7  -4   6   41.10    5.10
   7  -4   6   45.40    7.20
  -8   4  -6    3.50    4.40
   8  -4   6    5.30    4.30
   8  -4   6    1.10    3.00
  -9   4  -6    4.00    4.80
   9  -4   6    3.90    4.30
   9  -4   6    1.20    2.90
 -10   4  -6    3.90    4.70
  10  -4   6    1.70    4.40
  10  -4   6    0.20    3.40
 -11   4  -6   34.40    8.60
  11  -4   6   20.70    6.40
  11  -4   6   15.90    4.70
 -12   4  -6   10.80    6.80
  12  -4   6    0.00    4.20
 -13   4  -6    2.40    5.70
  13  -4   6   -4.10    5.70
 -14   4  -6  -10.60    4.70
  15   3  -6    4.00    8.90
 -15  -3   6   15.60    7.80
  14   3  -6    4.70    7.90
 -14  -3   6   16.30    7.00
  13   3  -6   66.29   13.40
 -13  -3   6   50.89   10.00
  12   3  -6   23.30    8.60
 -12  -3   6   27.30    7.50
  11   3  -6   56.79   11.10
 -11  -3   6   66.49    9.60
  10   3  -6   91.19   13.20
 -10  -3   6   89.29    9.80
   9   3  -6    9.40    5.90
  -9  -3   6    0.70    3.90
   8   3  -6  126.99   14.20
  -8  -3   6  120.99    9.40
   7   3  -6  310.97   17.60
  -7  -3   6  345.87   14.60
   6   3  -6    0.80    3.30
  -6  -3   6    1.40    2.90
   5   3  -6  233.48    6.80
   5   3  -6  249.08   14.10
   5   3  -6  243.78    6.90
  -5  -3   6  259.87   11.20
   4   3  -6  342.17    9.50
   4   3  -6  263.87   14.50
  -4  -3   6  310.57   12.10
   3   3  -6  603.04   16.10
   3   3  -6  584.34   21.60
  -3  -3   6  547.25   20.40
  -3  -3   6  621.34   18.00
  -2  -3   6   24.90    3.60
  -1  -3   6    6.30    3.10
  -1  -3   6   10.10    2.80
   0   3  -6   54.19    5.20
   0  -3   6   59.49    6.60
   0  -3   6   67.99    4.80
  -1   3  -6  184.88    9.20
   1  -3   6  187.78    9.40
   1  -3   6  180.38    7.50
  -2   3  -6  305.67   12.90
   2  -3   6  322.97   12.80
   2  -3   6  323.67   10.70
  -3   3  -6  329.07   14.00
   3  -3   6  336.87   13.20
   3  -3   6  323.27   10.90
  -4   3  -6  928.21   28.70
   4  -3   6  954.80   27.00
   4  -3   6  914.01   24.30
  -5   3  -6  143.09    9.80
   5  -3   6  134.19    7.00
   5  -3   6  148.39    8.70
  -6   3  -6   38.80    6.60
   6  -3   6   39.50    4.80
   6  -3   6   38.90    5.90
  -7   3  -6  549.85   21.80
   7  -3   6  508.75   16.90
   7  -3   6  503.15   18.90
  -8   3  -6    8.90    4.40
   8  -3   6    0.90    2.60
   8  -3   6    7.60    4.20
  -9   3  -6   32.30    7.50
   9  -3   6   22.20    4.90
   9  -3   6   34.10    6.30
 -10   3  -6   11.10    5.90
  10  -3   6   14.90    4.30
  10  -3   6   20.70    6.10
 -11   3  -6    6.10    5.20
  11  -3   6    8.50    5.30
  11  -3   6    8.00    4.00
 -12   3  -6    2.90    4.80
  12  -3   6   -2.30    3.40
 -13   3  -6   27.60    8.30
  13  -3   6   18.90    5.80
 -14   3  -6  119.59   15.30
  14  -3   6  101.59   11.20
 -15   3  -6    4.90    6.60
  15  -3   6    4.80    6.50
  15   2  -6    6.60    8.90
 -15  -2   6    1.80    6.20
  14   2  -6   22.50   10.00
 -14  -2   6   36.40    9.00
  13   2  -6   -6.50    5.70
 -13  -2   6    9.20    6.10
  12   2  -6   59.69   12.40
 -12  -2   6   78.29   10.20
  11   2  -6    3.30    5.70
 -11  -2   6    0.20    4.60
  10   2  -6    3.80    4.90
 -10  -2   6   10.80    5.10
   9   2  -6  109.69   13.10
  -9  -2   6  142.39   10.40
   8   2  -6   24.90    7.10
  -8  -2   6   23.00    5.70
   7   2  -6  141.29   11.70
  -7  -2   6  153.38    9.50
   6   2  -6  297.97   15.90
  -6  -2   6  296.27   12.70
   5   2  -6   71.59    9.00
  -5  -2   6   61.69    6.30
   4   2  -6  695.13   24.20
  -4  -2   6  659.43   20.10
   3   2  -6  464.05   17.80
   3   2  -6  455.15   12.00
  -3  -2   6  446.56   14.70
   2   2  -6  421.76   12.30
   2   2  -6  439.86   16.70
  -2  -2   6  437.66   13.80
   1   2  -6  185.48    7.50
  -1  -2   6  182.88    9.40
  -1  -2   6  185.18    7.90
   0   2  -6  562.64   16.70
   0  -2   6  542.95   17.60
   0  -2   6  583.84   16.10
  -1   2  -6   70.99    5.70
   1  -2   6   76.49    5.20
   1  -2   6   77.79    5.60
  -2   2  -6    3.10    2.70
   2  -2   6   -1.70    2.20
   2  -2   6    4.80    2.50
  -3   2  -6  765.42   23.90
   3  -2   6  807.02   22.40
   3  -2   6  802.42   21.20
  -4   2  -6 1335.17   37.10
   4  -2   6 1344.57   33.30
   4  -2   6 1342.17   34.30
  -5   2  -6   29.10    5.40
   5  -2   6   25.80    3.60
   5  -2   6   18.00    3.70
  -6   2  -6  188.18   11.10
   6  -2   6  195.98    8.90
   6  -2   6  191.68    9.60
  -7   2  -6   17.10    4.90
   7  -2   6    4.90    3.20
   7  -2   6    6.40    3.00
  -8   2  -6  265.07   14.50
   8  -2   6  234.88   11.20
   8  -2   6  247.98   12.50
  -9   2  -6  155.18   12.00
   9  -2   6  171.78    9.80
   9  -2   6  165.78   10.70
 -10   2  -6    8.30    5.00
  10  -2   6   14.30    4.60
  10  -2   6   13.60    5.20
 -11   2  -6   29.30    7.50
  11  -2   6   27.60    6.50
  11  -2   6   21.50    5.40
 -12   2  -6   18.70    6.60
  12  -2   6   21.60    5.60
 -13   2  -6   10.50    6.20
  13  -2   6    1.40    4.60
 -14   2  -6   39.30    9.40
  14  -2   6   44.10    8.40
 -15   2  -6   16.10    7.30
  15  -2   6    1.80    5.30
  15   1  -6   13.00    9.40
 -15  -1   6   33.30    8.70
  14   1  -6   -5.10    7.10
 -14  -1   6   -0.90    6.10
  13   1  -6   13.80    8.90
 -13  -1   6   31.00    8.10
  12   1  -6   59.19   12.20
 -12  -1   6   45.20    8.10
  11   1  -6   58.79   11.80
 -11  -1   6   59.69    8.90
  10   1  -6   12.50    6.90
 -10  -1   6   16.60    5.30
   9   1  -6   34.40    7.90
  -9  -1   6   51.19    7.30
   8   1  -6   34.40    8.10
  -8  -1   6   21.30    5.30
   7   1  -6    8.50    4.40
  -7  -1   6    7.80    3.80
   6   1  -6   -2.00    3.10
  -6  -1   6   -5.50    2.20
   5   1  -6    1.30    2.80
  -5  -1   6   -1.20    2.10
   4   1  -6   30.30    5.50
  -4  -1   6   38.70    4.90
   3   1  -6  475.95   17.70
  -3  -1   6  470.65   15.10
   2   1  -6  924.01   27.40
   2   1  -6  945.51   22.40
  -2  -1   6  936.61   24.70
   1   1  -6  152.48    8.10
  -1  -1   6  129.49    6.60
   0   1  -6  234.88    8.30
   0  -1   6  208.88    8.90
   0  -1   6  176.58    7.90
  -1   1  -6 1305.87   33.80
   1  -1   6 1382.56   33.50
   1  -1   6 1374.36   32.90
  -2   1  -6 1948.11   47.60
   2  -1   6 1919.51   45.60
   2  -1   6 1978.80   45.80
  -3   1  -6  243.68   10.60
   3  -1   6  224.58    8.60
   3  -1   6  232.08    9.10
   4  -1   6   39.00    4.30
   4  -1   6   37.80    4.10
  -5   1  -6   78.69    6.50
   5  -1   6   76.69    5.20
   5  -1   6   83.89    5.70
  -6   1  -6    9.50    3.40
   6  -1   6    9.60    2.90
   6  -1   6   14.40    3.30
  -7   1  -6   18.40    4.70
   7  -1   6   26.10    4.30
   7  -1   6   22.70    3.90
  -8   1  -6  191.28   12.30
   8  -1   6  220.98   10.70
   8  -1   6  226.68   10.70
  -9   1  -6   18.50    5.60
   9  -1   6   18.60    4.60
   9  -1   6   17.30    4.30
 -10   1  -6    9.80    4.90
  10  -1   6    6.50    4.00
  10  -1   6    4.80    4.10
 -11   1  -6   16.70    5.80
  11  -1   6   12.60    4.80
  11  -1   6   17.50    5.50
 -12   1  -6    6.90    5.50
  12  -1   6    2.00    3.90
 -13   1  -6   24.00    7.40
  13  -1   6    9.60    4.50
 -14   1  -6   16.70    7.30
  14  -1   6   28.50    7.10
 -15   1  -6    9.60    6.70
  15  -1   6    3.10    4.70
  16  -1   6   37.50    9.00
  15   0  -6    4.80    8.60
 -15   0   6   31.40    9.10
  14   0  -6   33.00   12.00
 -14   0   6   31.30    8.50
  13   0  -6    8.20    7.90
 -13   0   6   14.10    6.40
  12   0  -6   45.30   11.30
 -12   0   6   59.89    9.60
  11   0  -6    6.20    6.10
 -11   0   6    1.20    4.50
  10   0  -6   22.60    7.80
 -10   0   6   17.20    5.20
   9   0  -6  174.98   14.30
  -9   0   6  175.18   11.20
   8   0  -6   27.30    7.50
  -8   0   6   23.60    5.20
   7   0  -6  131.09   11.00
  -7   0   6  142.79    9.10
   6   0  -6   57.49    8.10
  -6   0   6   58.19    6.20
   5   0  -6  114.79    9.10
  -5   0   6  122.99    7.60
   4   0  -6  117.29    8.60
  -4   0   6  139.69    7.60
   3   0  -6   57.89    7.20
  -3   0   6   58.89    5.20
   2   0  -6  491.85   17.10
   2   0  -6  473.95   12.30
  -2   0   6  476.25   14.70
  -2   0   6  521.35   13.40
   1   0  -6 2909.11   68.89
   1   0  -6 2909.11   65.29
  -1   0   6 2970.40   66.89
   0   0  -6 1268.67   31.70
   0   0  -6 1309.47   33.20
   0   0   6 1369.26   32.20
  -1   0  -6  692.33   18.60
  -1   0  -6  672.53   18.90
   1   0   6  667.73   18.30
   2   0   6   96.79    5.70
  -3   0  -6   27.30    4.40
   3   0   6   17.20    3.10
   3   0   6   19.80    2.50
  -4   0  -6 1165.58   32.30
   4   0   6 1216.98   28.00
   4   0   6 1171.08   30.00
  -5   0  -6  801.92   24.90
   5   0   6  804.22   20.50
   5   0   6  824.52   22.60
  -6   0  -6   16.80    4.10
   6   0   6   23.00    3.70
   6   0   6   17.00    2.90
  -7   0  -6  125.59    9.20
   7   0   6  148.39    7.30
   7   0   6  152.88    8.30
  -8   0  -6   95.19    8.40
   8   0   6   64.99    6.70
   8   0   6   81.59    6.20
  -9   0  -6  307.17   15.70
   9   0   6  325.07   13.90
   9   0   6  300.47   12.90
 -10   0  -6   25.70    6.40
  10   0   6   29.60    5.60
  10   0   6   26.20    5.50
 -11   0  -6   21.50    6.30
  11   0   6   20.70    5.50
  11   0   6   23.50    6.00
 -12   0  -6  136.89   12.10
  12   0   6  132.29   10.50
 -13   0  -6   98.99   12.40
  13   0   6   78.09    9.80
 -14   0  -6   15.90    6.80
  14   0   6   25.90    6.80
 -15   0  -6   11.50    7.10
  15   0   6    8.80    5.50
  16   0   6   42.10    8.80
 -15   1   6   20.30    7.80
  14  -1  -6   48.00   13.10
 -14   1   6   63.79   10.60
  13  -1  -6    5.40    7.80
 -13   1   6    5.10    5.30
  12  -1  -6   -1.60    5.80
 -12   1   6    9.80    5.70
  11  -1  -6   -2.60    4.70
 -11   1   6    4.20    4.90
  10  -1  -6  181.18   15.70
 -10   1   6  210.08   12.70
   9  -1  -6  246.48   17.00
  -9   1   6  256.97   13.50
   8  -1  -6   11.30    5.50
  -8   1   6   29.50    5.80
   7  -1  -6  387.66   19.20
  -7   1   6  378.96   15.20
   6  -1  -6  497.15   21.00
  -6   1   6  480.35   17.00
   5  -1  -6   53.69    7.40
  -5   1   6   47.90    5.50
   4  -1  -6  565.64   20.90
  -4   1   6  571.74   17.60
  -4   1   6  560.54   13.60
  -4   1   6  562.34   13.50
   3  -1  -6  577.24   20.30
  -3   1   6  596.04   17.70
  -3   1   6  592.94   14.60
  -3   1   6  613.04   15.00
   2  -1  -6   93.99    4.00
   2  -1  -6   95.59    6.70
  -2   1   6   94.79    5.80
   1  -1  -6    0.70    1.30
   1  -1  -6    0.50    2.10
  -1   1   6   -0.40    1.90
   0  -1  -6  171.98    6.90
   0  -1  -6  184.18    7.90
   0   1   6  180.98    7.50
  -1  -1  -6    4.60    2.00
  -1  -1  -6    4.50    1.90
   1   1   6   -0.30    1.90
  -2  -1  -6   20.20    2.10
  -2  -1  -6   20.60    2.30
  -2  -1  -6   18.40    3.10
   2   1   6   17.90    2.90
  -3  -1  -6   38.00    1.90
  -3  -1  -6   34.70    1.90
  -3  -1  -6   33.90    4.60
   3   1   6   48.30    4.80
  -4  -1  -6  156.88    8.60
   4   1   6  165.18    7.60
  -5  -1  -6  327.87   13.50
  -5  -1  -6  330.87    8.90
   5   1   6  328.97    8.80
   5   1   6  354.66   12.20
  -6  -1  -6    0.30    2.40
   6   1   6   -0.10    2.20
   6   1   6    1.00    1.50
  -7  -1  -6   48.00    6.40
   7   1   6   62.49    4.40
   7   1   6   63.99    6.40
  -8  -1  -6  260.77   13.30
   8   1   6  245.28   11.40
   8   1   6  234.78    9.80
  -9  -1  -6    7.50    4.40
   9   1   6   18.10    4.60
   9   1   6   13.60    3.70
 -10  -1  -6  140.59   11.10
  10   1   6  158.28    9.40
  10   1   6  176.68   10.60
 -11  -1  -6   34.00    7.50
  11   1   6   33.90    6.10
  11   1   6   27.60    5.80
 -12  -1  -6   60.99    9.30
  12   1   6   81.49    9.30
 -13  -1  -6   -1.20    4.50
  13   1   6    0.40    3.50
 -14  -1  -6   -0.50    4.90
  14   1   6   11.40    5.30
 -15  -1  -6   20.00    7.70
  15   1   6   18.00    6.80
  16   1   6   -5.80    4.50
  14  -2  -6   -6.70    7.40
 -14   2   6    2.20    5.80
  13  -2  -6   29.70   10.90
 -13   2   6   26.50    7.40
  12  -2  -6   25.90    9.50
 -12   2   6   22.10    6.80
  11  -2  -6   95.79   14.00
 -11   2   6  102.89   10.80
  10  -2  -6    4.90    5.80
 -10   2   6    2.90    4.10
   9  -2  -6   93.19   12.50
  -9   2   6  105.89    9.00
   8  -2  -6  565.64   25.50
  -8   2   6  524.55   19.70
   7  -2  -6  333.27   18.00
  -7   2   6  314.27   10.40
  -7   2   6  306.27   13.40
   6  -2  -6   34.00    7.30
  -6   2   6   30.20    3.40
  -6   2   6   23.60    4.50
   5  -2  -6   88.49    8.50
  -5   2   6   68.39    5.90
  -5   2   6   66.59    4.00
   4  -2  -6  111.29    8.60
  -4   2   6  118.19    6.90
  -4   2   6  118.99    5.20
   3  -2  -6   28.90    5.20
  -3   2   6   23.80    3.60
  -3   2   6   26.00    2.90
   2  -2  -6  505.95   17.60
   2  -2  -6  488.95   13.60
  -2   2   6  494.65   14.90
   1  -2  -6  161.28    6.60
   1  -2  -6  182.28    8.70
  -1   2   6  164.98    7.30
   0  -2  -6  254.87    9.70
   0  -2  -6  259.67    8.90
   0   2   6  217.88    8.70
  -1  -2  -6   25.00    3.40
  -1  -2  -6   33.40    3.60
   1   2   6   25.50    3.40
  -2  -2  -6  759.72   18.60
  -2  -2  -6  754.22   21.30
   2   2   6  746.63   20.20
   2   2   6  767.72   19.20
  -3  -2  -6   81.99    5.70
   3   2   6   65.49    5.00
  -4  -2  -6  805.82   23.70
   4   2   6  799.02   21.90
  -5  -2  -6    3.70    2.80
   5   2   6    2.00    2.30
  -6  -2  -6   88.89    7.20
   6   2   6   89.49    3.80
   6   2   6   98.99    6.50
   6   2   6   96.19    3.60
  -7  -2  -6   48.70    6.60
   7   2   6   52.69    5.80
   7   2   6   49.70    3.60
  -8  -2  -6  108.89    8.70
   8   2   6  106.79    7.60
   8   2   6  112.29    6.00
  -9  -2  -6  270.67   14.40
   9   2   6  281.27   11.10
   9   2   6  261.67   12.70
 -10  -2  -6  690.73   25.80
  10   2   6  704.13   21.80
  10   2   6  710.03   24.10
 -11  -2  -6   52.09    8.40
  11   2   6   23.30    5.40
 -12  -2  -6    1.30    4.50
  12   2   6    0.40    4.10
 -13  -2  -6   37.40    8.10
  13   2   6   37.10    7.20
 -14  -2  -6   -0.80    4.90
  14   2   6    1.40    4.80
 -15  -2  -6   43.50    9.40
  15   2   6   32.50    7.50
  16   2   6   44.10    9.10
  14  -3  -6   -8.60    6.70
 -14   3   6   10.30    6.20
  13  -3  -6   -1.00    7.20
 -13   3   6    6.00    5.60
  12  -3  -6   28.70   10.30
 -12   3   6   52.89    8.90
  11  -3  -6    9.00    7.20
 -11   3   6    4.50    4.10
  10  -3  -6  132.89   16.00
 -10   3   6  140.99   10.70
   9  -3  -6   71.89   11.60
  -9   3   6   68.89    8.20
   8  -3  -6   72.49   11.20
  -8   3   6   89.99    8.60
   7  -3  -6   41.80    8.50
  -7   3   6   31.40    5.20
  -7   3   6   42.70    4.90
   6  -3  -6   -2.60    3.60
  -6   3   6   -0.70    2.80
  -6   3   6    2.80    2.20
   5  -3  -6  257.97   14.30
  -5   3   6  259.97    9.70
  -5   3   6  267.27   11.00
   4  -3  -6    1.70    3.20
  -4   3   6    4.40    1.80
  -4   3   6   -2.30    2.10
   3  -3  -6   34.90    6.00
  -3   3   6   22.70    3.60
  -3   3   6   21.70    3.20
   2  -3  -6   92.19    5.10
   2  -3  -6   98.09    7.30
  -2   3   6   90.69    5.50
   1  -3  -6  318.97   12.70
   1  -3  -6  317.07   10.60
  -1   3   6  307.97   10.50
   0  -3  -6   70.59    4.80
   0  -3  -6   79.39    5.70
   0   3   6   79.89    5.10
  -1  -3  -6  137.49    6.50
  -1  -3  -6  144.79    7.00
   1   3   6  141.69    6.60
  -2  -3  -6    5.70    1.80
  -2  -3  -6    3.80    2.00
   2   3   6    7.40    2.50
  -3  -3  -6   12.00    1.80
  -3  -3  -6   13.50    3.40
   3   3   6   12.10    1.80
   3   3   6   14.20    3.00
  -4  -3  -6   43.20    5.40
   4   3   6   38.90    4.40
  -5  -3  -6  212.28   10.40
   5   3   6  211.68    9.20
  -6  -3  -6  342.07   14.10
   6   3   6  341.37    9.20
   6   3   6  333.57    8.90
   6   3   6  336.37   12.70
  -7  -3  -6    2.90    2.70
   7   3   6   -0.70    2.10
   7   3   6    2.40    1.70
  -8  -3  -6   33.30    5.70
   8   3   6   30.30    5.10
   8   3   6   30.70    3.80
  -9  -3  -6   13.70    4.50
   9   3   6   22.30    4.10
   9   3   6   26.80    5.30
 -10  -3  -6   15.80    5.20
  10   3   6   21.10    5.20
  10   3   6   17.90    4.20
 -11  -3  -6  227.58   14.00
  11   3   6  231.78   13.20
 -12  -3  -6    6.20    4.90
  12   3   6   11.30    5.10
 -13  -3  -6   24.80    6.80
  13   3   6   52.79    8.60
 -14  -3  -6    1.80    4.70
  14   3   6    5.30    4.40
 -15  -3  -6   63.89   10.50
  15   3   6   67.89    9.90
  16   3   6   34.80    8.00
  14  -4  -6  -12.00    6.40
 -14   4   6    4.00    5.90
  13  -4  -6   13.30    9.60
 -13   4   6    5.10    5.30
  12  -4  -6   29.90   10.60
 -12   4   6    9.20    5.40
  11  -4  -6    0.00    6.20
 -11   4   6   -3.20    3.70
  10  -4  -6   10.20    6.80
 -10   4   6    7.90    4.40
   9  -4  -6    1.90    5.50
  -9   4   6    6.00    4.10
   8  -4  -6  470.75   23.90
  -8   4   6  501.15   18.20
  -8   4   6  459.65   17.20
   7  -4  -6   46.00    8.80
  -7   4   6   64.19    6.90
  -7   4   6   62.79    5.90
   6  -4  -6   -3.50    2.90
  -6   4   6    1.00    2.40
  -6   4   6    1.10    2.90
   5  -4  -6  149.69   11.60
  -5   4   6  143.29    7.90
  -5   4   6  140.59    7.60
   4  -4  -6   72.49    8.90
  -4   4   6   79.69    5.70
  -4   4   6   81.49    5.60
   3  -4  -6   14.40    4.30
  -3   4   6   17.50    3.20
  -3   4   6   17.50    3.40
   2  -4  -6  524.75   19.30
  -2   4   6  541.55   16.80
  -2   4   6  527.15   15.50
   1  -4  -6    2.30    2.20
   1  -4  -6    2.00    2.80
  -1   4   6    5.20    2.40
   0  -4  -6   17.60    3.60
   0  -4  -6   20.40    3.40
   0   4   6   20.60    3.20
  -1  -4  -6   84.79    5.90
  -1  -4  -6   91.89    6.00
   1   4   6   91.09    5.50
  -2  -4  -6  137.29    7.30
  -2  -4  -6  131.19    6.30
   2   4   6  140.89    6.70
  -3  -4  -6  155.08    8.30
  -3  -4  -6  151.48    6.30
   3   4   6  155.28    7.40
  -4  -4  -6   84.59    4.10
  -4  -4  -6   86.99    6.20
   4   4   6   94.79    5.90
  -5  -4  -6  133.69    8.20
  -5  -4  -6  144.69    5.30
   5   4   6  135.89    7.40
  -6  -4  -6    1.00    2.30
   6   4   6   -2.40    2.10
   6   4   6    3.00    1.40
  -7  -4  -6  256.97   12.60
   7   4   6  247.68   11.10
   7   4   6  249.68    8.80
  -8  -4  -6   37.40    6.30
   8   4   6   31.10    3.90
   8   4   6   21.50    4.60
  -9  -4  -6    7.30    3.80
   9   4   6    7.90    2.90
   9   4   6    4.00    3.50
 -10  -4  -6  140.09   10.80
  10   4   6  138.29    9.90
  10   4   6  123.29    8.00
 -11  -4  -6  104.99   11.60
  11   4   6  108.59    9.60
 -12  -4  -6   59.59    9.10
  12   4   6   61.29    8.70
 -13  -4  -6    0.50    3.90
  13   4   6    3.40    4.50
 -14  -4  -6  -10.90    3.40
  14   4   6   -1.50    4.70
 -15  -4  -6    3.70    5.40
  15   4   6   -2.50    4.70
  16   4   6   15.20    6.70
  13  -5  -6   38.10   12.00
 -13   5   6   47.80    9.10
  12  -5  -6   26.90    9.60
 -12   5   6   27.60    6.80
  11  -5  -6    5.90    7.10
 -11   5   6    8.30    4.60
  10  -5  -6   37.80    9.60
 -10   5   6   47.10    7.10
   9  -5  -6   17.30    7.60
  -9   5   6   23.80    5.20
   8  -5  -6   90.79   12.80
  -8   5   6  106.69    8.30
  -8   5   6   93.29    7.90
   7  -5  -6  632.04   27.10
  -7   5   6  579.14   20.50
  -7   5   6  600.94   20.10
   6  -5  -6   52.09    9.20
  -6   5   6   62.49    6.90
  -6   5   6   48.00    5.70
   5  -5  -6    5.70    4.20
  -5   5   6   15.10    3.70
  -5   5   6   10.20    3.20
   4  -5  -6  268.77   14.60
  -4   5   6  247.08   11.10
  -4   5   6  248.38   10.00
   3  -5  -6   93.79   10.10
  -3   5   6   81.19    5.40
  -3   5   6   86.39    6.40
   2  -5  -6  507.35   19.30
  -2   5   6  528.85   17.40
  -2   5   6  500.35   15.10
   1  -5  -6  124.49    7.40
   1  -5  -6  115.69    8.00
  -1   5   6  120.39    6.20
   0  -5  -6  698.53   21.10
   0  -5  -6  686.83   22.00
   0   5   6  718.93   19.00
  -1  -5  -6  153.68    8.30
  -2  -5  -6 1071.09   28.60
  -2  -5  -6 1066.99   29.70
   2   5   6 1091.39   27.40
  -3  -5  -6  151.78    8.30
  -3  -5  -6  112.79    6.30
   3   5   6  116.59    6.60
  -4  -5  -6  247.28   11.30
  -4  -5  -6  252.37    9.30
   4   5   6  265.07   10.30
  -5  -5  -6  234.28   11.10
  -5  -5  -6  212.98    8.20
   5   5   6  214.78    9.40
  -6  -5  -6   23.60    3.20
  -6  -5  -6   28.70    4.90
   6   5   6   23.20    3.90
  -7  -5  -6  145.99    9.20
   7   5   6  131.99    6.70
   7   5   6  137.19    8.20
  -8  -5  -6    1.00    2.90
   8   5   6    2.00    2.00
   8   5   6    1.40    2.70
  -9  -5  -6  147.49   10.40
   9   5   6  164.68    8.40
   9   5   6  157.38   10.00
  10   5   6   30.10    5.60
 -11  -5  -6   13.00    4.90
  11   5   6    3.10    4.10
 -12  -5  -6   35.80    7.30
  12   5   6   35.00    6.90
 -13  -5  -6    0.90    4.20
  13   5   6    9.10    4.90
 -14  -5  -6    0.80    4.40
  14   5   6    0.80    4.40
  15   5   6   19.20    6.40
  16   5   6    9.70    5.60
  13  -6  -6    3.90    8.20
  12  -6  -6   11.50    9.10
  11  -6  -6   -0.40    7.10
 -11   6   6    1.60    4.20
  10  -6  -6   -8.00    5.60
 -10   6   6    5.70    4.20
   9  -6  -6   18.10    7.20
  -9   6   6   19.80    4.80
   8  -6  -6   85.39   12.60
  -8   6   6   99.99    8.80
  -8   6   6   88.49    8.30
   7  -6  -6   39.80    9.10
  -7   6   6   29.40    5.80
  -7   6   6   37.30    5.30
   6  -6  -6   57.69    9.70
  -6   6   6   78.79    7.30
  -6   6   6   86.39    6.80
   5  -6  -6   34.50    7.80
  -5   6   6   53.39    7.00
  -5   6   6   52.09    5.30
   4  -6  -6    8.70    5.40
  -4   6   6   19.50    3.60
  -4   6   6   14.30    4.00
   3  -6  -6   89.59    8.60
  -3   6   6   83.89    5.40
  -3   6   6   79.89    6.70
   2  -6  -6  214.68   12.30
  -2   6   6  218.98    8.40
  -2   6   6  215.08   10.80
   1  -6  -6  161.88   10.20
  -1   6   6  153.48    9.00
  -1   6   6  154.08    6.80
   0  -6  -6 1025.60   29.80
   0  -6  -6 1072.49   31.20
   0   6   6 1068.59   26.50
  -1  -6  -6   12.30    3.70
  -1  -6  -6   10.70    3.50
   1   6   6    7.40    2.40
  -2  -6  -6  115.59    7.70
  -2  -6  -6  109.29    7.10
   2   6   6  128.29    6.50
  -3  -6  -6    4.70    2.80
  -3  -6  -6    4.10    2.40
   3   6   6    8.60    2.60
  -4  -6  -6   82.29    6.90
  -4  -6  -6   82.69    5.70
   4   6   6   67.69    5.40
  -5  -6  -6   22.60    3.70
  -5  -6  -6   24.60    4.80
   5   6   6   21.70    3.80
  -6  -6  -6    6.60    3.50
  -6  -6  -6   10.00    2.60
   6   6   6   10.80    3.20
  -7  -6  -6   16.40    4.60
  -7  -6  -6   15.30    3.30
   7   6   6   21.80    4.30
  -8  -6  -6    3.50    3.50
   8   6   6    2.10    2.40
   8   6   6   -1.20    3.00
  -9  -6  -6    1.60    3.60
   9   6   6   -5.40    2.90
   9   6   6    3.20    2.90
 -10  -6  -6  343.37   16.80
  10   6   6  357.36   16.30
  10   6   6  351.36   16.40
 -11  -6  -6    7.70    4.60
  11   6   6   17.70    5.20
 -12  -6  -6   15.80    5.40
  12   6   6   11.10    5.50
 -13  -6  -6   48.60    8.40
  13   6   6   37.40    7.40
 -14  -6  -6    3.40    4.80
  14   6   6   17.20    6.10
  15   6   6   46.30    9.10
  16   6   6   21.60    7.40
  12  -7  -6   18.60    9.40
  11  -7  -6   42.90   11.30
  10  -7  -6    2.70    7.20
   9  -7  -6  253.27   19.60
  -9   7   6  225.98   12.20
   8  -7  -6   -0.10    4.80
  -8   7   6   -1.60    2.90
  -8   7   6    2.10    3.90
   7  -7  -6    8.70    5.70
  -7   7   6    2.90    3.60
  -7   7   6    8.30    3.40
   6  -7  -6   46.00    9.50
  -6   7   6   56.99    7.90
  -6   7   6   44.70    5.40
   5  -7  -6   22.20    7.40
  -5   7   6   10.40    4.20
  -5   7   6   14.00    3.30
   4  -7  -6    2.20    4.20
  -4   7   6    0.50    2.40
  -4   7   6   11.40    4.00
   3  -7  -6   42.60    7.60
  -3   7   6   57.79    7.60
  -3   7   6   54.99    4.90
   2  -7  -6  568.34   22.60
  -2   7   6  573.74   20.80
  -2   7   6  566.64   16.10
   1  -7  -6    1.50    3.30
  -1   7   6    0.50    1.90
  -1   7   6   -0.70    2.60
   0  -7  -6   22.00    4.60
   0  -7  -6   18.70    4.70
   0   7   6   25.40    3.40
  -1  -7  -6   58.09    6.80
  -1  -7  -6   53.39    6.60
   1   7   6   48.00    4.40
  -2  -7  -6  121.09    8.60
  -2  -7  -6  134.89    8.70
   2   7   6  145.09    6.80
  -3  -7  -6  367.56   15.40
  -3  -7  -6  388.76   15.00
   3   7   6  396.66   12.90
  -4  -7  -6  120.29    8.60
  -4  -7  -6  144.19    8.20
   4   7   6  135.59    7.20
  -5  -7  -6   10.00    3.70
  -5  -7  -6   18.00    3.70
   5   7   6   10.00    3.00
  -6  -7  -6  321.37   12.90
  -6  -7  -6  337.07   15.20
   6   7   6  341.67   13.00
  -7  -7  -6   -2.50    2.20
  -7  -7  -6    1.30    3.00
   7   7   6    3.70    3.00
  -8  -7  -6  370.66   16.70
   8   7   6  368.16   14.70
   8   7   6  359.76   15.00
  -9  -7  -6    7.70    4.40
   9   7   6    4.30    3.30
   9   7   6    3.90    3.50
 -10  -7  -6    6.20    4.70
  10   7   6    7.30    4.20
  10   7   6    6.80    3.40
 -11  -7  -6   77.29   10.00
  11   7   6   59.89    8.50
 -12  -7  -6    0.20    4.20
  12   7   6   10.80    5.00
 -13  -7  -6  101.19   12.00
  13   7   6   72.79    9.60
 -14  -7  -6    9.20    5.70
  14   7   6    7.00    5.60
  15   7   6   14.60    6.50
  16   7   6   19.00    6.80
  12  -8  -6   -0.50    7.80
  11  -8  -6    1.20    7.30
  10  -8  -6  -12.00    5.90
   9  -8  -6   73.79   13.80
   8  -8  -6    1.80    6.60
  -8   8   6    7.00    4.90
   7  -8  -6    4.40    6.40
  -7   8   6    4.30    4.30
   6  -8  -6  278.47   18.60
  -6   8   6  263.47   14.80
  -6   8   6  252.97   11.00
   5  -8  -6  359.06   20.30
  -5   8   6  342.37   12.30
  -5   8   6  328.07   16.60
   4  -8  -6   80.69   11.60
  -4   8   6  100.09    9.00
  -4   8   6   97.79    6.00
   3  -8  -6    9.00    5.10
  -3   8   6    7.10    3.70
  -2   8   6   23.20    5.40
   1  -8  -6  480.85   20.50
  -1   8   6  504.55   19.70
  -1   8   6  449.46   13.50
   0  -8  -6 1040.70   33.00
   0   8   6 1033.50   32.30
   0   8   6 1015.90   25.50
  -1  -8  -6  119.59    9.30
  -1  -8  -6  117.49    9.10
   1   8   6  124.29    6.10
  -2  -8  -6  143.99    9.70
  -2  -8  -6  108.69    8.80
   2   8   6  114.39    6.30
  -3  -8  -6   48.40    6.70
  -3  -8  -6   42.70    6.30
   3   8   6   40.50    4.50
  -4  -8  -6  229.98   12.10
  -4  -8  -6  158.58    9.90
   4   8   6  189.88    8.70
  -5  -8  -6  265.07   13.50
  -5  -8  -6  259.07   12.60
   5   8   6  265.67   11.00
  -6  -8  -6  547.35   19.10
  -6  -8  -6  513.95   20.60
   6   8   6  537.25   17.80
  -7  -8  -6  355.66   14.60
  -7  -8  -6  341.57   16.40
   7   8   6  350.56   14.20
  -8  -8  -6  521.35   18.80
  -8  -8  -6  525.85   21.20
   8   8   6  495.25   18.40
   9   8   6   23.10    5.10
   9   8   6   22.10    5.00
 -10  -8  -6    7.50    4.30
  10   8   6    3.00    3.50
  10   8   6    5.00    4.10
 -11  -8  -6   67.39    9.70
  11   8   6   64.49    8.60
 -12  -8  -6   24.10    6.80
  12   8   6   38.70    7.30
 -13  -8  -6   66.09   10.40
  13   8   6   54.59    8.70
 -14  -8  -6   28.50    7.50
  14   8   6   46.00    8.60
  15   8   6  104.89   12.80
  16   8   6   37.00    8.50
  11  -9  -6   21.90   10.20
  10  -9  -6   -4.40    6.60
   9  -9  -6    5.80    7.00
   8  -9  -6    4.70    6.10
  -8   9   6    7.30    5.50
   7  -9  -6   31.60    9.50
  -7   9   6   24.60    7.20
   6  -9  -6   27.80    8.20
  -6   9   6   49.10    8.70
   5  -9  -6   70.39   11.30
  -5   9   6   97.69   11.40
   4  -9  -6  262.77   17.10
  -4   9   6  280.37   15.70
   3  -9  -6  191.98   14.00
  -3   9   6  179.38   12.30
   2  -9  -6    5.80    5.40
  -2   9   6   13.60    5.10
  -2   9   6    9.60    2.30
   1  -9  -6    6.30    4.50
  -1   9   6    3.20    3.90
  -1   9   6    3.10    2.00
   0  -9  -6  437.26   19.80
   0   9   6  460.95   13.10
   0   9   6  456.85   19.80
  -1  -9  -6  175.88   12.00
   1   9   6  184.68   12.10
   1   9   6  180.58    7.30
  -2  -9  -6   50.89    7.80
  -2  -9  -6   43.20    7.20
   2   9   6   41.30    4.20
  -3  -9  -6    5.40    4.20
  -3  -9  -6    3.80    3.60
   3   9   6   12.70    3.20
  -4  -9  -6  164.78   10.70
  -4  -9  -6  161.38   11.40
   4   9   6  170.58    8.40
  -5  -9  -6    5.10    4.00
  -5  -9  -6   -0.20    3.30
   5   9   6   -3.00    2.50
  -6  -9  -6  162.88   11.40
  -6  -9  -6  158.48   10.30
   6   9   6  154.38    8.80
  -7  -9  -6   -5.00    2.40
  -7  -9  -6   -2.30    3.30
   7   9   6    2.70    3.30
  -8  -9  -6   12.80    5.60
  -8  -9  -6   26.50    5.40
   8   9   6   11.80    4.40
  -9  -9  -6    7.90    4.70
  -9  -9  -6   -3.80    3.00
   9   9   6    1.20    3.50
 -10  -9  -6   48.30    8.30
  10   9   6   40.20   10.10
  10   9   6   71.19    8.30
 -11  -9  -6   -1.50    4.20
  11   9   6   -6.70    3.30
 -12  -9  -6   39.20    8.20
  12   9   6   39.30    7.60
 -13  -9  -6    5.20    5.40
  13   9   6   17.80    6.40
 -14  -9  -6    5.00    5.30
  14   9   6   15.50    6.40
  15   9   6   24.50    7.40
  10 -10  -6   15.40    9.10
   9 -10  -6   -2.30    6.60
   8 -10  -6    0.40    6.70
  -8  10   6    8.50    6.40
   7 -10  -6   99.49   14.80
  -7  10   6  118.59   13.90
   6 -10  -6   -4.50    4.50
  -6  10   6   -1.60    3.60
   5 -10  -6   76.69   12.10
  -5  10   6  100.19   12.10
   4 -10  -6   15.30    5.90
  -4  10   6   17.40    6.20
   3 -10  -6   13.20    5.80
  -3  10   6    1.80    4.50
   2 -10  -6  153.88   12.80
  -2  10   6  143.29   11.90
   1 -10  -6  571.84   24.70
  -1  10   6  568.54   23.90
   0 -10  -6   14.70    5.70
   0  10   6    5.80    4.30
  -1 -10  -6    7.00    5.30
   1  10   6   11.60    4.60
   1  10   6   12.90    2.90
  -2 -10  -6    3.90    3.90
   2  10   6    2.90    2.40
   2  10   6    7.00    4.10
  -3 -10  -6  315.37   16.50
  -3 -10  -6  320.87   16.60
   3  10   6  317.37   11.30
  -4 -10  -6    1.40    3.70
  -4 -10  -6    5.90    4.40
   4  10   6    5.60    3.00
  -5 -10  -6  416.76   18.80
  -5 -10  -6  400.06   18.80
   5  10   6  383.46   14.10
  -6 -10  -6  400.16   18.40
  -6 -10  -6  311.07   16.20
   6  10   6  337.67   13.70
  -7 -10  -6   -0.40    3.60
  -7 -10  -6    3.80    4.30
   7  10   6    2.20    3.40
  -8 -10  -6   -3.30    3.20
  -8 -10  -6   -1.80    3.70
   8  10   6   -4.80    2.90
  -9 -10  -6    9.00    5.20
  -9 -10  -6   17.60    5.30
   9  10   6   22.90    5.30
 -10 -10  -6   27.90    7.10
  10  10   6   29.40    6.10
 -11 -10  -6   27.20    7.40
  11  10   6   29.40    6.30
 -12 -10  -6    7.40    5.20
  12  10   6    1.90    4.80
 -13 -10  -6   29.40    7.80
  13  10   6   35.50    7.40
 -14 -10  -6   54.39   10.00
  14  10   6   35.90    8.40
  15  10   6   24.20    7.90
   9 -11  -6   12.00    7.90
   8 -11  -6   30.90   10.20
  -8  11   6   40.10    9.60
   7 -11  -6    5.90    7.70
  -7  11   6    6.40    6.00
   6 -11  -6   30.20    9.70
  -6  11   6   49.90    9.40
   5 -11  -6   -0.70    5.10
  -5  11   6    8.30    5.70
   4 -11  -6    9.10    6.20
  -4  11   6   20.20    6.30
   3 -11  -6    3.00    5.10
  -3  11   6   13.30    5.70
   2 -11  -6    5.00    5.50
  -2  11   6   11.10    5.30
   1 -11  -6   26.80    7.90
  -1  11   6   22.80    7.10
   0 -11  -6  111.79   13.80
   0  11   6   87.19   10.60
  -1 -11  -6   22.10    6.80
   1  11   6   14.60    5.50
  -2 -11  -6    0.20    3.90
   2  11   6    5.90    4.50
  -3 -11  -6    0.00    4.10
   3  11   6    1.30    3.60
  -4 -11  -6   87.99   11.30
   4  11   6   72.59   10.10
   4  11   6   69.49    5.80
  -5 -11  -6   25.30    6.90
  -5 -11  -6   23.70    6.50
   5  11   6   34.40    5.00
  -6 -11  -6   -3.70    4.40
  -6 -11  -6    4.80    4.30
   6  11   6   -1.10    2.80
  -7 -11  -6   -6.50    4.00
  -7 -11  -6   -0.80    3.70
   7  11   6   -1.70    3.00
  -8 -11  -6   -2.80    3.30
  -8 -11  -6    8.40    4.90
   8  11   6    2.40    3.30
  -9 -11  -6   38.20    8.20
  -9 -11  -6   38.60    7.40
   9  11   6   29.90    6.00
 -10 -11  -6   -0.70    4.80
  10  11   6   -1.80    3.50
 -11 -11  -6   11.90    6.30
  11  11   6   28.70    7.40
 -12 -11  -6   14.50    6.40
  12  11   6   17.30    6.30
 -13 -11  -6   -0.80    4.80
  13  11   6   -5.70    4.50
  14  11   6    7.00    6.20
   8 -12  -6   -1.10    5.90
  -8  12   6    5.10    6.20
   7 -12  -6   -9.60    4.50
  -7  12   6    3.50    5.30
   6 -12  -6   21.20    9.60
  -6  12   6   16.30    7.20
   5 -12  -6    4.90    5.90
  -5  12   6   11.90    6.50
   4 -12  -6   48.20   10.70
  -4  12   6   48.40    9.80
   3 -12  -6    8.80    6.50
  -3  12   6    5.50    5.50
   2 -12  -6   53.79   10.30
  -2  12   6   42.90    9.00
   1 -12  -6   61.19   11.30
  -1  12   6   48.60    9.50
   0 -12  -6    5.50    5.20
   0  12   6    5.00    4.70
  -1 -12  -6   16.90    6.90
   1  12   6   30.80    7.80
  -2 -12  -6   18.90    6.50
   2  12   6   20.00    6.10
  -3 -12  -6   30.10    7.90
   3  12   6   24.00    7.10
  -4 -12  -6    5.30    4.80
   4  12   6    7.10    4.90
  -5 -12  -6   61.09   10.00
   5  12   6   49.99    9.10
  -6 -12  -6   20.50    6.50
  -6 -12  -6   18.60    6.30
  -7 -12  -6    6.90    4.90
  -7 -12  -6   13.20    5.90
   7  12   6   -7.10    2.90
  -8 -12  -6   71.69   10.50
  -8 -12  -6   96.29   12.20
   8  12   6   82.29    8.40
  -9 -12  -6   37.10    8.10
  -9 -12  -6   40.80   10.10
   9  12   6   32.00    6.40
 -10 -12  -6   18.70    6.70
  10  12   6    3.00    4.20
 -11 -12  -6    9.80    6.10
  11  12   6    6.00    5.00
 -12 -12  -6   -5.70    4.90
  12  12   6    2.50    4.80
 -13 -12  -6    7.10    6.30
  13  12   6   -6.10    5.10
  14  12   6   19.30    7.90
   7 -13  -6   16.50    8.60
  -7  13   6   14.30    7.40
   6 -13  -6   26.10    9.70
  -6  13   6   21.10    8.30
   5 -13  -6   -0.70    5.30
  -5  13   6   -1.20    4.70
   4 -13  -6   21.70    8.30
  -4  13   6   12.90    6.40
   3 -13  -6  119.19   15.90
  -3  13   6  123.49   14.60
   2 -13  -6   10.90    7.20
  -2  13   6   15.60    6.90
   1 -13  -6    7.00    5.40
  -1  13   6    7.20    5.00
   0 -13  -6   22.60    7.40
   0  13   6   24.30    8.00
  -1 -13  -6   35.40    8.60
   1  13   6   36.30    8.50
  -2 -13  -6   26.60    8.20
   2  13   6   26.10    7.80
  -3 -13  -6   -5.00    4.60
   3  13   6    8.60    5.10
  -4 -13  -6    0.60    4.40
   4  13   6    6.30    5.10
  -5 -13  -6   21.30    7.10
   5  13   6   10.60    5.80
  -6 -13  -6   15.20    6.30
   6  13   6   21.90    6.80
  -7 -13  -6   31.90    8.20
   7  13   6   36.80    8.80
  -8 -13  -6    6.90    5.00
  -8 -13  -6    3.50    4.90
  -9 -13  -6   14.90    6.10
 -10 -13  -6    6.20    5.40
 -11 -13  -6   17.60    7.10
  11  13   6   30.70    7.60
 -12 -13  -6    1.90    5.30
  12  13   6    7.30    5.90
 -13 -13  -6   -2.40    5.40
  13  13   6    1.40    5.80
   5 -14  -6  -10.30    5.40
  -5  14   6    4.10    5.20
   4 -14  -6   26.50    9.30
  -4  14   6    8.80    7.40
   3 -14  -6   -5.60    6.20
  -3  14   6    8.10    6.20
   2 -14  -6   46.50   11.60
  -2  14   6   50.99   11.00
   1 -14  -6   57.09   11.50
  -1  14   6   44.60   10.00
   0 -14  -6   -0.20    5.80
   0  14   6    2.20    4.80
  -1 -14  -6   52.39   10.70
   1  14   6   30.00    8.50
  -2 -14  -6    9.10    6.90
   2  14   6   15.10    7.20
  -3 -14  -6    5.40    5.80
   3  14   6    1.80    4.70
  -4 -14  -6   14.10    7.00
   4  14   6    8.40    5.80
  -5 -14  -6   18.50    7.20
   5  14   6   12.50    6.60
  -6 -14  -6  154.88   16.90
   6  14   6   98.79   14.10
  -7 -14  -6    8.10    6.50
   7  14   6   13.60    6.90
  -8 -14  -6    9.90    6.90
   8  14   6   31.10    8.80
   9  14   6   19.30    7.10
  10  14   6   -7.40    4.70
  11  14   6   12.50    6.30
 -12 -14  -6   27.20    8.60
   4 -15  -6   90.49   15.90
  -4  15   6   39.70   10.30
   3 -15  -6  151.38   19.10
  -3  15   6  147.79   17.50
   2 -15  -6   42.60   11.30
  -2  15   6   42.00   10.40
   1 -15  -6   10.10    7.70
  -1  15   6   -3.30    5.10
   0 -15  -6   12.70    8.00
   0  15   6    4.40    6.00
  -1 -15  -6   16.00    7.40
   1  15   6    3.60    5.60
  -2 -15  -6   15.80    7.80
   2  15   6    8.50    6.50
  -3 -15  -6   10.20    6.80
   3  15   6    3.60    5.30
  -4 -15  -6   -7.80    4.50
   4  15   6   11.10    6.40
  -5 -15  -6   -3.00    4.90
   5  15   6   -1.00    4.90
  -6 -15  -6   -6.40    5.20
   6  15   6    1.20    5.20
[truncated: 508,186 more chars]
