# Supplementary material for: Crystal structure and Hirshfeld surface analysis of (RS)-3-hy­droxy-2-{[(3aRS,6RS,7aRS)-2-(4-methyl­phenyl­sulfon­yl)-2,3,3a,6,7,7a-hexa­hydro-3a,6-ep­oxy-1H-isoindol-6-yl]meth­yl}isoindolin-1-one
Source: Acta Crystallogr E Crystallogr Commun. 2021 Feb 16;77(Pt 3):260–5. doi: 10.1107/S2056989021001626 (PMC8061098; doi:10.1107/S2056989021001626)
Supplement: Supplementary file 2 [file e-77-00260-Isup2.hkl]

data_I                                                                          
_shelx_title ' ZVP-2 in P-1'                                                    
_shelx_refln_list_code          4                                               
_shelx_F_calc_maximum      183.88                                               
_exptl_crystal_F_000       952.00                                               
_reflns_d_resolution_high  0.6975                                               
                                                                                
loop_                                                                           
 _space_group_symop_operation_xyz                                               
 'x, y, z'                                                                      
 '-x, -y, -z'                                                                   
                                                                                
_cell_length_a    11.8210                                                       
_cell_length_b    11.8395                                                       
_cell_length_c    16.7336                                                       
_cell_angle_alpha  77.949                                                       
_cell_angle_beta   79.555                                                       
_cell_angle_gamma  77.511                                                       
                                                                                
_shelx_F_squared_multiplier     1.000                                           
                                                                                
loop_                                                                           
 _refln_index_h                                                                 
 _refln_index_k                                                                 
 _refln_index_l                                                                 
 _refln_F_squared_calc                                                          
 _refln_F_squared_meas                                                          
 _refln_F_squared_sigma                                                         
 _refln_observed_status                                                         
   1   0   0         47.60         35.62         2.03 o                         
   2   0   0      20900.54      22437.50       244.60 o                         
   3   0   0        171.05        172.95         7.14 o                         
   4   0   0       1045.07       1071.60        20.58 o                         
   5   0   0         15.88         18.17         6.41 o                         
   6   0   0       3305.39       3563.76        55.85 o                         
   7   0   0         32.21         15.58        12.73 o                         
   8   0   0       3367.32       3490.30        58.86 o                         
   9   0   0          5.40         14.51         6.56 o                         
  10   0   0         57.55         46.56         8.80 o                         
  11   0   0        250.74        267.18        17.42 o                         
  12   0   0        340.69        357.38        28.64 o                         
  13   0   0        141.79        118.99        35.84 o                         
  14   0   0          0.78          2.94        12.96 o                         
  15   0   0        137.23        198.72        26.98 o                         
  16   0   0         93.48        139.54        30.27 o                         
 -16   1   0         55.88         58.11        25.75 o                         
 -15   1   0         27.21         39.02        17.69 o                         
 -14   1   0         69.30         80.11        18.97 o                         
 -13   1   0        277.11        292.03        27.66 o                         
 -12   1   0         57.74         38.30        21.92 o                         
 -11   1   0          0.31          8.12         8.14 o                         
 -10   1   0        141.35        133.19        13.22 o                         
  -9   1   0       2659.96       2636.69        50.31 o                         
  -8   1   0        144.72        138.31        11.69 o                         
  -7   1   0       1017.48       1004.97        24.54 o                         
  -6   1   0       2933.91       2930.27        48.53 o                         
  -5   1   0       2039.72       2279.04        38.46 o                         
  -4   1   0       1392.66       1431.75        25.89 o                         
  -3   1   0        558.17        474.15        28.48 o                         
  -2   1   0          0.29          2.15         3.06 o                         
  -1   1   0       1957.61       1965.47        21.11 o                         
   0   1   0         46.67         30.96         4.92 o                         
   1   1   0       9073.88       9197.36        89.50 o                         
   2   1   0        371.52        357.26         6.98 o                         
   3   1   0         59.71         74.96         7.59 o                         
   4   1   0       3082.14       3079.64        45.72 o                         
   5   1   0        133.41        130.28         7.89 o                         
   6   1   0       1277.24       1347.22        26.94 o                         
   7   1   0         78.13         97.50        13.76 o                         
   8   1   0       2861.40       2869.69        50.21 o                         
   9   1   0        104.72        102.36        10.55 o                         
  10   1   0        547.30        530.84        20.53 o                         
  11   1   0        107.92        100.35        12.58 o                         
  12   1   0        108.64        120.92        17.64 o                         
  13   1   0          4.31         -4.30        11.80 o                         
  14   1   0          3.76         18.85        14.34 o                         
  15   1   0         13.55         12.38        15.72 o                         
  16   1   0        145.15        213.63        37.93 o                         
 -15   2   0        243.35        275.81        30.60 o                         
 -14   2   0          0.60         -6.64        13.21 o                         
 -13   2   0         16.34          9.03        24.36 o                         
 -12   2   0          5.26         11.49         9.28 o                         
 -11   2   0        215.49        179.65        15.83 o                         
 -10   2   0        187.17        184.66        15.73 o                         
  -9   2   0       1645.25       1603.76        36.77 o                         
  -8   2   0        475.13        449.82        17.59 o                         
  -7   2   0        720.90        726.67        20.91 o                         
  -6   2   0       1370.40       1299.19        27.81 o                         
  -5   2   0       1026.95       1005.73        22.49 o                         
  -4   2   0        365.40        320.02        12.53 o                         
  -3   2   0       2881.50       2847.17        42.84 o                         
  -2   2   0       2072.56       1881.96        29.34 o                         
  -1   2   0      17034.66      17844.73       193.83 o                         
   0   2   0      14663.33      15186.36       235.58 o                         
   1   2   0         36.76         38.09         2.61 o                         
   2   2   0      17155.36      17073.20       214.74 o                         
   3   2   0       8707.18       8647.85       112.67 o                         
   4   2   0        498.07        473.58        12.32 o                         
   5   2   0       4607.76       4551.62        66.12 o                         
   6   2   0        299.36        331.87        12.09 o                         
   7   2   0         87.46         49.23         6.96 o                         
   8   2   0        476.80        459.02        16.19 o                         
   9   2   0        603.55        579.93        19.55 o                         
  10   2   0       1362.31       1274.83        41.15 o                         
  11   2   0        816.35        795.92        56.87 o                         
  12   2   0        828.88        808.15        69.95 o                         
  13   2   0         20.99         25.27        13.53 o                         
  14   2   0         38.75         70.51        17.93 o                         
  15   2   0         84.92         72.03        20.39 o                         
  16   2   0          0.05        -15.66        18.79 o                         
 -15   3   0         79.84         95.91        21.75 o                         
 -14   3   0         23.06         16.40        20.36 o                         
 -13   3   0         98.52         79.48        17.43 o                         
 -12   3   0         20.04          4.01        13.08 o                         
 -11   3   0         14.98         43.30        10.06 o                         
 -10   3   0        107.75        104.75        12.60 o                         
  -9   3   0       1659.07       1658.65        38.27 o                         
  -8   3   0          1.21          7.66         6.53 o                         
  -7   3   0         87.02        160.01        13.97 o                         
  -6   3   0          0.38         14.01         5.09 o                         
  -5   3   0       1150.27       1295.00        26.94 o                         
  -4   3   0         64.76         73.67         6.71 o                         
  -3   3   0        321.68        423.14        23.70 o                         
  -2   3   0        537.25        545.44         9.80 o                         
  -1   3   0         52.87         40.10         6.64 o                         
   0   3   0         78.80        108.65        19.49 o                         
   1   3   0        765.64        758.67        11.96 o                         
   2   3   0        127.22        142.72         6.64 o                         
   3   3   0        437.47        436.62        11.49 o                         
   4   3   0       1187.69       1221.99        22.93 o                         
   5   3   0        396.02        405.32        23.20 o                         
   6   3   0       1329.18       1516.09        35.17 o                         
   7   3   0        293.10        242.82        11.41 o                         
   8   3   0       1623.24       1604.32        33.34 o                         
   9   3   0         14.80         10.63         8.36 o                         
  10   3   0          4.62         42.97        11.29 o                         
  11   3   0         13.53         11.63         7.34 o                         
  12   3   0        755.45        794.96        40.54 o                         
  13   3   0        113.69         88.01        19.84 o                         
  14   3   0        123.88        167.79        49.40 o                         
  15   3   0          0.16         12.63        14.76 o                         
  16   3   0        117.78        132.93        33.75 o                         
 -15   4   0         23.51         44.84        22.01 o                         
 -14   4   0          0.17         -9.62        12.88 o                         
 -13   4   0          0.29         13.31        20.53 o                         
 -12   4   0        131.99        107.94        14.70 o                         
 -11   4   0        139.73        148.59        15.55 o                         
 -10   4   0        550.33        530.43        22.51 o                         
  -9   4   0         79.62         82.36        11.54 o                         
  -8   4   0          9.43         15.35         6.93 o                         
  -7   4   0       1252.33       1203.13        29.22 o                         
  -6   4   0        214.40        216.84        12.36 o                         
  -5   4   0        857.48        870.00        24.48 o                         
  -4   4   0        220.36        248.98        10.75 o                         
  -3   4   0       1029.81       1199.07        23.33 o                         
  -2   4   0       1333.40       1265.82        18.22 o                         
  -1   4   0        589.62        463.70        17.70 o                         
   0   4   0       6503.91       6477.25       111.45 o                         
   1   4   0      14738.75      14954.17       164.85 o                         
   2   4   0        405.70        432.32        11.53 o                         
   3   4   0       7042.48       7132.93        96.99 o                         
   4   4   0        119.89        138.34         8.33 o                         
   5   4   0         87.32         68.31         6.99 o                         
   6   4   0         66.26         52.84         6.78 o                         
   7   4   0         15.22         16.32         6.08 o                         
   8   4   0        271.94        216.70        12.67 o                         
   9   4   0        389.23        374.40        15.97 o                         
  10   4   0         87.89         56.15         9.49 o                         
  11   4   0          5.53          6.58        10.42 o                         
  12   4   0         22.53         10.78        10.95 o                         
  13   4   0         91.49         98.40        18.05 o                         
  14   4   0        866.29       1005.50        61.07 o                         
  15   4   0          0.95          1.61        14.95 o                         
  16   4   0          1.02         10.44        22.62 o                         
 -14   5   0         32.84         78.30        35.49 o                         
 -13   5   0         70.81         68.55        28.19 o                         
 -12   5   0          0.30         -8.22         8.22 o                         
 -11   5   0          5.14         15.93         9.38 o                         
 -10   5   0         67.50         65.40        11.63 o                         
  -9   5   0         75.52         77.78        11.16 o                         
  -8   5   0         17.06         12.33        10.05 o                         
  -7   5   0        148.75        144.16        12.24 o                         
  -6   5   0         63.54         81.10         9.03 o                         
  -5   5   0        670.32        662.62        18.72 o                         
  -4   5   0         97.41         94.04         7.69 o                         
  -3   5   0          0.37         -6.19         6.19 o                         
  -2   5   0         14.67         15.37         7.26 o                         
  -1   5   0       1524.16       1514.22        38.61 o                         
   0   5   0       3964.58       4068.49        78.10 o                         
   1   5   0        117.51        130.21         5.02 o                         
   2   5   0       3587.17       3762.57        56.14 o                         
   3   5   0          0.64         -2.16         6.50 o                         
   4   5   0         51.40         80.31         7.30 o                         
   5   5   0         86.31         95.60         8.26 o                         
   6   5   0          1.15         -1.85         5.69 o                         
   7   5   0          0.03          1.43         4.23 o                         
   8   5   0         32.08         23.30         6.77 o                         
   9   5   0        114.10        116.72        11.42 o                         
  10   5   0        649.16        625.85        22.20 o                         
  11   5   0        406.30        417.44        19.58 o                         
  12   5   0        349.16        345.98        28.68 o                         
  13   5   0         75.23         99.72        18.73 o                         
  14   5   0         12.18         -2.82        13.12 o                         
  15   5   0          6.57         -0.06        15.87 o                         
  16   5   0        247.69        327.77        45.93 o                         
 -14   6   0          4.51        -13.57        24.36 o                         
 -13   6   0         16.85          0.00        21.58 o                         
 -12   6   0         51.96         35.26        15.71 o                         
 -11   6   0         48.26         21.97        19.31 o                         
 -10   6   0         11.16          5.97         8.61 o                         
  -9   6   0       1065.28       1137.21        32.47 o                         
  -8   6   0        575.23        539.53        21.09 o                         
  -7   6   0          0.64         -5.40         5.40 o                         
  -6   6   0         91.10        104.01        10.18 o                         
  -5   6   0       1906.57       1892.00        36.92 o                         
  -4   6   0       1329.24       1264.47        40.05 o                         
  -3   6   0        887.01        904.75        14.90 o                         
  -2   6   0        508.30        568.87        24.19 o                         
  -1   6   0       1058.15        946.58        31.15 o                         
   0   6   0        132.59        274.69        16.98 o                         
   1   6   0       7304.76       7858.76       108.22 o                         
   2   6   0       2766.91       3110.59        50.96 o                         
   3   6   0       2199.24       2003.25        35.93 o                         
   4   6   0         20.65         23.14         6.36 o                         
   5   6   0       1979.59       2051.85        37.85 o                         
   6   6   0        810.88        775.48        21.08 o                         
   7   6   0       1724.42       1669.16        34.72 o                         
   8   6   0         11.67         16.37         6.55 o                         
   9   6   0        104.99        107.74        11.29 o                         
  10   6   0        523.05        481.06        20.23 o                         
  11   6   0        534.89        544.10        24.28 o                         
  12   6   0        997.11        951.04        40.42 o                         
  13   6   0         15.32         35.45        15.23 o                         
  14   6   0        103.87        136.17        42.11 o                         
  15   6   0          0.71        -17.40        17.40 o                         
  16   6   0         11.80         -7.66        22.62 o                         
 -13   7   0         10.97         24.71        26.10 o                         
 -12   7   0         14.84         33.39        16.23 o                         
 -11   7   0         31.08         52.93        16.82 o                         
 -10   7   0        220.52        215.03        26.69 o                         
  -9   7   0        243.04        203.86        24.92 o                         
  -8   7   0        209.78        173.51        27.65 o                         
  -7   7   0          0.50          3.40        13.05 o                         
  -6   7   0         98.50         83.72        16.53 o                         
  -5   7   0        113.26        114.27        10.53 o                         
  -4   7   0        124.61        113.40         7.09 o                         
  -3   7   0         49.82         38.13        11.04 o                         
  -2   7   0        180.00        201.71        20.18 o                         
  -1   7   0        238.52        262.14        23.66 o                         
   0   7   0         34.63         31.81        12.88 o                         
   1   7   0        282.58        309.25        18.41 o                         
   2   7   0          0.48          2.05         5.09 o                         
   3   7   0          8.68         10.30         4.29 o                         
   4   7   0          9.87         12.26         4.79 o                         
   5   7   0        281.65        272.34        13.22 o                         
   6   7   0          4.79          0.65         4.99 o                         
   7   7   0        226.15        205.12        14.35 o                         
   8   7   0        145.84        112.41        22.07 o                         
   9   7   0        879.00        748.09        24.62 o                         
  10   7   0        459.40        424.04        20.18 o                         
  11   7   0         20.86         11.32        10.60 o                         
  12   7   0         14.18         20.57        12.67 o                         
  13   7   0        138.08        118.71        20.18 o                         
  14   7   0         80.60         80.19        19.37 o                         
  15   7   0        126.46        169.12        35.15 o                         
  16   7   0         91.63         82.47        28.88 o                         
 -12   8   0         68.37        160.77        40.02 o                         
 -11   8   0         79.21        122.44        23.50 o                         
 -10   8   0        602.90        732.55        41.51 o                         
  -9   8   0        295.14        308.22        31.69 o                         
  -8   8   0          0.88         -8.96        23.14 o                         
  -7   8   0         77.76        112.93        18.58 o                         
  -6   8   0        765.24        748.05        36.82 o                         
  -5   8   0       1833.95       1684.00        54.07 o                         
  -4   8   0        561.81        728.14        69.77 o                         
  -3   8   0          7.75        273.48        34.10 o                         
  -2   8   0       1208.29       1262.04        78.63 o                         
  -1   8   0       1211.77       1306.16        49.41 o                         
   0   8   0        278.07        365.17        22.25 o                         
   1   8   0       4073.61       4039.40        88.02 o                         
   3   8   0        935.35       1009.45        23.96 o                         
   4   8   0       1706.03       1775.70        35.84 o                         
   5   8   0        520.74        586.71        19.67 o                         
   6   8   0       3791.10       3673.63        63.32 o                         
   7   8   0       2002.88       1948.09        40.96 o                         
   8   8   0          1.46        144.76        21.58 o                         
   9   8   0         31.93         63.98        11.31 o                         
  10   8   0        650.13        608.50        24.03 o                         
  11   8   0         74.23         54.78        14.91 o                         
  12   8   0         67.90         89.35        32.01 o                         
  13   8   0        106.23        130.35        20.85 o                         
  14   8   0        350.82        345.83        33.01 o                         
  15   8   0        114.29        160.77        33.41 o                         
 -12   9   0         24.37         42.11        27.14 o                         
 -11   9   0         45.29         62.64        21.41 o                         
 -10   9   0         23.44         23.37        17.20 o                         
  -9   9   0        108.46        117.61        36.36 o                         
  -8   9   0         30.83         22.54        23.49 o                         
  -7   9   0         53.54         51.93        15.94 o                         
  -6   9   0          8.90          9.97        11.97 o                         
  -5   9   0        101.88         98.28        17.39 o                         
  -4   9   0          1.19         16.36        20.88 o                         
  -3   9   0         84.68        101.97        21.92 o                         
  -2   9   0        168.35        181.66        20.55 o                         
  -1   9   0          0.23         -8.27         8.27 o                         
   0   9   0          0.66          6.68         8.92 o                         
   1   9   0        100.07        114.12        16.22 o                         
   2   9   0        554.08        549.30        15.22 o                         
   3   9   0         86.44         89.70        14.17 o                         
   4   9   0         57.52         71.86         8.73 o                         
   5   9   0         82.65         96.14        15.93 o                         
   6   9   0        981.29        882.53        25.99 o                         
   7   9   0         60.94         33.86         8.61 o                         
   8   9   0        455.55        459.81        20.25 o                         
   9   9   0         58.48         44.63         9.81 o                         
  10   9   0         16.94         19.41         8.52 o                         
  11   9   0         80.13         93.80        37.41 o                         
  12   9   0          3.33        -15.67        21.58 o                         
  13   9   0        127.28        119.43        20.63 o                         
  14   9   0         34.82         12.25        18.62 o                         
  15   9   0          7.53         12.18        20.53 o                         
 -11  10   0        177.41        175.05        28.54 o                         
 -10  10   0         46.84         30.10        19.31 o                         
  -9  10   0         34.61         36.08        18.83 o                         
  -8  10   0        460.23        446.35        38.15 o                         
  -7  10   0          4.09         16.06        13.33 o                         
  -6  10   0        407.85        425.85        43.67 o                         
  -5  10   0         48.80         16.07        19.66 o                         
  -4  10   0        114.93        136.89        39.67 o                         
  -3  10   0        113.36        112.40        19.51 o                         
  -2  10   0        959.43        988.28        41.72 o                         
  -1  10   0         96.90         63.61        15.38 o                         
   0  10   0        840.94        798.61        55.16 o                         
   1  10   0         52.75         58.53        13.67 o                         
   2  10   0        300.03        267.34        25.34 o                         
   3  10   0        149.03        111.29        17.78 o                         
   4  10   0       1294.45       1283.76        79.67 o                         
   5  10   0        192.34        175.78        13.71 o                         
   6  10   0       1509.45       1482.12        35.78 o                         
   7  10   0         18.06         21.92         8.04 o                         
   8  10   0          6.81          7.71        11.39 o                         
   9  10   0        215.88        195.14        17.00 o                         
  10  10   0         16.50         11.99         9.48 o                         
  11  10   0          2.47         -0.45        10.70 o                         
  12  10   0         56.86         63.53        21.92 o                         
  13  10   0        169.59        203.89        25.30 o                         
  14  10   0         64.33         51.85        24.71 o                         
 -10  11   0          4.58         16.30        17.04 o                         
  -9  11   0          0.25        -13.58        13.58 o                         
  -8  11   0         20.14          1.09        13.87 o                         
  -7  11   0        112.58        136.44        23.72 o                         
  -6  11   0          6.74         35.96        16.20 o                         
  -5  11   0          0.15         -8.39        12.21 o                         
  -4  11   0         70.33         79.94        19.12 o                         
  -3  11   0         78.30         70.89        17.22 o                         
  -2  11   0        246.37        192.01        24.60 o                         
  -1  11   0         27.07         33.03        30.45 o                         
   0  11   0         49.82         46.74        19.66 o                         
   1  11   0        263.26        294.56        31.84 o                         
   2  11   0         13.32         -4.70        13.05 o                         
   3  11   0        377.42        356.02        29.45 o                         
   4  11   0          2.98         10.33        10.28 o                         
   5  11   0        218.15        256.16        25.52 o                         
   6  11   0         10.17         40.08        13.62 o                         
   7  11   0         38.33         68.20        10.82 o                         
   8  11   0        159.35        154.54        15.26 o                         
   9  11   0        104.87        116.30        14.06 o                         
  10  11   0          0.99         -1.62         8.04 o                         
  11  11   0        267.86        259.94        26.83 o                         
  12  11   0          0.15         14.34        13.57 o                         
  13  11   0         23.46         23.98        16.08 o                         
  14  11   0         38.93         19.14        21.92 o                         
  -9  12   0          5.98        -23.32        23.32 o                         
  -8  12   0         35.78         51.26        20.66 o                         
  -7  12   0          3.30         -5.22        14.27 o                         
  -6  12   0          0.12        -11.38        20.18 o                         
  -5  12   0         53.60         41.51        17.38 o                         
  -4  12   0        390.14        417.72        37.34 o                         
  -3  12   0         38.02         28.34        15.16 o                         
  -2  12   0         15.63         29.49        23.49 o                         
  -1  12   0        102.95         87.38        18.48 o                         
   0  12   0         15.44         14.48        16.53 o                         
   1  12   0          0.79         14.01        15.83 o                         
   2  12   0        716.94        705.56        37.45 o                         
   3  12   0         71.03         72.87        16.55 o                         
   4  12   0         19.22          9.82        13.75 o                         
   5  12   0         28.25         26.40        16.53 o                         
   6  12   0          0.02         13.89        14.96 o                         
   7  12   0         40.47         36.49        38.63 o                         
   8  12   0        207.83        214.82        28.01 o                         
   9  12   0         76.49         81.39        22.79 o                         
  10  12   0         68.60         60.88        13.65 o                         
  11  12   0         29.60         44.79        15.87 o                         
  12  12   0          7.38        -12.73        12.73 o                         
  13  12   0         82.95         96.07        20.30 o                         
  -7  13   0          2.79         10.02        15.36 o                         
  -6  13   0          1.00         14.36        16.88 o                         
  -5  13   0          0.53        -11.85        13.43 o                         
  -4  13   0        138.51         82.82        20.79 o                         
  -3  13   0         10.80         -2.48        12.27 o                         
  -2  13   0          6.45         20.09        15.31 o                         
  -1  13   0          0.66          6.68        12.96 o                         
   0  13   0          8.92         10.69        11.93 o                         
   1  13   0         13.42         19.72        17.57 o                         
   2  13   0          4.80          3.99        17.57 o                         
   3  13   0         85.77         79.14        18.81 o                         
   4  13   0        179.57        150.55        28.52 o                         
   5  13   0        110.71         69.46        17.80 o                         
   6  13   0        124.85        140.12        22.54 o                         
   7  13   0         10.93         -1.02        16.36 o                         
   8  13   0         13.17          5.50        13.57 o                         
   9  13   0         29.41         29.89        15.22 o                         
  10  13   0         35.47         11.94        24.01 o                         
  11  13   0          5.40          6.61        22.27 o                         
  12  13   0          1.07        -20.18        20.18 o                         
  -6  14   0         48.83         37.97        23.49 o                         
  -5  14   0        173.33        162.96        30.61 o                         
  -4  14   0         69.17         68.73        20.67 o                         
  -3  14   0          9.65         45.56        18.27 o                         
  -2  14   0         17.51         16.53        15.50 o                         
  -1  14   0        290.94        271.74        53.24 o                         
   0  14   0        197.86        239.47        31.04 o                         
   1  14   0          7.19          0.88        13.12 o                         
   2  14   0          0.00        -12.16        12.16 o                         
   3  14   0         35.70         52.80        17.23 o                         
   4  14   0         99.26         92.84        34.80 o                         
   5  14   0         13.27         -4.53        12.20 o                         
   6  14   0         84.96         98.81        20.73 o                         
   7  14   0        428.73        485.67        39.98 o                         
   8  14   0         80.82         94.90        23.49 o                         
   9  14   0          6.99        -10.14        34.80 o                         
  10  14   0          0.02         28.88        27.14 o                         
  11  14   0         15.42        -14.27        19.14 o                         
  -4  15   0         52.02         37.01        18.70 o                         
  -3  15   0         41.34          0.50        15.06 o                         
  -2  15   0         64.55         59.51        30.80 o                         
  -1  15   0        122.32        144.04        25.34 o                         
   0  15   0          2.39         23.96        16.15 o                         
   1  15   0         86.98         90.99        22.19 o                         
   2  15   0          3.20         13.05        15.01 o                         
   3  15   0         75.96        108.64        23.58 o                         
   4  15   0         24.10         26.48        16.38 o                         
   5  15   0          6.28         -7.82        13.71 o                         
   6  15   0         61.64         19.39        16.71 o                         
   7  15   0          8.15          7.89        14.48 o                         
   8  15   0         48.72         23.56        31.32 o                         
   9  15   0         54.84         40.00        19.51 o                         
  -1  16   0         83.57         63.64        20.55 o                         
   0  16   0        258.24        297.97        35.41 o                         
   1  16   0         99.45         85.80        22.76 o                         
   2  16   0        113.63        107.89        25.12 o                         
   3  16   0         60.53         81.88        22.24 o                         
   4  16   0        320.05        322.56        36.78 o                         
   5  16   0         95.77         70.93        21.01 o                         
   6  16   0         20.57         25.16        28.36 o                         
   7  16   0        125.00        108.34        46.11 o                         
  -6 -16   1         18.11         -5.73        15.85 o                         
  -5 -16   1        280.49        331.94        38.71 o                         
  -4 -16   1          0.55          3.13        14.76 o                         
  -3 -16   1         94.31         99.87        24.57 o                         
  -2 -16   1         42.34         36.65        27.14 o                         
  -1 -16   1         59.53         28.22        16.68 o                         
   0 -16   1          2.70         27.17        18.76 o                         
  -9 -15   1          0.21         71.69        32.71 o                         
  -8 -15   1         26.14         27.51        16.55 o                         
  -7 -15   1         63.84         55.81        19.72 o                         
  -6 -15   1         28.21         38.08        16.60 o                         
  -5 -15   1        200.81        141.95        25.59 o                         
  -4 -15   1          0.12         39.08        39.15 o                         
  -3 -15   1        218.93        237.67        30.68 o                         
  -2 -15   1          1.76         -5.29        18.62 o                         
  -1 -15   1        124.40        128.75        25.84 o                         
   0 -15   1         20.83         33.06        16.73 o                         
   1 -15   1        137.29        148.87        37.91 o                         
   2 -15   1         35.30         43.32        18.30 o                         
   3 -15   1         25.03         -3.60        14.64 o                         
 -10 -14   1         13.55         10.44        25.40 o                         
  -9 -14   1          2.63          5.92        17.23 o                         
  -8 -14   1         23.16         13.58        31.14 o                         
  -7 -14   1         96.49         94.30        20.14 o                         
  -6 -14   1        202.11        230.00        38.28 o                         
  -5 -14   1        168.75        192.82        32.35 o                         
  -4 -14   1          0.26          0.91        12.86 o                         
  -3 -14   1          0.08         11.07        24.36 o                         
  -2 -14   1         97.36         84.13        19.55 o                         
  -1 -14   1        136.35        123.57        26.97 o                         
   0 -14   1         13.14         11.07        13.38 o                         
   1 -14   1         11.21         37.54        17.53 o                         
   2 -14   1        237.05        278.34        32.83 o                         
   3 -14   1         17.90          1.29        25.06 o                         
   4 -14   1         20.25         11.01        15.48 o                         
   5 -14   1          2.31         16.91        15.69 o                         
   6 -14   1          0.95         40.71        25.40 o                         
 -12 -13   1        180.35        175.70        42.11 o                         
 -11 -13   1         26.02         58.46        29.93 o                         
 -10 -13   1        365.63        408.50        58.46 o                         
  -9 -13   1         52.53         42.47        22.62 o                         
  -8 -13   1          1.21         20.65        18.97 o                         
  -7 -13   1          0.96          1.32        11.84 o                         
  -6 -13   1         16.96         17.96        19.49 o                         
  -5 -13   1         97.42         62.81        17.93 o                         
  -4 -13   1          0.05         -3.78        11.11 o                         
  -3 -13   1         33.84         20.50        12.93 o                         
  -2 -13   1         22.13         26.03        22.62 o                         
  -1 -13   1         66.52         58.40        16.71 o                         
   0 -13   1         14.92         27.74        15.01 o                         
   1 -13   1         56.74         40.41        20.71 o                         
   2 -13   1         11.32         16.04        13.16 o                         
   3 -13   1          1.19          6.91        13.75 o                         
   4 -13   1        129.58        112.15        21.90 o                         
   5 -13   1         38.89         10.63        16.25 o                         
   6 -13   1          0.03        -17.40        17.40 o                         
   7 -13   1          1.00          2.78        18.44 o                         
 -13 -12   1          4.05          8.01        15.29 o                         
 -12 -12   1          0.16          1.85        13.62 o                         
 -11 -12   1        218.09        263.56        29.26 o                         
 -10 -12   1         16.15         30.62        24.01 o                         
  -9 -12   1          2.55          3.69        22.79 o                         
  -8 -12   1         77.94         76.15        17.28 o                         
  -7 -12   1         15.34         19.14        12.06 o                         
  -6 -12   1         88.29        104.10        19.64 o                         
  -5 -12   1        254.73        274.82        27.99 o                         
  -4 -12   1          0.04          9.02        11.48 o                         
  -3 -12   1         58.39         47.34        15.36 o                         
  -2 -12   1          2.77          3.95        15.83 o                         
  -1 -12   1         34.41         26.80        13.47 o                         
   0 -12   1         22.21         36.68        14.86 o                         
   1 -12   1         16.24         18.02        12.05 o                         
   2 -12   1         17.85          9.58        12.93 o                         
   3 -12   1         43.77         33.46        15.10 o                         
   4 -12   1        291.76        310.43        32.67 o                         
   5 -12   1         57.19         29.03        33.93 o                         
   6 -12   1          0.10         16.18        17.57 o                         
   7 -12   1          0.01         14.52        14.11 o                         
   8 -12   1          0.28         11.19        16.68 o                         
   9 -12   1         12.15         31.32        27.49 o                         
 -14 -11   1         35.70         53.24        26.45 o                         
 -13 -11   1         42.69         53.50        30.62 o                         
 -12 -11   1        104.10        102.96        20.64 o                         
 -11 -11   1        101.50         81.07        22.45 o                         
 -10 -11   1          0.79         -6.28        11.26 o                         
  -9 -11   1        150.08        157.08        16.16 o                         
  -8 -11   1          1.21         -0.86         7.56 o                         
  -7 -11   1        529.28        492.16        29.32 o                         
  -6 -11   1          6.80         -5.05         9.26 o                         
  -5 -11   1         19.95         30.95        13.18 o                         
  -4 -11   1          2.52          2.00        10.05 o                         
  -3 -11   1         56.42         66.71        15.38 o                         
  -2 -11   1          9.75         -9.40         9.40 o                         
  -1 -11   1        118.77        129.03        20.42 o                         
   0 -11   1        440.83        388.38        32.66 o                         
   1 -11   1          6.94         -7.35         9.17 o                         
   2 -11   1          1.05          9.03        11.62 o                         
   3 -11   1        268.40        217.02        25.95 o                         
   4 -11   1        251.15        219.02        26.45 o                         
   5 -11   1          5.11         -4.87        11.25 o                         
   6 -11   1         11.01          9.05        17.40 o                         
   7 -11   1         81.33         70.83        22.45 o                         
   8 -11   1         30.54         33.69        26.80 o                         
   9 -11   1          0.30         18.88        17.92 o                         
  10 -11   1          1.08         -4.63        16.36 o                         
 -14 -10   1        129.12        131.79        33.06 o                         
 -13 -10   1          6.27         32.44        15.80 o                         
 -12 -10   1        191.15        214.28        24.80 o                         
 -11 -10   1        104.19        123.98        20.88 o                         
 -10 -10   1         57.32         50.86        13.05 o                         
  -9 -10   1        372.84        366.60        20.60 o                         
  -8 -10   1        263.09        251.07        22.77 o                         
  -7 -10   1          4.84          7.29         7.07 o                         
  -6 -10   1       1466.64       1439.71        35.51 o                         
  -5 -10   1         15.46          5.41         9.07 o                         
  -4 -10   1         57.42         68.52         9.86 o                         
  -3 -10   1        188.16        178.20        30.26 o                         
  -2 -10   1        732.83        716.31        34.49 o                         
  -1 -10   1       1455.91       1328.32        47.18 o                         
   0 -10   1         40.32         25.24        11.19 o                         
   1 -10   1        753.61        731.09        64.03 o                         
   2 -10   1        947.37        881.68        52.01 o                         
   3 -10   1         82.52         84.87        17.39 o                         
   4 -10   1        707.64        686.25        47.67 o                         
   5 -10   1        339.83        282.60        29.13 o                         
   6 -10   1          9.57          4.83        12.73 o                         
   7 -10   1         69.29         60.03        38.97 o                         
   8 -10   1          9.25         11.65        14.10 o                         
   9 -10   1         42.40         23.05        21.23 o                         
  10 -10   1        120.79        125.70        24.16 o                         
  11 -10   1          2.52          8.23        16.93 o                         
 -15  -9   1        189.11        202.84        37.58 o                         
 -14  -9   1          8.58         -4.73        14.80 o                         
 -13  -9   1          0.46         22.16        15.61 o                         
 -12  -9   1        484.64        537.44        35.41 o                         
 -11  -9   1         56.03         81.83        26.62 o                         
 -10  -9   1          0.30          9.06        11.73 o                         
  -9  -9   1        125.94        160.87        15.28 o                         
  -8  -9   1         51.25         28.72         8.75 o                         
  -7  -9   1        591.08        630.23        30.74 o                         
  -6  -9   1         97.27        112.25        20.39 o                         
  -5  -9   1         36.15         56.20         9.72 o                         
  -4  -9   1         21.74         25.60         6.67 o                         
  -3  -9   1         56.12         57.92         7.55 o                         
  -2  -9   1         68.33         79.98        15.31 o                         
  -1  -9   1          4.46          9.09         9.92 o                         
   0  -9   1         28.71         21.40        10.19 o                         
   1  -9   1        187.53        182.15        20.41 o                         
   2  -9   1        742.57        719.02        34.05 o                         
   3  -9   1         36.96         47.89        13.41 o                         
   4  -9   1        344.58        329.13        28.99 o                         
   5  -9   1          0.67          5.78        11.29 o                         
   6  -9   1        145.35        118.52        20.39 o                         
   7  -9   1         21.73         -5.26        15.14 o                         
   8  -9   1         97.67        124.88        22.88 o                         
   9  -9   1        209.50        258.87        31.31 o                         
  10  -9   1         18.60         25.24        16.79 o                         
  11  -9   1          0.48          2.46        15.61 o                         
  12  -9   1         11.06         49.07        26.45 o                         
 -15  -8   1         25.54         20.85        18.76 o                         
 -14  -8   1        204.51        277.50        30.77 o                         
 -13  -8   1         66.57         79.74        18.41 o                         
 -12  -8   1        141.62        132.32        20.76 o                         
 -11  -8   1         47.34         45.62        14.46 o                         
 -10  -8   1        704.76        697.72        26.10 o                         
  -9  -8   1          5.45          0.95        10.60 o                         
  -8  -8   1         22.33          7.28         7.24 o                         
  -7  -8   1        678.12        623.17        22.16 o                         
  -6  -8   1       2077.65       1944.24        40.85 o                         
  -5  -8   1        843.48        893.38        24.70 o                         
  -4  -8   1       1590.96       1606.17        34.00 o                         
  -3  -8   1        397.14        388.72        20.27 o                         
  -2  -8   1        123.55        157.80         9.01 o                         
  -1  -8   1        747.96        698.33        29.38 o                         
   0  -8   1        130.78        100.82        14.39 o                         
   1  -8   1        452.47        407.90        24.57 o                         
   2  -8   1        886.02        868.50        64.01 o                         
   3  -8   1       1196.71       1212.71        48.18 o                         
   4  -8   1          2.31          5.74        13.75 o                         
   5  -8   1        290.55        306.52        27.80 o                         
   6  -8   1        271.66        232.04        25.59 o                         
   7  -8   1        325.71        270.07        27.01 o                         
   8  -8   1        414.56        370.06        32.52 o                         
   9  -8   1        228.50        247.14        35.32 o                         
  10  -8   1         29.03         23.92        15.45 o                         
  11  -8   1        132.30        132.91        25.86 o                         
  12  -8   1         34.17          7.94        28.53 o                         
 -15  -7   1        157.64        191.03        29.04 o                         
 -14  -7   1        223.89        253.58        30.45 o                         
 -13  -7   1          6.06         -1.67        12.60 o                         
 -12  -7   1         11.76          5.55        12.93 o                         
 -11  -7   1        254.86        252.88        40.02 o                         
 -10  -7   1        116.78        156.03        14.52 o                         
  -9  -7   1         14.39          4.20         7.05 o                         
  -8  -7   1        873.28        864.57        25.64 o                         
  -7  -7   1        121.33        128.75        11.81 o                         
  -6  -7   1        279.92        268.82        20.78 o                         
  -5  -7   1          5.94         14.87         5.56 o                         
  -4  -7   1         35.58         15.06         5.70 o                         
  -3  -7   1         28.03         25.25         5.47 o                         
  -2  -7   1       1123.92       1088.12        23.62 o                         
  -1  -7   1        137.93        112.84         9.17 o                         
   0  -7   1        555.28        589.51        47.50 o                         
   1  -7   1        644.30        581.44        26.24 o                         
   2  -7   1         90.12         59.16        12.27 o                         
   3  -7   1         49.70         39.67        11.07 o                         
   4  -7   1         14.43         26.04        10.82 o                         
   5  -7   1         45.32         49.25        13.75 o                         
   6  -7   1        300.02        298.06        27.12 o                         
   7  -7   1        327.94        309.89        27.62 o                         
   8  -7   1        122.99        128.75        23.66 o                         
   9  -7   1         87.23        119.24        20.60 o                         
  10  -7   1         32.31         29.37        14.67 o                         
  11  -7   1          2.18          3.21        14.13 o                         
  12  -7   1         24.83         17.03        23.66 o                         
  13  -7   1          2.98         33.41        27.14 o                         
 -16  -6   1         30.73        -19.84        19.84 o                         
 -15  -6   1         33.22         34.61        17.71 o                         
 -14  -6   1          4.53         -0.99        13.69 o                         
 -13  -6   1        294.81        307.83        29.73 o                         
 -12  -6   1          0.14        -10.19        10.19 o                         
 -11  -6   1         44.41         50.04        13.71 o                         
 -10  -6   1         20.96         29.05         7.54 o                         
  -9  -6   1        620.35        634.80        21.84 o                         
  -8  -6   1         12.72         68.87         8.91 o                         
  -7  -6   1       3088.52       3053.58        55.10 o                         
  -6  -6   1        114.57        103.87         9.58 o                         
  -5  -6   1        562.10        558.86        17.33 o                         
  -4  -6   1        274.36        236.45        13.24 o                         
  -3  -6   1        742.15        682.46        17.78 o                         
  -2  -6   1       1802.43       2292.83        39.08 o                         
  -1  -6   1         94.37         95.84         6.25 o                         
   0  -6   1       2722.79       3117.85        66.91 o                         
   1  -6   1        136.24        152.58        15.23 o                         
   2  -6   1         85.19         83.67        17.57 o                         
   3  -6   1        540.64        582.40        25.59 o                         
   4  -6   1        122.93        130.54        16.16 o                         
   5  -6   1       1715.49       1940.44        49.60 o                         
   6  -6   1       1220.49       1219.73        28.92 o                         
   7  -6   1          0.25         35.61        12.54 o                         
   8  -6   1        225.94        221.49        16.35 o                         
   9  -6   1        237.44        218.26        17.27 o                         
  10  -6   1         92.78         94.25        19.86 o                         
  11  -6   1         86.50        124.59        21.79 o                         
  12  -6   1          3.65         -7.42        13.38 o                         
  13  -6   1         26.89         16.70        25.75 o                         
  14  -6   1         45.41         68.55        29.23 o                         
 -16  -5   1         21.38         19.49        21.58 o                         
 -15  -5   1        211.08        198.67        30.43 o                         
 -14  -5   1        193.17        205.19        27.09 o                         
 -13  -5   1         40.42         36.16        15.51 o                         
 -12  -5   1        171.79        139.98        20.07 o                         
 -11  -5   1       1087.04       1106.58        42.00 o                         
 -10  -5   1        270.91        247.08        22.40 o                         
  -9  -5   1         99.30         81.97        10.10 o                         
  -8  -5   1         39.44         21.13         6.75 o                         
  -7  -5   1        155.62        184.17        11.54 o                         
  -6  -5   1       3656.20       3640.64        58.43 o                         
  -5  -5   1        623.87        534.74        16.15 o                         
  -4  -5   1       2069.22       2118.04        37.09 o                         
  -3  -5   1        516.57        539.30        14.98 o                         
  -2  -5   1         99.10         96.46         7.36 o                         
  -1  -5   1        648.43        697.01        15.52 o                         
   0  -5   1          0.00         -2.95         5.75 o                         
   1  -5   1          6.00          1.82         6.27 o                         
   2  -5   1       1406.86       1573.84        40.96 o                         
   3  -5   1       1650.99       1708.14        30.35 o                         
   4  -5   1        684.89        624.19        31.00 o                         
   5  -5   1         66.82         92.61         8.85 o                         
   6  -5   1        149.01        146.79        26.18 o                         
   7  -5   1          0.77         -4.80         5.54 o                         
   8  -5   1         87.80         87.98        11.00 o                         
   9  -5   1         15.97          5.88         7.48 o                         
  10  -5   1        538.40        591.97        24.26 o                         
  11  -5   1         33.86         30.62        10.48 o                         
  12  -5   1          0.06          0.26         8.94 o                         
  13  -5   1         74.77         56.03        27.49 o                         
  14  -5   1         32.74         16.70        25.06 o                         
 -16  -4   1          0.10         33.41        25.06 o                         
 -15  -4   1         18.75         11.21        16.13 o                         
 -14  -4   1         30.39         29.65        15.73 o                         
 -13  -4   1        359.89        423.10        34.28 o                         
 -12  -4   1         25.14         -3.78        10.68 o                         
 -11  -4   1        144.50        145.66        18.98 o                         
 -10  -4   1         46.79         28.45         7.70 o                         
  -9  -4   1        149.73        169.24        13.14 o                         
  -8  -4   1          1.09          4.16        10.67 o                         
  -7  -4   1        686.60        634.03        18.52 o                         
  -6  -4   1          0.01         -3.63         3.63 o                         
  -5  -4   1       3736.70       3690.63        56.59 o                         
  -4  -4   1        483.72        498.92        14.23 o                         
  -3  -4   1       1266.39       1421.72        25.95 o                         
  -2  -4   1        783.12        795.54        17.09 o                         
  -1  -4   1        231.56        305.11         9.17 o                         
   0  -4   1       2277.13       2368.49        36.07 o                         
   1  -4   1        125.39         78.17        14.27 o                         
   2  -4   1       2571.84       2744.26        34.84 o                         
   3  -4   1       1449.15       1424.47        26.43 o                         
   4  -4   1         45.59         52.32         6.08 o                         
   5  -4   1          0.54          0.85         4.15 o                         
   6  -4   1          5.28          2.52         4.95 o                         
   7  -4   1         46.24         43.84        19.85 o                         
   8  -4   1       1390.35       1327.38        32.60 o                         
   9  -4   1         32.88         25.94         8.47 o                         
  10  -4   1          6.11          7.40         8.45 o                         
  11  -4   1        396.41        380.73        21.94 o                         
  12  -4   1        341.91        337.91        28.80 o                         
  13  -4   1         36.87         58.39        21.58 o                         
  14  -4   1         43.92         30.17        15.97 o                         
  15  -4   1          2.40         11.83        28.53 o                         
 -16  -3   1        197.93        306.54        43.15 o                         
 -15  -3   1          0.72         11.32        15.26 o                         
 -14  -3   1          4.69         -1.20        13.46 o                         
 -13  -3   1         84.33         87.63        17.84 o                         
 -12  -3   1        226.72        213.02        29.58 o                         
 -11  -3   1        102.68        107.79        16.85 o                         
 -10  -3   1        860.99        888.74        25.47 o                         
  -9  -3   1        381.68        374.67        16.10 o                         
  -8  -3   1        266.07        306.98        23.07 o                         
  -7  -3   1        148.73        188.68        22.93 o                         
  -6  -3   1        707.04        611.20        16.61 o                         
  -5  -3   1        121.04        135.42        10.43 o                         
  -4  -3   1       1658.97       1796.75        43.66 o                         
  -3  -3   1        235.62        243.78        10.80 o                         
  -2  -3   1        294.10        279.09         8.92 o                         
  -1  -3   1        956.79       1017.65        32.13 o                         
   0  -3   1       1934.16       1986.75        24.91 o                         
   1  -3   1         20.50         30.08         3.26 o                         
   2  -3   1        674.27        690.73        11.59 o                         
   3  -3   1       3004.73       3177.18        48.25 o                         
   4  -3   1        165.61        168.52         9.23 o                         
   5  -3   1        189.72        272.90        11.72 o                         
   6  -3   1        498.81        484.50        16.27 o                         
   7  -3   1        990.59        959.07        24.95 o                         
   8  -3   1        327.74        335.03        25.17 o                         
   9  -3   1        263.25        285.19        18.67 o                         
  10  -3   1         29.89         47.38        10.28 o                         
  11  -3   1         74.10         99.95        13.16 o                         
  12  -3   1          6.92         23.85         9.61 o                         
  13  -3   1          9.76          5.37        12.07 o                         
  14  -3   1         21.72         25.61        14.59 o                         
  15  -3   1          7.74         14.87        20.01 o                         
 -16  -2   1         42.70         89.43        28.88 o                         
 -15  -2   1         12.30         13.28        15.73 o                         
 -14  -2   1          4.92          3.67        13.11 o                         
 -13  -2   1         40.19         44.03        20.36 o                         
 -12  -2   1          0.71         -3.70        10.69 o                         
 -11  -2   1        607.28        627.21        31.21 o                         
 -10  -2   1         16.38          3.43        10.51 o                         
  -9  -2   1          3.39          2.72         5.39 o                         
  -8  -2   1         26.21         18.16         6.14 o                         
  -7  -2   1        396.16        372.76        13.65 o                         
  -6  -2   1       1259.22       1159.31        25.57 o                         
  -5  -2   1       2540.85       2320.75        38.02 o                         
  -4  -2   1        270.38        339.15        10.04 o                         
  -3  -2   1      13055.31      13136.27       168.17 o                         
  -2  -2   1      13235.36      13191.09       167.64 o                         
  -1  -2   1       1060.34       1015.89        14.61 o                         
   0  -2   1         39.00         58.95         3.06 o                         
   1  -2   1        130.68        139.67         4.23 o                         
   2  -2   1       1429.70       1456.52        24.02 o                         
   3  -2   1        740.66        737.58        15.81 o                         
   4  -2   1        262.31        206.84         9.40 o                         
   5  -2   1       1893.45       1884.75        34.06 o                         
   6  -2   1        714.27        608.72        17.86 o                         
   7  -2   1        623.57        644.01        19.52 o                         
   8  -2   1        673.93        624.26        20.60 o                         
   9  -2   1         33.89          9.72         7.13 o                         
  10  -2   1       1270.42       1241.64        33.19 o                         
  11  -2   1        545.78        583.91        23.85 o                         
  12  -2   1         71.74         67.67        12.51 o                         
  13  -2   1        101.83        104.79        43.85 o                         
  14  -2   1          8.88         21.59        13.97 o                         
  15  -2   1         20.00         27.86        16.60 o                         
 -16  -1   1         79.77         80.25        23.02 o                         
 -15  -1   1        105.96        110.18        22.31 o                         
 -14  -1   1        157.70        170.38        23.83 o                         
 -13  -1   1        119.95        145.46        21.15 o                         
 -12  -1   1         65.21         43.23        14.34 o                         
 -11  -1   1       1866.13       1936.37        70.10 o                         
 -10  -1   1          0.38          2.33         7.65 o                         
  -9  -1   1        112.35        113.12        10.79 o                         
  -8  -1   1        480.74        423.54        15.70 o                         
  -7  -1   1         97.22         99.77        12.28 o                         
  -6  -1   1        691.71        672.77        17.41 o                         
  -5  -1   1       2213.51       2226.93        36.73 o                         
  -4  -1   1          0.02          4.42         3.02 o                         
  -3  -1   1       9473.27       9353.56       104.27 o                         
  -2  -1   1        136.90        137.20         4.21 o                         
  -1  -1   1       1109.82       1126.46        12.99 o                         
   0  -1   1        293.09        285.73         4.65 o                         
   1  -1   1        256.13        262.21         5.65 o                         
   2  -1   1        243.42        239.79         7.67 o                         
   3  -1   1       8914.51       8914.49       116.55 o                         
   4  -1   1         40.91         36.54         5.05 o                         
   5  -1   1        273.75        307.36        33.93 o                         
   6  -1   1        941.29        988.53        23.02 o                         
   7  -1   1        798.38        827.50        22.00 o                         
   8  -1   1        459.26        483.77        17.74 o                         
   9  -1   1        166.46        186.96        14.04 o                         
  10  -1   1        752.04        712.25        24.54 o                         
  11  -1   1        301.77        326.06        19.78 o                         
  12  -1   1         74.68         68.64        11.93 o                         
  13  -1   1         42.75         49.15        15.20 o                         
  14  -1   1        181.29        222.45        25.48 o                         
  15  -1   1          0.98         10.62        15.06 o                         
  16  -1   1         20.29         21.58        22.27 o                         
 -16   0   1          4.48        -10.74        15.58 o                         
 -15   0   1         61.54         73.63        20.21 o                         
 -14   0   1        110.97        124.14        25.75 o                         
 -13   0   1          6.40          8.93        12.79 o                         
 -12   0   1        103.95        109.14        18.12 o                         
 -11   0   1         34.88         41.69        13.80 o                         
 -10   0   1        298.61        274.00        16.36 o                         
  -9   0   1          8.52          5.55         8.69 o                         
  -8   0   1       1429.41       1378.94        30.71 o                         
  -7   0   1        154.13        178.48        10.88 o                         
  -6   0   1       2628.50       2385.29        40.81 o                         
  -5   0   1         19.32         39.32        11.83 o                         
  -4   0   1       1019.33        921.67        18.36 o                         
  -3   0   1       2573.67       2594.42        32.54 o                         
  -2   0   1      16027.13      15953.79       173.83 o                         
  -1   0   1       1082.62       1085.43        14.60 o                         
   1   0   1       7108.03       7202.95        64.52 o                         
   2   0   1       9757.64       9570.20       121.73 o                         
   3   0   1        453.07        431.34        13.48 o                         
   4   0   1       1456.48       1311.12        23.62 o                         
   5   0   1       2406.65       2289.84        37.92 o                         
   6   0   1       1991.18       1911.56        34.93 o                         
   7   0   1       1720.50       1671.68        33.33 o                         
   8   0   1       2631.73       2578.58        47.09 o                         
   9   0   1        676.37        658.07        28.68 o                         
  10   0   1          7.54         21.93         7.75 o                         
  11   0   1         38.02         31.77         9.18 o                         
  12   0   1        198.13        168.90        15.84 o                         
  13   0   1          7.14          2.30        11.58 o                         
  14   0   1          6.36          7.21        24.36 o                         
  15   0   1         32.79         26.85        18.12 o                         
  16   0   1        128.93        237.64        40.02 o                         
 -16   1   1         22.30          8.70        20.88 o                         
 -15   1   1        182.69        185.92        25.93 o                         
 -14   1   1         58.31         61.27        17.13 o                         
 -13   1   1         52.47         60.17        18.62 o                         
 -12   1   1        139.46        138.17        19.98 o                         
 -11   1   1        528.89        542.78        22.26 o                         
 -10   1   1        253.39        258.68        17.36 o                         
  -9   1   1        481.17        487.69        18.90 o                         
  -8   1   1          7.08          8.62         5.68 o                         
  -7   1   1        566.14        579.21        25.15 o                         
  -6   1   1         10.96         23.53         7.92 o                         
  -5   1   1        578.74        562.07        15.58 o                         
  -4   1   1        293.50        287.05        10.09 o                         
  -3   1   1       1478.83       1379.48        23.55 o                         
  -2   1   1        358.43        355.24         9.12 o                         
  -1   1   1      12570.06      13133.41       142.78 o                         
   0   1   1         12.41          5.86         1.87 o                         
   1   1   1      12435.27      12881.16       114.13 o                         
   2   1   1        367.34        330.45         6.88 o                         
   3   1   1        333.30        334.11         9.24 o                         
   4   1   1        258.80        237.15        10.22 o                         
   5   1   1       1089.71       1104.26        22.33 o                         
   6   1   1         91.85        111.11         8.77 o                         
   7   1   1          8.34         -2.04         7.23 o                         
   8   1   1         32.57         29.86         6.76 o                         
   9   1   1       1837.80       1700.31        45.41 o                         
  10   1   1        159.53        124.47        12.85 o                         
  11   1   1         28.43         15.77         8.40 o                         
  12   1   1         65.25         73.66        11.89 o                         
  13   1   1        201.76        207.73        23.33 o                         
  14   1   1         24.72          7.56        13.29 o                         
  15   1   1         21.49         24.36        21.23 o                         
  16   1   1         31.86         67.86        26.80 o                         
 -15   2   1        102.95        146.76        46.26 o                         
 -14   2   1          0.02          0.41        12.81 o                         
 -13   2   1          3.20         -1.11        14.27 o                         
 -12   2   1         82.71         78.52        16.13 o                         
 -11   2   1        339.48        351.91        20.40 o                         
 -10   2   1          3.29          6.53        11.30 o                         
  -9   2   1        268.38        274.87        16.14 o                         
  -8   2   1        578.19        571.78        28.98 o                         
  -7   2   1        741.31        766.45        30.49 o                         
  -5   2   1        962.33       1039.65        22.90 o                         
  -4   2   1          0.58         -3.42         3.42 o                         
  -3   2   1       5150.73       4987.16        69.61 o                         
  -2   2   1       3159.25       3560.95        50.43 o                         
  -1   2   1      17171.19      17586.17       191.71 o                         
   0   2   1      26631.53      27746.85       301.58 o                         
   1   2   1       2479.28       2567.39        85.26 o                         
   2   2   1       2138.57       2683.81       381.69 o                         
   3   2   1       3011.12       2916.66        61.23 o                         
   5   2   1         70.23         66.66         6.48 o                         
   6   2   1         19.93         44.89        11.48 o                         
   7   2   1       2500.06       2454.48        43.07 o                         
   8   2   1        334.86        377.61        14.99 o                         
   9   2   1        681.75        622.76        20.64 o                         
  10   2   1        341.80        330.33        27.67 o                         
  11   2   1        203.62        208.93        17.35 o                         
  12   2   1         10.87         21.61        10.90 o                         
  13   2   1          1.08         -3.94        10.44 o                         
  14   2   1         78.35         54.26        16.61 o                         
  15   2   1        100.68        144.41        29.93 o                         
  16   2   1         14.49         69.25        27.49 o                         
 -15   3   1         28.55         32.24        15.94 o                         
 -14   3   1         61.36         69.62        18.96 o                         
 -13   3   1        249.59        291.94        27.80 o                         
 -12   3   1         54.90         33.06        14.54 o                         
 -11   3   1         37.65         13.97        16.47 o                         
 -10   3   1       2302.29       2290.43        48.77 o                         
  -9   3   1         28.19         29.16         8.56 o                         
  -8   3   1         33.42         22.77         7.42 o                         
  -7   3   1        907.20        851.29        30.79 o                         
  -6   3   1       1206.61       1167.44        33.63 o                         
  -5   3   1       1223.84       1373.44        28.14 o                         
  -4   3   1        316.13        268.91        10.61 o                         
  -3   3   1         58.75         84.36         6.57 o                         
  -2   3   1       1694.55       1597.76        26.74 o                         
  -1   3   1        573.94        564.61        10.00 o                         
   0   3   1        320.11        304.09         7.43 o                         
   1   3   1       1424.98       1434.17        19.27 o                         
   2   3   1        741.12        667.11        13.74 o                         
   3   3   1       1492.77       1406.14        24.07 o                         
   4   3   1       2672.74       2638.87        40.83 o                         
   5   3   1       1535.08       1462.28        27.57 o                         
   6   3   1        135.03        108.37         8.47 o                         
   7   3   1        198.81        215.13        11.93 o                         
   8   3   1         26.31         37.63         6.73 o                         
   9   3   1          0.00         -1.32         4.90 o                         
  10   3   1        656.77        621.88        37.62 o                         
  11   3   1       1653.09       1530.11        52.04 o                         
  12   3   1        390.98        383.34        24.88 o                         
  13   3   1         15.96         -9.59        10.53 o                         
  14   3   1          4.08        -10.61        14.09 o                         
  15   3   1         22.57         33.75        23.32 o                         
  16   3   1         26.50         28.88        24.71 o                         
 -15   4   1          3.56        -10.90        14.54 o                         
 -14   4   1         81.07        110.17        20.95 o                         
 -13   4   1         71.70         23.09        14.88 o                         
 -12   4   1          0.82        -10.44        10.44 o                         
 -11   4   1         45.84         32.36        10.24 o                         
 -10   4   1          0.15         -0.92         9.05 o                         
  -9   4   1         10.99         14.09        20.14 o                         
  -8   4   1         78.38         76.41        10.61 o                         
  -7   4   1        106.01        104.59        10.62 o                         
  -6   4   1        150.10        192.50        17.41 o                         
  -5   4   1          2.38          6.50         4.38 o                         
  -4   4   1         32.55         28.49         7.39 o                         
  -3   4   1        262.97        227.74         9.41 o                         
  -2   4   1        150.28        159.24         7.08 o                         
  -1   4   1        189.44        237.07        17.40 o                         
   0   4   1        206.82        156.85        17.21 o                         
   1   4   1       9572.72       9520.55       106.66 o                         
   2   4   1       1687.18       1803.97        29.48 o                         
   3   4   1        143.84        175.60         8.58 o                         
   4   4   1       1886.81       1837.02        31.82 o                         
   5   4   1         79.93        112.67         8.31 o                         
   6   4   1       1132.28       1119.24        24.67 o                         
   7   4   1        623.74        587.56        17.76 o                         
   8   4   1         74.93         77.70         8.79 o                         
   9   4   1        662.69        545.99        19.55 o                         
  10   4   1         47.27         59.74         9.31 o                         
  11   4   1          0.05         14.93         7.53 o                         
  12   4   1          8.71         21.45        11.67 o                         
  13   4   1         15.57          2.50        11.35 o                         
  14   4   1         68.05         41.18        28.53 o                         
  15   4   1          7.31        -16.36        16.36 o                         
  16   4   1         13.93         26.45        21.58 o                         
 -14   5   1          5.10         -6.26        23.66 o                         
 -13   5   1          4.73          4.69        13.69 o                         
 -12   5   1        197.72        225.04        24.64 o                         
 -11   5   1         34.05         34.55        10.32 o                         
 -10   5   1        217.43        270.00        19.21 o                         
  -9   5   1        420.62        427.71        27.33 o                         
  -8   5   1        556.42        532.29        21.05 o                         
  -7   5   1        156.94        146.95        13.09 o                         
  -6   5   1          0.91         38.10         6.77 o                         
  -5   5   1         55.35         73.46        13.13 o                         
  -4   5   1        860.36        874.11        20.60 o                         
  -3   5   1       1006.53       1167.51        23.62 o                         
  -2   5   1        539.45        552.79        10.12 o                         
  -1   5   1        226.11        248.40        15.88 o                         
   0   5   1       4371.06       4866.77        97.44 o                         
   1   5   1        730.50        832.27        23.85 o                         
   2   5   1       2411.25       3112.17        50.38 o                         
   3   5   1          9.16         17.57         6.60 o                         
   4   5   1         52.70         81.33         7.24 o                         
   5   5   1         43.39        159.85        33.39 o                         
   6   5   1        204.21        285.39        12.35 o                         
   7   5   1        253.49        273.24        19.71 o                         
   8   5   1        489.02        465.07        17.38 o                         
   9   5   1         20.11         17.39         6.33 o                         
  10   5   1         21.32         56.41        12.38 o                         
  11   5   1         17.08         23.86         9.96 o                         
  12   5   1        487.07        500.14        29.17 o                         
  13   5   1         38.92         57.48        23.49 o                         
  14   5   1          1.44         -6.75        12.92 o                         
  15   5   1          0.26        -16.70        17.75 o                         
  16   5   1        103.45         57.77        26.45 o                         
 -14   6   1          9.22          0.00        25.40 o                         
 -13   6   1         87.34        155.20        41.41 o                         
 -12   6   1          5.97          8.35        23.32 o                         
 -11   6   1        311.40        255.11        28.34 o                         
 -10   6   1         53.01         40.75        12.13 o                         
  -9   6   1        128.44        130.15        13.57 o                         
  -8   6   1        221.87        236.44        15.97 o                         
  -7   6   1        977.95        911.87        31.87 o                         
  -6   6   1         27.34         22.74         7.58 o                         
  -5   6   1        198.46        180.17        16.29 o                         
  -4   6   1        219.33        204.94         9.99 o                         
  -3   6   1        175.81        129.94         7.05 o                         
  -2   6   1        112.56        126.71        20.36 o                         
  -1   6   1        872.08        824.65        48.35 o                         
   0   6   1          9.37         -9.22         9.22 o                         
   1   6   1       1240.52       1308.51        20.15 o                         
   2   6   1          2.20          5.14         9.74 o                         
   3   6   1       2480.33       2709.49        44.59 o                         
   4   6   1         38.47         47.73         6.18 o                         
   5   6   1          6.56         22.15         5.99 o                         
   6   6   1         63.40         59.59         7.61 o                         
   7   6   1       1772.94       1746.63        35.63 o                         
   8   6   1        482.67        461.55        19.06 o                         
   9   6   1        599.35        500.81        42.86 o                         
  10   6   1          2.29          8.41         7.16 o                         
  11   6   1        238.58        264.81        22.23 o                         
  12   6   1          0.95         -9.59         9.59 o                         
  13   6   1        110.77        168.06        21.54 o                         
  14   6   1        313.68        372.58        43.67 o                         
  15   6   1          1.74          5.57        19.84 o                         
  16   6   1          0.78        -19.84        19.84 o                         
 -13   7   1          1.44        -22.62        22.62 o                         
 -12   7   1        406.21        545.57        65.07 o                         
 -11   7   1          0.83         10.58        15.20 o                         
 -10   7   1         87.24         88.30        19.06 o                         
  -9   7   1        201.83        173.12        23.62 o                         
  -8   7   1         36.20         24.85        22.97 o                         
  -7   7   1         77.60         95.16        15.46 o                         
  -6   7   1          2.88         -5.34         5.34 o                         
  -5   7   1         68.84         74.16         8.19 o                         
  -4   7   1        478.22        481.52        14.49 o                         
  -3   7   1        211.84        188.87        18.68 o                         
  -2   7   1         28.36         39.01        10.33 o                         
  -1   7   1          6.43         12.88        11.31 o                         
   0   7   1          1.71         -4.06         5.99 o                         
   1   7   1        100.59         82.23         7.40 o                         
   2   7   1         21.77         14.29         3.85 o                         
   3   7   1        119.94        106.89        11.66 o                         
   4   7   1       1999.87       1998.52        37.46 o                         
   5   7   1        142.43        161.13        11.36 o                         
   6   7   1        564.75        501.24        17.39 o                         
   7   7   1          0.03         -4.67         4.67 o                         
   8   7   1        419.07        388.77        17.21 o                         
   9   7   1         12.11         29.12         8.35 o                         
  10   7   1         74.94         59.96        10.57 o                         
  11   7   1         32.37         13.40         8.06 o                         
  12   7   1        294.05        300.77        46.11 o                         
  13   7   1        315.01        321.36        29.91 o                         
  14   7   1         10.55          8.97        13.54 o                         
  15   7   1         50.56         55.33        26.10 o                         
  16   7   1         73.62         43.50        25.40 o                         
 -12   8   1         80.82         25.40        26.80 o                         
 -11   8   1         40.46         43.03        19.26 o                         
 -10   8   1        188.01        187.84        25.96 o                         
  -9   8   1        261.20        276.31        30.14 o                         
  -8   8   1         25.57         31.92        14.29 o                         
  -7   8   1          7.97        -10.96        10.96 o                         
  -6   8   1         20.08         35.48        13.29 o                         
  -5   8   1        235.55        286.16        35.67 o                         
  -4   8   1        929.47        866.85        36.24 o                         
  -3   8   1         25.44         36.47        11.93 o                         
  -2   8   1        509.46        494.93        26.16 o                         
  -1   8   1          9.96         82.12        17.40 o                         
   0   8   1       1331.55       1300.91        41.24 o                         
   1   8   1          1.08          4.77        14.27 o                         
   2   8   1        475.26        390.38        12.65 o                         
   3   8   1       1085.29       1180.58        26.33 o                         
   4   8   1       1856.49       1930.58        37.93 o                         
   5   8   1         14.91         34.08         7.46 o                         
   6   8   1        239.30        248.71        15.38 o                         
   7   8   1        563.40        596.46        26.64 o                         
   8   8   1       1679.29       1627.61        37.35 o                         
   9   8   1          0.36         -9.31        11.30 o                         
  10   8   1          0.14         -1.13         7.23 o                         
  11   8   1         53.12         85.92        14.67 o                         
  12   8   1        391.70        414.46        32.16 o                         
  13   8   1         24.24         31.35        19.31 o                         
  14   8   1          5.53         10.09        19.49 o                         
  15   8   1         43.78         89.43        28.88 o                         
 -11   9   1        116.49        108.29        23.83 o                         
 -10   9   1        219.67        240.90        30.57 o                         
  -9   9   1         62.91         70.31        27.32 o                         
  -8   9   1          0.06          2.21        12.12 o                         
  -7   9   1        371.43        324.76        43.85 o                         
  -6   9   1        242.81        228.10        26.11 o                         
  -5   9   1          9.57          7.83        11.57 o                         
  -4   9   1        858.37        766.70        36.40 o                         
  -3   9   1        114.66         78.80        15.47 o                         
  -2   9   1        405.09        395.06        27.48 o                         
  -1   9   1          7.68         16.38        10.40 o                         
   0   9   1        304.26        255.44        22.97 o                         
   1   9   1         12.93          4.14         9.65 o                         
   2   9   1       1245.25       1236.07        26.21 o                         
   3   9   1        205.51        186.94        10.73 o                         
   4   9   1        702.55        664.37        19.95 o                         
   5   9   1         13.65         14.81         6.66 o                         
   6   9   1        178.23        160.04        13.16 o                         
   7   9   1          6.20         -1.92         6.51 o                         
   8   9   1          8.41         11.39        11.51 o                         
   9   9   1          1.23          9.74         9.27 o                         
  10   9   1         63.48         57.78        11.01 o                         
  11   9   1         96.22        130.21        14.96 o                         
  12   9   1         23.54         35.50        14.52 o                         
  13   9   1         13.93         -7.13        15.49 o                         
  14   9   1         93.67        108.92        29.58 o                         
  15   9   1         18.38        -17.05        19.14 o                         
 -11  10   1          2.76          4.76        16.25 o                         
 -10  10   1         97.65        115.15        23.78 o                         
  -9  10   1          1.47        -16.90        44.72 o                         
  -8  10   1         97.42         85.27        20.02 o                         
  -7  10   1         43.18         70.04        19.12 o                         
  -6  10   1          9.91         16.50        12.52 o                         
  -5  10   1        208.37        140.35        26.27 o                         
  -4  10   1          1.04          4.52        11.03 o                         
  -3  10   1         90.64         69.93        16.14 o                         
  -2  10   1        940.93        912.24        40.05 o                         
  -1  10   1        236.69        206.56        22.24 o                         
   0  10   1        325.22        318.23        27.31 o                         
   1  10   1        275.30        220.03        22.49 o                         
   2  10   1        194.17        203.88        30.26 o                         
   3  10   1        474.11        373.38        15.66 o                         
   4  10   1         85.18        104.80         9.76 o                         
   5  10   1         22.98         11.40         8.30 o                         
   6  10   1         66.43         84.13        11.19 o                         
   7  10   1        163.75        150.79        14.27 o                         
   8  10   1        248.36        222.16        16.96 o                         
   9  10   1        172.89        162.03        15.64 o                         
  10  10   1         66.40        103.86        13.82 o                         
  11  10   1         48.61         53.99        12.23 o                         
  12  10   1         18.75          4.39        11.78 o                         
  13  10   1         88.11         64.94        17.78 o                         
  14  10   1          0.35         -4.52        19.14 o                         
  15  10   1        228.73        266.52        41.41 o                         
 -10  11   1          8.25          4.72        16.36 o                         
  -9  11   1        375.99        428.24        62.64 o                         
  -8  11   1         44.44         21.08        15.10 o                         
  -7  11   1          1.80        -11.34        13.40 o                         
  -6  11   1         73.36         62.87        22.27 o                         
  -5  11   1         74.00         73.08        18.68 o                         
  -4  11   1         56.93         47.63        15.23 o                         
  -3  11   1         28.61         40.37        14.76 o                         
  -2  11   1          4.33         15.34        11.29 o                         
  -1  11   1         23.50         26.60        12.87 o                         
   0  11   1          4.30         12.16        11.00 o                         
   1  11   1         25.75          5.42         9.91 o                         
   2  11   1         47.01         58.17        15.16 o                         
   3  11   1         28.17         14.00        11.93 o                         
   4  11   1        214.24        204.41        25.93 o                         
   5  11   1         46.40         34.28        13.29 o                         
   6  11   1        349.21        304.49        17.01 o                         
   7  11   1        143.79        166.80        15.13 o                         
   8  11   1        419.22        419.95        27.06 o                         
   9  11   1        127.40         98.00        13.71 o                         
  10  11   1         23.02         22.45         9.67 o                         
  11  11   1          1.61          6.96         9.09 o                         
  12  11   1         25.49         18.01        14.32 o                         
  13  11   1        108.67        127.17        62.10 o                         
  14  11   1          3.08         11.14        21.23 o                         
  -9  12   1          0.38          5.57        16.23 o                         
  -8  12   1          3.49         -3.75        13.44 o                         
  -7  12   1         14.39        -16.01        16.01 o                         
  -6  12   1          8.33         -0.58        15.31 o                         
  -5  12   1         22.30         24.27        15.63 o                         
  -4  12   1         38.52         39.52        15.84 o                         
  -3  12   1        258.41        257.60        40.54 o                         
  -2  12   1         16.73          1.10        11.33 o                         
  -1  12   1          8.78         30.44        14.02 o                         
   0  12   1          9.65          2.05        12.35 o                         
   1  12   1        101.11         77.03        17.81 o                         
   2  12   1          0.85         -3.79        10.96 o                         
   3  12   1        398.42        385.52        31.49 o                         
   4  12   1         12.60         15.69        26.45 o                         
   5  12   1          2.85         30.23        15.31 o                         
   6  12   1          0.07         14.15        11.87 o                         
   7  12   1         75.96         82.39        16.82 o                         
   8  12   1        295.41        342.99        31.56 o                         
   9  12   1        146.57        148.89        41.57 o                         
  10  12   1         11.44         19.66        10.79 o                         
  11  12   1          0.96         17.02        11.80 o                         
  12  12   1         21.09         15.82        13.40 o                         
  13  12   1          0.48          9.40        20.88 o                         
  -7  13   1         47.76         48.47        19.72 o                         
  -6  13   1        111.24        129.30        41.06 o                         
  -5  13   1         12.47         10.17        14.99 o                         
  -4  13   1        111.60         89.60        21.97 o                         
  -3  13   1         13.43         -1.70        13.29 o                         
  -2  13   1          5.41         16.08        13.53 o                         
  -1  13   1          8.95         -8.63        11.00 o                         
   0  13   1          1.61          7.57        12.19 o                         
   1  13   1         25.04         44.04        15.45 o                         
   2  13   1         51.32         26.21        13.37 o                         
   3  13   1        128.19        122.53        21.27 o                         
   4  13   1        118.94         91.99        19.31 o                         
   5  13   1         14.42         25.34        13.46 o                         
   6  13   1          2.06        -12.03        16.18 o                         
   7  13   1         27.16          9.92        13.04 o                         
   8  13   1         15.87         15.81        13.71 o                         
   9  13   1         51.66         44.47        16.63 o                         
  10  13   1         15.26         14.90        32.71 o                         
  11  13   1          0.92         47.33        25.40 o                         
  12  13   1          0.78         10.44        17.05 o                         
  -6  14   1          0.44         34.10        24.36 o                         
  -5  14   1          3.65          9.74        21.58 o                         
  -4  14   1         28.37         61.54        30.45 o                         
  -3  14   1          0.05          7.97        14.00 o                         
  -2  14   1         23.59          4.72        20.01 o                         
  -1  14   1        224.47        251.69        51.85 o                         
   0  14   1         18.90         -4.55        11.44 o                         
   1  14   1        130.65         93.37        20.98 o                         
   2  14   1          7.52          9.40        14.62 o                         
   3  14   1        187.95        133.86        23.66 o                         
   4  14   1          6.71         31.68        15.13 o                         
   5  14   1        138.42        123.59        22.13 o                         
   6  14   1         12.95         11.70        13.12 o                         
   7  14   1         64.34         51.57        37.58 o                         
   8  14   1         61.82         73.21        18.87 o                         
   9  14   1          7.90         -8.22        13.71 o                         
  10  14   1         58.45         42.99        17.38 o                         
  11  14   1         79.73         78.65        33.06 o                         
  -4  15   1          2.28         10.16        17.24 o                         
  -3  15   1         39.36         21.98        25.58 o                         
  -2  15   1          1.16         -8.34        13.72 o                         
  -1  15   1          3.27         21.65        15.87 o                         
   0  15   1          0.26         17.46        15.38 o                         
   1  15   1         10.80         11.05        14.37 o                         
   2  15   1          0.12         -1.39        14.86 o                         
   3  15   1          0.91         -3.63        14.13 o                         
   4  15   1         32.97         11.70        14.38 o                         
   5  15   1         39.12         59.61        20.53 o                         
   6  15   1         13.76         26.47        28.01 o                         
   7  15   1          3.93        -13.01        13.01 o                         
   8  15   1         28.34         17.09        16.04 o                         
   9  15   1          2.16          3.48        15.29 o                         
  10  15   1          9.22         30.08        17.76 o                         
  -1  16   1        135.54        140.26        26.51 o                         
   0  16   1         21.50         61.24        20.54 o                         
   1  16   1         56.18         35.66        24.71 o                         
   2  16   1        270.54        277.08        33.15 o                         
   3  16   1        216.82        258.85        34.38 o                         
   4  16   1         20.57         32.85        29.93 o                         
   5  16   1          4.63         15.01        16.64 o                         
   6  16   1        199.84        224.19        31.62 o                         
   7  16   1        180.33        251.32        32.94 o                         
  -5 -16   2        233.32        239.47        32.30 o                         
  -4 -16   2         32.99         32.66        18.57 o                         
  -3 -16   2        154.26        145.04        48.18 o                         
  -2 -16   2         56.19         65.50        29.58 o                         
  -1 -16   2        223.91        264.81        34.08 o                         
   0 -16   2         30.75          4.87        23.66 o                         
  -8 -15   2         15.41         10.08        41.41 o                         
  -7 -15   2          5.50         -5.24        14.20 o                         
  -6 -15   2         29.12         27.48        22.27 o                         
  -5 -15   2          0.10         -5.89        13.76 o                         
  -4 -15   2         41.36         37.83        18.73 o                         
  -3 -15   2         49.58         75.12        21.48 o                         
  -2 -15   2         33.65         15.10        26.97 o                         
  -1 -15   2         41.99         54.16        19.31 o                         
   0 -15   2         71.61         46.39        19.81 o                         
   1 -15   2          9.76         39.87        17.47 o                         
   2 -15   2          9.22         10.59        33.75 o                         
   3 -15   2         34.30         27.10        18.43 o                         
 -10 -14   2         32.48          9.05        25.75 o                         
  -9 -14   2         89.11         61.59        30.27 o                         
  -8 -14   2         23.16         24.03        14.88 o                         
  -7 -14   2          1.32        -12.28        13.22 o                         
  -6 -14   2         96.61        122.32        22.13 o                         
  -5 -14   2         90.79         91.87        23.84 o                         
  -4 -14   2        132.14        131.10        24.11 o                         
  -3 -14   2          8.87         -9.13        22.62 o                         
  -2 -14   2        167.99        158.18        31.30 o                         
  -1 -14   2        170.04        187.09        27.44 o                         
   0 -14   2          0.19          3.00        13.46 o                         
   1 -14   2         50.64         36.23        15.70 o                         
   2 -14   2        287.38        231.62        38.97 o                         
   3 -14   2         21.37         57.29        21.14 o                         
   4 -14   2         63.06         56.76        22.27 o                         
   5 -14   2        108.52         77.16        23.91 o                         
 -11 -13   2        100.38        113.79        39.32 o                         
 -10 -13   2          4.78         29.58        26.80 o                         
  -9 -13   2        136.25        153.81        41.41 o                         
  -8 -13   2          8.31          5.76        12.55 o                         
  -7 -13   2         47.83         51.06        17.22 o                         
  -6 -13   2         27.38         38.73        16.68 o                         
  -5 -13   2        113.39        122.18        21.12 o                         
  -4 -13   2         24.43         33.35        36.02 o                         
  -3 -13   2         40.14         31.88        15.84 o                         
  -2 -13   2         62.69         55.03        17.42 o                         
  -1 -13   2         54.98          7.29        17.75 o                         
   0 -13   2         73.89         82.26        19.29 o                         
   1 -13   2          4.35         24.57        14.42 o                         
   2 -13   2         80.55         94.47        21.40 o                         
   3 -13   2         27.12         40.97        18.44 o                         
   4 -13   2          4.40         -8.50        13.29 o                         
   5 -13   2          1.87         -5.12        15.31 o                         
   6 -13   2          0.20          3.81        15.16 o                         
   7 -13   2         37.24         31.11        19.30 o                         
 -12 -12   2         45.87         30.22        16.94 o                         
 -11 -12   2        126.23        154.85        40.71 o                         
 -10 -12   2         80.67        133.98        37.93 o                         
  -9 -12   2         28.17          8.07        13.62 o                         
  -8 -12   2         58.53         75.87        18.28 o                         
  -7 -12   2          5.32         10.86        13.29 o                         
  -6 -12   2         28.05         52.98        15.10 o                         
  -5 -12   2         72.93         72.74        19.31 o                         
  -4 -12   2        290.15        276.61        53.24 o                         
  -3 -12   2          4.04         33.59        13.79 o                         
  -2 -12   2         83.52         92.92        18.76 o                         
  -1 -12   2        180.63        154.59        22.47 o                         
   0 -12   2        114.45        123.15        20.16 o                         
   1 -12   2        117.13         97.70        44.54 o                         
   2 -12   2        250.02        272.58        30.47 o                         
   3 -12   2         34.48         51.68        26.27 o                         
   4 -12   2        126.98        131.53        22.44 o                         
   5 -12   2         76.68         84.39        20.67 o                         
   6 -12   2         13.85         16.38        17.28 o                         
   7 -12   2          8.79         14.01        31.67 o                         
   8 -12   2         19.18         36.36        19.14 o                         
 -13 -11   2         83.73        101.88        22.29 o                         
 -12 -11   2          6.98         15.88        14.04 o                         
 -11 -11   2          4.66          6.23        13.18 o                         
 -10 -11   2         20.18         19.75        17.57 o                         
  -9 -11   2        269.25        286.04        23.96 o                         
  -8 -11   2          3.97          2.86         7.76 o                         
  -7 -11   2         30.86         21.65        11.22 o                         
  -6 -11   2          0.46          1.98        11.10 o                         
  -5 -11   2          1.83         16.61        12.46 o                         
  -4 -11   2         19.87         18.03        13.92 o                         
  -3 -11   2        116.58         86.80        17.34 o                         
  -2 -11   2          2.23         -0.83        10.19 o                         
  -1 -11   2          2.65         -8.17         8.17 o                         
   0 -11   2          0.30         -5.44         9.59 o                         
   1 -11   2        219.33        196.23        24.73 o                         
   2 -11   2          1.89         20.71        12.93 o                         
   3 -11   2         73.56         82.67        17.98 o                         
   4 -11   2         47.55         19.40        14.61 o                         
   5 -11   2         58.19         45.54        17.09 o                         
   6 -11   2         30.35         27.39        14.76 o                         
   7 -11   2         42.56         48.67        17.20 o                         
   8 -11   2        133.64        111.95        35.49 o                         
   9 -11   2          7.55          2.57        15.60 o                         
  10 -11   2         29.41         62.99        29.58 o                         
 -14 -10   2         16.63         -8.86        15.06 o                         
 -13 -10   2          1.03         -7.38        12.46 o                         
 -12 -10   2         37.95         52.06        18.27 o                         
 -11 -10   2        127.75        119.51        21.28 o                         
 -10 -10   2          1.21        -13.22        13.22 o                         
  -9 -10   2        120.04        106.66        20.30 o                         
  -8 -10   2        858.50        891.85        29.13 o                         
  -7 -10   2         13.67         20.23         8.11 o                         
  -6 -10   2        555.61        541.86        27.11 o                         
  -5 -10   2        767.10        748.61        24.03 o                         
  -4 -10   2        518.79        503.58        29.50 o                         
  -3 -10   2        931.48        857.70        42.09 o                         
  -2 -10   2       1238.46       1187.96        44.68 o                         
  -1 -10   2        577.50        533.16        38.44 o                         
   0 -10   2        374.71        445.43        60.55 o                         
   1 -10   2        269.95        224.33        23.97 o                         
   2 -10   2        241.43        216.52        23.62 o                         
   3 -10   2        487.16        476.51        32.95 o                         
   4 -10   2       1069.87       1073.54        46.62 o                         
   5 -10   2        103.86        132.80        27.14 o                         
   6 -10   2         45.68         31.60        24.01 o                         
   7 -10   2          4.99         -5.36        11.89 o                         
   8 -10   2        133.82        165.71        26.20 o                         
   9 -10   2         21.24         28.88        17.07 o                         
  10 -10   2         92.94         76.43        42.80 o                         
  11 -10   2         20.16         12.91        16.73 o                         
 -14  -9   2          4.29         -5.28        15.54 o                         
 -13  -9   2          3.78         12.01        21.05 o                         
 -12  -9   2          1.92         -1.39        12.71 o                         
 -11  -9   2         43.53         52.84        26.10 o                         
 -10  -9   2         78.87         87.06        16.72 o                         
  -9  -9   2         15.06          9.32         8.36 o                         
  -8  -9   2          8.52         18.16         8.35 o                         
  -7  -9   2        847.12        767.30        25.43 o                         
  -6  -9   2        115.86        102.35        11.88 o                         
  -5  -9   2        392.91        438.05        18.80 o                         
  -4  -9   2        190.27        182.96        13.70 o                         
  -3  -9   2          0.99          5.52         5.06 o                         
  -2  -9   2        308.17        268.34        19.42 o                         
  -1  -9   2        123.28        155.18        19.05 o                         
   0  -9   2        103.25         49.03        14.09 o                         
   1  -9   2        109.51        105.87        16.75 o                         
   2  -9   2        822.21        838.01        37.09 o                         
   3  -9   2         61.91         61.91        15.06 o                         
   4  -9   2          0.52         30.81        13.03 o                         
   5  -9   2        116.18        109.30        19.29 o                         
   6  -9   2        108.27         67.08        16.97 o                         
   7  -9   2          1.34         -3.50        11.79 o                         
   8  -9   2         43.87         48.10        17.10 o                         
   9  -9   2         64.99         85.91        20.74 o                         
  10  -9   2        154.96        148.18        25.71 o                         
  11  -9   2          2.12         10.09        16.85 o                         
  12  -9   2         14.77        -12.53        22.97 o                         
 -15  -8   2         31.72         24.12        17.22 o                         
 -14  -8   2         25.86         28.64        16.89 o                         
 -13  -8   2        117.61        149.10        23.15 o                         
 -12  -8   2        181.56        252.37        26.98 o                         
 -11  -8   2         11.87         24.67        12.71 o                         
 -10  -8   2        338.93        318.59        27.78 o                         
  -9  -8   2         13.00         39.35         9.55 o                         
  -8  -8   2        289.89        290.11        17.43 o                         
  -7  -8   2        896.36        814.63        25.34 o                         
  -6  -8   2        864.47        835.94        24.97 o                         
  -5  -8   2       2007.55       1965.51        40.47 o                         
  -4  -8   2       1158.68       1097.16        39.77 o                         
  -3  -8   2       2438.10       2396.95        43.97 o                         
  -2  -8   2         90.22         69.96        10.58 o                         
  -1  -8   2        479.39        493.30        13.32 o                         
   0  -8   2         78.65         98.83        15.22 o                         
   1  -8   2       3764.38       3874.45        87.08 o                         
   2  -8   2       3768.74       3864.05       173.28 o                         
   3  -8   2       4495.56       4348.92        97.03 o                         
   4  -8   2         58.91         49.07        14.27 o                         
   5  -8   2        102.37        101.77        18.27 o                         
   6  -8   2        443.84        422.89        33.93 o                         
   7  -8   2          6.43         -0.41        12.03 o                         
   8  -8   2          4.17         -2.97        17.57 o                         
   9  -8   2        227.58        238.10        34.80 o                         
  10  -8   2          0.11        -12.38        12.38 o                         
  11  -8   2         67.18         92.74        21.03 o                         
  12  -8   2         56.29         54.40        21.92 o                         
 -15  -7   2          2.07          1.48        17.14 o                         
 -14  -7   2          2.87         -3.02        21.92 o                         
 -13  -7   2          3.74         -7.40        13.77 o                         
 -12  -7   2         72.41         59.51        16.35 o                         
 -11  -7   2         47.15         82.05        28.88 o                         
 -10  -7   2         70.29         55.30        13.58 o                         
  -9  -7   2         16.89         29.53        10.62 o                         
  -8  -7   2        272.48        280.87        16.71 o                         
  -7  -7   2         28.71         31.42         8.64 o                         
  -6  -7   2        373.03        341.79        15.65 o                         
  -5  -7   2        142.52        150.72        11.87 o                         
  -4  -7   2        195.05        186.23        11.59 o                         
  -3  -7   2         26.89         33.67         6.15 o                         
  -2  -7   2          1.31          2.29         4.39 o                         
  -1  -7   2         49.39         59.26         7.41 o                         
   0  -7   2        108.48        117.94        14.71 o                         
   1  -7   2          5.29          2.97         7.72 o                         
   2  -7   2        201.02        188.40        29.04 o                         
   3  -7   2        196.16        209.79        20.51 o                         
   4  -7   2         11.48         22.90        15.66 o                         
   5  -7   2        299.07        252.55        28.53 o                         
   6  -7   2        194.40        156.07        19.81 o                         
   7  -7   2       1515.33       1404.52        49.94 o                         
   8  -7   2        249.79        277.48        28.17 o                         
   9  -7   2          5.74        -10.50        10.50 o                         
  10  -7   2         42.15         32.75        14.54 o                         
  11  -7   2        108.18        143.27        23.97 o                         
  12  -7   2        176.45        175.79        27.30 o                         
  13  -7   2          0.99         23.11        18.93 o                         
 -15  -6   2        220.49        217.17        29.72 o                         
 -14  -6   2          0.01        -12.77        12.77 o                         
 -13  -6   2        301.26        340.64        31.76 o                         
 -12  -6   2         25.43         10.71        12.18 o                         
 -11  -6   2        140.64        141.79        20.17 o                         
 -10  -6   2         20.00         11.26        10.94 o                         
  -9  -6   2         77.81         76.06        10.11 o                         
  -8  -6   2          0.92          3.09         5.72 o                         
  -7  -6   2       2954.36       2934.11        52.81 o                         
  -6  -6   2          4.73          6.89         6.46 o                         
  -5  -6   2        652.80        556.24        17.50 o                         
  -4  -6   2          0.28          4.77         4.20 o                         
  -3  -6   2       4679.54       4763.82        71.84 o                         
  -2  -6   2       1559.64       1551.55        29.59 o                         
  -1  -6   2       1089.73        877.98        19.32 o                         
   0  -6   2        888.15        856.88        17.88 o                         
   1  -6   2       1972.03       2119.39        52.63 o                         
   2  -6   2         40.05         45.22        10.16 o                         
   3  -6   2        184.70        157.88        10.17 o                         
   4  -6   2        263.46        255.67        16.75 o                         
   5  -6   2       2447.93       2480.26        45.20 o                         
   6  -6   2         13.24         18.27         6.26 o                         
   7  -6   2         27.54         32.28         7.81 o                         
   8  -6   2        223.81        218.18        14.91 o                         
   9  -6   2        236.38        242.87        26.33 o                         
  10  -6   2        132.28        118.10        20.06 o                         
  11  -6   2        764.09        796.22        41.95 o                         
  12  -6   2         13.51         19.96        14.88 o                         
  13  -6   2          8.95          6.17        36.19 o                         
  14  -6   2          9.18          2.09        24.71 o                         
 -16  -5   2         30.80         46.31        20.86 o                         
 -15  -5   2          5.60          8.90        27.49 o                         
 -14  -5   2        480.79        618.03        40.52 o                         
 -13  -5   2          1.78          8.37        13.51 o                         
 -12  -5   2         41.93         24.02        13.54 o                         
 -11  -5   2         29.93         22.86        12.30 o                         
 -10  -5   2        106.50         75.49        14.96 o                         
  -9  -5   2        286.93        233.85        14.00 o                         
  -8  -5   2        979.55        908.83        24.58 o                         
  -7  -5   2        735.56        759.81        21.32 o                         
  -6  -5   2        652.38        671.48        27.08 o                         
  -5  -5   2        321.49        294.07        12.44 o                         
  -4  -5   2       2600.30       2790.89        46.36 o                         
  -3  -5   2        135.72        132.72         9.23 o                         
  -2  -5   2       1736.36       1865.01        32.91 o                         
  -1  -5   2        254.65        274.46         9.75 o                         
   0  -5   2        778.00        851.91        13.90 o                         
   1  -5   2        243.88        249.63        19.31 o                         
   2  -5   2       1005.80       1125.82        17.06 o                         
   3  -5   2       1684.32       1678.67        30.61 o                         
   4  -5   2       1796.84       1859.29        34.45 o                         
   5  -5   2         80.55         68.53         7.62 o                         
   6  -5   2          1.13          2.65         7.49 o                         
   7  -5   2        181.09        201.56        13.21 o                         
   8  -5   2         26.66         33.30        12.82 o                         
   9  -5   2       1734.40       1791.99        75.17 o                         
  10  -5   2        217.24        202.84        16.33 o                         
  11  -5   2          0.06         -3.29         7.83 o                         
  12  -5   2          0.02          1.23        13.37 o                         
  13  -5   2          0.20          0.36        14.95 o                         
  14  -5   2         30.32         27.84        26.10 o                         
 -16  -4   2         75.02         95.63        23.16 o                         
 -15  -4   2          1.80         -2.20        17.23 o                         
 -14  -4   2         48.39         41.91        17.54 o                         
 -13  -4   2        219.08        279.87        68.55 o                         
 -12  -4   2         42.37         59.21        22.10 o                         
 -11  -4   2        267.37        242.76        24.37 o                         
 -10  -4   2        827.94        716.93        32.51 o                         
  -9  -4   2        606.49        581.13        19.31 o                         
  -8  -4   2        167.26        189.83        11.64 o                         
  -7  -4   2        117.24        120.13         9.74 o                         
  -6  -4   2          3.81         31.86         7.93 o                         
  -5  -4   2       3290.27       3365.22        52.83 o                         
  -4  -4   2        998.62       1274.76        37.75 o                         
  -3  -4   2       4904.30       4737.96        68.40 o                         
  -2  -4   2          0.31          2.54         3.99 o                         
  -1  -4   2        221.39        151.78         7.43 o                         
   0  -4   2          7.73         24.32         3.61 o                         
   1  -4   2         12.27          4.32         2.02 o                         
   3  -4   2       3416.43       3543.51        54.16 o                         
   4  -4   2        979.36       1152.44        72.75 o                         
   5  -4   2        697.88        679.85        18.58 o                         
   6  -4   2        259.62        237.73        13.03 o                         
   7  -4   2        271.30        262.13        14.97 o                         
   8  -4   2          1.09         25.94         8.49 o                         
   9  -4   2         93.44        141.01        13.67 o                         
  10  -4   2        327.25        346.42        20.45 o                         
  11  -4   2        165.56        166.97        16.71 o                         
  12  -4   2        138.21        140.63        16.31 o                         
  13  -4   2         30.07         50.03        20.71 o                         
  14  -4   2         13.01         -3.91        22.97 o                         
 -16  -3   2         65.85         77.84        26.62 o                         
 -15  -3   2        107.56        117.31        23.03 o                         
 -14  -3   2         77.77         68.99        19.06 o                         
 -13  -3   2         22.32         10.81        13.47 o                         
 -12  -3   2         63.67         42.03        14.96 o                         
 -11  -3   2         60.74         46.83        14.02 o                         
 -10  -3   2          0.12         -9.92        12.70 o                         
  -9  -3   2        218.95        209.72        15.73 o                         
  -8  -3   2         11.11         18.41         7.22 o                         
  -7  -3   2        119.45         92.08        11.53 o                         
  -6  -3   2       1039.72       1086.92        23.39 o                         
  -5  -3   2        236.45        241.51         9.86 o                         
  -4  -3   2        138.66        113.26         7.32 o                         
  -3  -3   2         15.62         16.47         4.06 o                         
  -2  -3   2        199.94        204.22         8.29 o                         
  -1  -3   2        804.48        796.57        15.97 o                         
   0  -3   2       2306.10       2263.39        28.89 o                         
   1  -3   2       1817.53       1848.82        24.33 o                         
   2  -3   2        206.32        234.56         8.27 o                         
   3  -3   2       5955.28       6336.88        87.86 o                         
   4  -3   2          9.67         13.22         7.12 o                         
   5  -3   2         29.09         45.91         7.29 o                         
   6  -3   2        185.26        151.30        10.87 o                         
   7  -3   2        642.86        585.15        19.44 o                         
   8  -3   2         42.40         36.65         8.14 o                         
   9  -3   2        873.45        870.42        30.22 o                         
  10  -3   2         23.89         23.76         8.66 o                         
  11  -3   2         92.55        110.92        13.73 o                         
  12  -3   2         65.67         81.18        13.21 o                         
  13  -3   2        306.74        341.18        24.19 o                         
  14  -3   2          8.13        -13.17        13.17 o                         
  15  -3   2         35.15        109.27        24.36 o                         
 -16  -2   2          3.23         11.49        17.25 o                         
 -15  -2   2         11.04          7.49        15.46 o                         
 -14  -2   2         45.03         30.21        16.30 o                         
 -13  -2   2        568.08        647.69        36.81 o                         
 -12  -2   2        315.00        383.91        48.20 o                         
 -11  -2   2        307.26        336.57        45.41 o                         
 -10  -2   2        301.21        274.35        23.38 o                         
  -9  -2   2        815.83        751.73        21.63 o                         
  -8  -2   2        372.23        299.88        23.69 o                         
  -7  -2   2         50.50         37.11         5.57 o                         
  -6  -2   2       1961.39       2010.55        35.39 o                         
  -5  -2   2      11249.60      11777.67       155.57 o                         
  -4  -2   2        710.20        838.51        17.18 o                         
  -3  -2   2      19863.13      20104.83       254.64 o                         
  -2  -2   2      13539.02      13337.04       190.93 o                         
  -1  -2   2         95.53         91.33         5.82 o                         
   0  -2   2       1003.89        968.34        14.21 o                         
   1  -2   2        229.06        209.39         6.46 o                         
   2  -2   2      12384.99      11940.17       188.01 o                         
   3  -2   2       6660.03       6951.09        94.11 o                         
   4  -2   2          0.28          4.58         4.12 o                         
   5  -2   2       2649.55       2764.29        45.52 o                         
   6  -2   2       2334.46       2359.07        41.97 o                         
   7  -2   2        239.07        230.94        21.59 o                         
   8  -2   2        406.96        350.17        16.11 o                         
   9  -2   2        354.02        349.97        17.31 o                         
  10  -2   2       1063.06       1041.87        30.52 o                         
  11  -2   2        447.39        419.75        21.72 o                         
  12  -2   2        357.07        340.03        35.13 o                         
  13  -2   2          2.28         -5.75         8.38 o                         
  14  -2   2        246.10        284.53        28.26 o                         
  15  -2   2         25.33         17.75        21.58 o                         
 -16  -1   2         12.60         16.11        42.11 o                         
 -15  -1   2          2.36         -3.44        14.85 o                         
 -14  -1   2         48.30         44.67        17.19 o                         
 -13  -1   2         97.14         95.45        19.27 o                         
 -12  -1   2        345.91        369.52        30.52 o                         
 -11  -1   2         25.34         41.17        22.45 o                         
 -10  -1   2        871.96        846.07        25.79 o                         
  -9  -1   2        142.25        159.06        20.90 o                         
  -8  -1   2        395.09        398.69        23.36 o                         
  -7  -1   2        182.36        164.88         9.80 o                         
  -6  -1   2        205.15        183.18         9.31 o                         
  -5  -1   2       3201.64       3750.77        55.85 o                         
  -4  -1   2        585.98        719.95        12.56 o                         
  -3  -1   2        451.95        463.97         8.99 o                         
  -2  -1   2        164.25        407.46        18.10 o                         
  -1  -1   2       3992.87       4809.75       110.99 o                         
   0  -1   2          0.90          0.21         1.80 o                         
   1  -1   2       7897.04       8392.36        92.83 o                         
   2  -1   2       3409.05       3220.78        45.41 o                         
   3  -1   2        512.15        553.71        13.24 o                         
   4  -1   2          3.28         49.70         6.55 o                         
   5  -1   2       4514.83       4853.43        70.65 o                         
   6  -1   2         22.38         39.93         6.30 o                         
   7  -1   2        233.87        209.51        12.29 o                         
   8  -1   2        208.75        247.81        14.52 o                         
   9  -1   2         98.15        103.88        11.44 o                         
  10  -1   2       1040.23        998.62        29.19 o                         
  11  -1   2        736.24        694.53        27.40 o                         
  12  -1   2         61.33         69.95        11.95 o                         
  13  -1   2         51.00         58.42        12.50 o                         
  14  -1   2          1.08         18.44        14.62 o                         
  15  -1   2         79.73         51.85        23.66 o                         
  16  -1   2          3.98        -17.40        18.44 o                         
 -16   0   2          3.92         14.31        16.94 o                         
 -15   0   2          0.84         -6.19        15.50 o                         
 -14   0   2        106.95        113.35        21.49 o                         
 -13   0   2          0.76          3.76        12.83 o                         
 -12   0   2         83.38         85.90        17.47 o                         
 -11   0   2         35.94         37.08        13.04 o                         
 -10   0   2       1499.59       1365.31        33.08 o                         
  -9   0   2        114.76        124.37        19.06 o                         
  -8   0   2        815.85        691.85        20.11 o                         
  -7   0   2         80.41         82.55         8.76 o                         
  -6   0   2       3513.12       3489.52        55.01 o                         
  -5   0   2        358.68        332.32        11.13 o                         
  -4   0   2       3922.95       3680.56        53.48 o                         
  -3   0   2       1699.05       1684.91        22.20 o                         
  -2   0   2      18216.46      18333.56       284.03 o                         
  -1   0   2         10.38         -1.64         1.96 o                         
   0   0   2        747.64        806.74        16.07 o                         
   1   0   2       3999.83       3901.26        39.82 o                         
   2   0   2      33811.11      33728.12       485.50 o                         
   3   0   2        708.52        843.40        16.13 o                         
   4   0   2       2421.88       2156.56        34.39 o                         
   5   0   2         29.91         44.42         5.83 o                         
   6   0   2       1543.51       1451.93        28.81 o                         
   7   0   2       1956.58       1797.00        35.11 o                         
   8   0   2        191.69        188.12        12.70 o                         
   9   0   2        715.93        619.81        21.06 o                         
  10   0   2        627.41        583.20        21.89 o                         
  11   0   2        416.55        443.09        20.73 o                         
  12   0   2        106.41         82.59        17.77 o                         
  13   0   2         31.13         22.16         9.90 o                         
  14   0   2         10.51         19.76        14.38 o                         
  15   0   2         12.57         11.83        19.49 o                         
  16   0   2         22.46         34.10        22.97 o                         
 -15   1   2        162.25        165.84        26.34 o                         
 -14   1   2         66.78         83.26        26.80 o                         
 -13   1   2          1.19        -11.64        11.64 o                         
 -12   1   2         84.87         70.58        16.80 o                         
 -11   1   2        335.21        297.59        29.93 o                         
 -10   1   2        303.18        274.26        16.50 o                         
  -9   1   2        673.57        652.33        22.78 o                         
  -8   1   2         10.31         -0.47         5.20 o                         
  -7   1   2       3080.22       2951.85        50.49 o                         
  -6   1   2         56.38         62.72         7.29 o                         
  -5   1   2       1103.12       1259.82        25.34 o                         
  -4   1   2        206.15        212.57         8.69 o                         
  -3   1   2       3132.69       3119.90        45.62 o                         
  -2   1   2        419.08        405.76         8.35 o                         
  -1   1   2       2093.13       1972.80        49.39 o                         
   0   1   2       1367.50       1420.89        14.57 o                         
   1   1   2       3903.38       3923.67        43.90 o                         
   2   1   2       5759.73       5763.71        64.20 o                         
   3   1   2       1000.74        977.30        14.84 o                         
   4   1   2        381.03        326.60        10.12 o                         
   5   1   2       2364.80       2473.04        39.83 o                         
   6   1   2       3005.68       3109.63        51.09 o                         
   7   1   2       5001.26       5157.01        77.27 o                         
   8   1   2         57.64         88.60        12.19 o                         
   9   1   2        199.55        209.89        16.51 o                         
  10   1   2       2386.18       2352.19        47.08 o                         
  11   1   2         91.50         98.22        12.43 o                         
  12   1   2         24.25         17.42         8.29 o                         
  13   1   2          7.67         27.58        11.30 o                         
  14   1   2        486.11        514.55        34.26 o                         
  15   1   2         65.76         74.12        26.10 o                         
  16   1   2          1.72        -16.36        16.36 o                         
 -15   2   2          2.44         -5.57        16.22 o                         
 -14   2   2         11.09          8.72        14.67 o                         
 -13   2   2         49.49         41.12        17.18 o                         
 -12   2   2        258.08        227.24        24.72 o                         
 -11   2   2          0.45         -2.85        13.75 o                         
 -10   2   2          0.20         15.54         7.23 o                         
  -9   2   2       1906.22       1852.13        40.26 o                         
  -8   2   2         68.57         65.07        18.79 o                         
  -7   2   2        609.62        530.93        21.39 o                         
  -6   2   2        501.65        501.84        16.05 o                         
  -5   2   2        964.75        960.53        21.85 o                         
  -4   2   2       1057.89       1005.97        21.17 o                         
  -3   2   2        116.72        106.65         6.72 o                         
  -2   2   2       5133.72       5201.07        71.16 o                         
   0   2   2      18473.14      20004.10       250.10 o                         
   1   2   2      16293.62      17336.33       188.07 o                         
   2   2   2       2683.25       2728.20        36.64 o                         
   3   2   2        136.12        203.54        11.83 o                         
   4   2   2       1075.26       1152.69        21.28 o                         
   5   2   2        573.17        530.51        14.33 o                         
   6   2   2        312.33        340.42        12.52 o                         
   7   2   2       1215.88       1155.57        25.91 o                         
   8   2   2          5.54          5.25         5.02 o                         
   9   2   2       1693.27       1598.28        35.12 o                         
  10   2   2        150.72        174.39        13.70 o                         
  11   2   2       1334.61       1224.08        32.65 o                         
  12   2   2          8.68         -0.90        14.89 o                         
  13   2   2        119.57        107.94        18.53 o                         
  14   2   2         17.70         11.35        13.29 o                         
  15   2   2         21.90         12.18        20.18 o                         
  16   2   2         80.15        125.62        32.71 o                         
 -15   3   2         21.59         45.34        18.39 o                         
 -14   3   2         25.95         56.61        17.06 o                         
 -13   3   2         20.45         31.06        15.64 o                         
 -12   3   2         20.16         33.09        14.04 o                         
 -11   3   2        174.37        187.11        21.64 o                         
 -10   3   2         66.58         95.11        14.41 o                         
  -9   3   2        261.90        232.88        19.99 o                         
  -8   3   2        325.94        319.51        17.82 o                         
  -7   3   2          1.53          3.49         5.12 o                         
  -6   3   2        757.91        789.44        26.51 o                         
  -5   3   2        664.63        667.77        18.21 o                         
  -4   3   2       2415.94       2491.67        41.48 o                         
  -3   3   2       1139.48       1230.90        23.59 o                         
  -2   3   2         84.64         84.28         9.37 o                         
  -1   3   2       2786.14       2733.96        40.50 o                         
   0   3   2        837.45        851.08        12.98 o                         
   1   3   2       2326.80       2266.84        37.21 o                         
   2   3   2        261.66        262.59         8.18 o                         
   3   3   2        207.51        197.29         7.68 o                         
   4   3   2        552.06        516.09        13.18 o                         
   5   3   2          9.18          8.19         4.26 o                         
   6   3   2        910.68        889.51        20.87 o                         
   7   3   2        470.34        408.64        20.06 o                         
   8   3   2        521.71        502.23        17.19 o                         
   9   3   2        145.28        106.09        10.82 o                         
  10   3   2       1531.50       1463.63        34.70 o                         
  11   3   2        188.04        194.79        15.95 o                         
  12   3   2         46.73         54.18        10.80 o                         
  13   3   2          0.78         -2.10        10.85 o                         
  14   3   2        293.45        324.05        31.33 o                         
  15   3   2         50.73         77.60        25.40 o                         
  16   3   2         49.34          2.78        22.97 o                         
 -14   4   2          0.13         14.07        16.88 o                         
 -13   4   2         20.04         23.28        15.02 o                         
 -12   4   2          3.11          4.11        11.50 o                         
 -11   4   2         26.08         17.15        11.75 o                         
 -10   4   2        182.77        215.62        17.45 o                         
  -9   4   2       1631.87       1581.23        37.99 o                         
  -8   4   2       1020.54        972.37        27.40 o                         
  -7   4   2       1099.56       1082.25        27.74 o                         
  -6   4   2         52.47         41.09         6.84 o                         
  -5   4   2        386.15        374.83        19.34 o                         
  -4   4   2        223.03        260.80        10.91 o                         
  -3   4   2        554.65        541.73        18.20 o                         
  -2   4   2       6992.29       7422.76       114.14 o                         
  -1   4   2        269.99        225.42        10.40 o                         
   0   4   2         76.61         77.44         4.02 o                         
   1   4   2        653.70        700.29        15.70 o                         
   2   4   2       1978.12       2202.95        34.58 o                         
   3   4   2        829.85        682.94        27.29 o                         
   4   4   2        140.03        130.50        15.31 o                         
   5   4   2       2479.37       2430.24        40.16 o                         
   6   4   2        786.83        806.55        20.26 o                         
   7   4   2        361.75        389.37        14.50 o                         
   8   4   2         13.24         11.58         5.52 o                         
   9   4   2        187.13        189.41        13.30 o                         
  10   4   2          0.03         11.36         6.33 o                         
  11   4   2       1238.45       1212.32        32.28 o                         
  12   4   2        240.19        250.24        18.25 o                         
  13   4   2        151.99        135.45        20.30 o                         
  14   4   2         88.46        100.57        26.45 o                         
  15   4   2          0.34         -4.87        19.14 o                         
  16   4   2          8.86         25.75        21.23 o                         
 -14   5   2         35.66          7.31        27.14 o                         
 -13   5   2          1.25          2.27        24.01 o                         
 -12   5   2          0.42        -10.68        10.68 o                         
 -11   5   2          5.18         -0.40         9.08 o                         
 -10   5   2          6.42          3.01         7.65 o                         
  -9   5   2        741.70        698.02        24.93 o                         
  -8   5   2         55.69         65.55        10.21 o                         
  -7   5   2       1258.67       1162.04        48.42 o                         
  -6   5   2        122.63        125.63        10.77 o                         
  -5   5   2          2.36         14.04         6.67 o                         
  -4   5   2        196.99        239.86        11.32 o                         
  -3   5   2        146.99        151.54         8.45 o                         
  -2   5   2       1873.57       1950.14        33.44 o                         
  -1   5   2          5.56          6.53         2.47 o                         
   0   5   2        110.15        141.62         6.73 o                         
   1   5   2       2424.35       2449.94        57.99 o                         
   2   5   2        184.06        153.15         9.44 o                         
   3   5   2        182.86        135.40         8.55 o                         
   4   5   2       2742.51       2914.09        46.64 o                         
   5   5   2          3.67          2.24         6.93 o                         
   6   5   2       1268.12       1347.84        28.06 o                         
   7   5   2        128.49        111.63         9.90 o                         
   8   5   2         45.83         65.93         9.96 o                         
   9   5   2          6.66         27.36        10.39 o                         
  10   5   2       2641.76       2533.67        51.45 o                         
  11   5   2         65.86         56.12         9.94 o                         
  12   5   2         16.36         12.64         7.86 o                         
  13   5   2        208.17        227.40        24.97 o                         
  14   5   2         12.23          0.35        15.66 o                         
  15   5   2         11.73         17.40        20.18 o                         
  16   5   2          1.18        -16.70        16.70 o                         
 -13   6   2         60.51         90.48        34.80 o                         
 -12   6   2         69.12        -20.53        21.92 o                         
 -11   6   2        183.91        175.64        20.84 o                         
 -10   6   2          0.15          5.28         8.35 o                         
  -9   6   2        285.39        289.19        20.93 o                         
  -8   6   2        115.44         83.73        11.50 o                         
  -7   6   2       1160.14       1105.14        29.35 o                         
  -6   6   2          0.74          5.98         5.56 o                         
  -5   6   2        130.03         99.26        18.27 o                         
  -4   6   2        220.20        221.53        11.00 o                         
  -3   6   2       1447.39       1447.31        28.13 o                         
  -2   6   2        672.24        705.57        16.18 o                         
  -1   6   2        627.35        746.36        36.36 o                         
   0   6   2        272.09        316.68         6.89 o                         
   1   6   2      26369.21      29569.99       374.96 o                         
   2   6   2        573.44        517.06        14.22 o                         
   3   6   2        916.95       1089.60        23.13 o                         
   4   6   2        638.13        726.02        18.68 o                         
   5   6   2       2030.58       2003.43        36.89 o                         
   6   6   2          0.10         -3.95         3.95 o                         
   7   6   2        137.92        143.52        21.02 o                         
   8   6   2        769.73        733.55        22.39 o                         
   9   6   2       1274.69       1189.02        30.50 o                         
  10   6   2        344.86        340.51        18.50 o                         
  11   6   2          0.01         -6.65         7.78 o                         
  12   6   2         49.55         43.16        10.05 o                         
  13   6   2        183.13        169.27        22.14 o                         
  14   6   2        411.11        398.76        44.19 o                         
  15   6   2          0.99         -9.74        20.18 o                         
  16   6   2         94.03        190.31        40.02 o                         
 -13   7   2          0.16         38.63        29.23 o                         
 -12   7   2        125.86        147.89        37.93 o                         
 -11   7   2         14.57         16.55        28.88 o                         
 -10   7   2         23.35         22.31        13.79 o                         
  -9   7   2        168.18        203.43        25.30 o                         
  -8   7   2        353.38        369.90        23.86 o                         
  -7   7   2        195.28        205.75        22.99 o                         
  -6   7   2        212.36        204.14        15.64 o                         
  -5   7   2       1483.64       1509.91        32.55 o                         
  -4   7   2        278.34        266.44        27.33 o                         
  -3   7   2        629.52        612.76        15.55 o                         
  -2   7   2        669.91        615.13        26.79 o                         
  -1   7   2        268.81        301.73        18.94 o                         
   0   7   2        385.87        378.52        20.27 o                         
   1   7   2        196.74        221.44         8.85 o                         
   2   7   2        661.94        678.83        17.19 o                         
   3   7   2        280.79        368.14        27.72 o                         
   4   7   2        103.13        117.92         9.14 o                         
   5   7   2         46.79         96.14        14.54 o                         
   6   7   2         99.34        141.48        16.93 o                         
   7   7   2         13.18         36.06        10.04 o                         
   8   7   2        182.20        327.79        17.06 o                         
   9   7   2        157.76        140.82        13.18 o                         
  10   7   2         14.88         36.12         8.97 o                         
  11   7   2        408.46        408.17        21.93 o                         
  12   7   2        317.36        320.99        21.34 o                         
  13   7   2          8.28         -2.38        11.04 o                         
  14   7   2         16.29        -10.09        19.49 o                         
  15   7   2          0.33        -13.22        19.49 o                         
  16   7   2         21.52         40.37        28.19 o                         
 -12   8   2         13.60         -1.74        22.27 o                         
 -11   8   2        335.45        351.93        36.40 o                         
 -10   8   2          6.26         18.36        15.11 o                         
  -9   8   2          0.07          0.41        12.36 o                         
  -8   8   2        804.00        789.27        39.82 o                         
  -7   8   2        282.19        275.62        27.66 o                         
  -6   8   2          5.10          8.36        11.18 o                         
  -5   8   2        408.40        347.59        28.29 o                         
  -4   8   2       2720.07       2717.45        70.63 o                         
  -3   8   2         43.11         44.72        11.57 o                         
  -2   8   2        354.93        326.53        22.84 o                         
  -1   8   2          3.31         29.15        10.70 o                         
   0   8   2        298.93        329.96        25.01 o                         
   1   8   2       2029.62       2095.78        54.73 o                         
   2   8   2         81.71         75.73         6.78 o                         
   3   8   2         46.83         62.13         9.96 o                         
   4   8   2        821.34        802.95        21.22 o                         
   5   8   2         14.10         -0.07        11.25 o                         
   6   8   2       1413.18       1364.46        31.61 o                         
   7   8   2        570.19        560.07        20.23 o                         
   8   8   2        579.39        555.33        21.07 o                         
   9   8   2          0.04         -1.62         7.35 o                         
  10   8   2        318.53        316.27        20.23 o                         
  11   8   2        106.35         89.81        12.22 o                         
  12   8   2        733.36        705.36        27.43 o                         
  13   8   2        600.64        624.62        34.99 o                         
  14   8   2        214.22        379.27        45.93 o                         
  15   8   2         82.83         52.89        26.10 o                         
  16   8   2         23.42         -4.18        21.92 o                         
 -11   9   2          1.55         15.78        18.02 o                         
 -10   9   2         83.95         76.59        20.80 o                         
  -9   9   2         55.14         64.75        18.22 o                         
  -8   9   2         21.81         13.75        13.71 o                         
  -7   9   2         50.95         55.08        23.49 o                         
  -6   9   2        255.08        240.05        39.84 o                         
  -5   9   2         74.12         70.94        16.79 o                         
  -4   9   2        668.01        631.23        33.33 o                         
  -3   9   2        159.09        144.56        27.65 o                         
  -2   9   2       1215.34       1109.72        41.32 o                         
  -1   9   2        769.18        725.88        32.93 o                         
   0   9   2        286.12        283.55        56.55 o                         
   1   9   2         71.12         65.57        13.23 o                         
   2   9   2        108.48        110.79         8.20 o                         
   3   9   2        620.33        592.38        17.89 o                         
   4   9   2         10.65         20.70         5.52 o                         
   5   9   2       1370.79       1376.90        31.83 o                         
   6   9   2        429.64        366.84        19.79 o                         
   7   9   2       1960.28       1858.22        40.49 o                         
   8   9   2        284.43        264.38        17.45 o                         
   9   9   2        733.51        686.74        24.52 o                         
  10   9   2          0.05         -1.79         7.94 o                         
  11   9   2          3.85         -0.42         7.88 o                         
  12   9   2          0.08          0.96        11.19 o                         
  13   9   2        448.20        535.39        38.59 o                         
  14   9   2         15.31          5.22        20.18 o                         
  15   9   2         45.82         51.15        26.80 o                         
 -11  10   2          0.00         35.84        27.14 o                         
 -10  10   2        150.39        110.19        23.49 o                         
  -9  10   2          0.18         -6.20        21.40 o                         
  -8  10   2         47.90         57.45        17.53 o                         
  -7  10   2          0.13         43.00        15.87 o                         
  -6  10   2        387.35        346.07        38.28 o                         
  -5  10   2          2.65         17.85        12.30 o                         
  -4  10   2         93.82         84.62        16.85 o                         
  -3  10   2        549.18        584.20        32.93 o                         
  -2  10   2        103.69        142.89        28.88 o                         
  -1  10   2        126.31        206.70        22.36 o                         
   0  10   2        360.56        348.59        28.88 o                         
   1  10   2       1199.60       1045.70        40.45 o                         
   2  10   2         83.91         48.09        21.75 o                         
   3  10   2          3.66         69.41        23.33 o                         
   4  10   2        267.84        297.60        22.25 o                         
   5  10   2        739.30        713.70        38.29 o                         
   6  10   2        424.31        392.45        31.10 o                         
   7  10   2        280.92        298.30        17.91 o                         
   8  10   2          9.72          5.99         7.25 o                         
   9  10   2        195.75        227.16        17.85 o                         
  10  10   2         15.31         13.91         8.42 o                         
  11  10   2        336.97        350.64        23.43 o                         
  12  10   2         38.04         38.67        14.63 o                         
  13  10   2         11.81         22.27        19.49 o                         
  14  10   2         25.09         33.75        22.97 o                         
  15  10   2        318.08        325.33        44.19 o                         
 -10  11   2          0.04         25.85        17.56 o                         
  -9  11   2         43.91         41.06        27.66 o                         
  -8  11   2        251.46        214.13        38.45 o                         
  -7  11   2         13.83         31.64        16.25 o                         
  -6  11   2          1.41          9.40        12.37 o                         
  -5  11   2         13.54          7.02        12.60 o                         
  -4  11   2          0.23         -4.90        10.37 o                         
  -3  11   2          4.79         -0.88         9.95 o                         
  -2  11   2        143.93        127.28        19.67 o                         
  -1  11   2         29.98         53.15        14.96 o                         
   0  11   2        301.32        325.51        29.70 o                         
   1  11   2        228.32        211.31        25.06 o                         
   2  11   2        104.11         71.03        16.08 o                         
   3  11   2         90.35         86.76        16.49 o                         
   4  11   2         10.23         18.28        10.60 o                         
   5  11   2         15.93         35.95         8.82 o                         
   6  11   2          2.01         -3.13         6.11 o                         
   7  11   2         52.76         38.04         8.76 o                         
   8  11   2        114.18        117.48        13.20 o                         
   9  11   2        157.87        149.28        19.76 o                         
  10  11   2          2.89         -2.47         9.01 o                         
  11  11   2         87.72        104.14        14.94 o                         
  12  11   2         32.11         36.45        14.52 o                         
  13  11   2         91.28         84.56        27.14 o                         
  14  11   2         17.65          8.70        22.62 o                         
  -9  12   2         17.79         17.75        22.97 o                         
  -8  12   2        149.88        168.10        29.99 o                         
  -7  12   2         31.73         28.71        17.72 o                         
  -6  12   2          0.94          3.52        12.18 o                         
  -5  12   2         10.74         51.85        25.75 o                         
  -4  12   2         12.95         34.97        22.45 o                         
  -3  12   2        578.93        644.83        50.63 o                         
  -2  12   2          5.93         -3.16        10.62 o                         
  -1  12   2          0.26          7.35        12.83 o                         
   0  12   2         24.99         35.01        28.36 o                         
   1  12   2         77.06         70.87        19.84 o                         
   2  12   2        132.41         92.50        25.93 o                         
   3  12   2        260.08        289.36        29.25 o                         
   4  12   2        184.01        184.48        22.88 o                         
   5  12   2          3.25          6.73        10.88 o                         
   6  12   2         57.86         26.26        13.08 o                         
   7  12   2         73.05         79.73        17.14 o                         
   8  12   2          0.00         18.66         8.58 o                         
   9  12   2        395.32        428.97        23.51 o                         
  10  12   2         58.16         41.07        11.98 o                         
  11  12   2          2.94          9.90        10.22 o                         
  12  12   2         12.72         23.84        13.29 o                         
  13  12   2         54.20         80.39        20.88 o                         
  -7  13   2          0.47        -22.97        22.97 o                         
  -6  13   2         31.73         38.25        29.40 o                         
  -5  13   2          3.96         22.76        15.57 o                         
  -4  13   2          3.52         31.92        20.36 o                         
  -3  13   2          0.94         11.96        26.97 o                         
  -2  13   2        105.28        119.77        22.07 o                         
  -1  13   2         10.79          3.68        13.57 o                         
   0  13   2         24.43         22.18        13.64 o                         
   1  13   2         30.17         -5.11        23.66 o                         
   2  13   2         28.69         27.85        14.13 o                         
   3  13   2        106.43         82.90        18.44 o                         
   4  13   2          5.37          5.98        12.13 o                         
   5  13   2         11.07         15.72        13.03 o                         
   6  13   2          1.18        -10.09        10.09 o                         
   7  13   2        110.65         94.02        19.26 o                         
   8  13   2          3.90          3.75        11.96 o                         
   9  13   2         22.21         22.88        14.49 o                         
  10  13   2         22.83         18.23        14.25 o                         
  11  13   2        122.11        165.64        27.30 o                         
  13  13   2         21.30         49.07        22.27 o                         
  -6  14   2          3.48         19.45        16.55 o                         
  -5  14   2        121.29        143.68        25.61 o                         
  -4  14   2         41.88         46.07        19.06 o                         
  -3  14   2        159.36        169.92        28.41 o                         
  -2  14   2         40.97         47.82        16.48 o                         
  -1  14   2         21.96         11.55        21.23 o                         
   0  14   2         24.31         18.76        14.04 o                         
   1  14   2         59.71         65.78        18.57 o                         
   2  14   2         21.02          6.79        12.55 o                         
   3  14   2        236.29        222.88        27.82 o                         
   4  14   2         94.75        101.76        21.41 o                         
   5  14   2         34.18         46.21        17.19 o                         
   6  14   2          1.58         15.65        14.02 o                         
   7  14   2         78.58         85.76        20.95 o                         
   8  14   2         15.04          9.43        14.00 o                         
   9  14   2        139.39        124.97        22.51 o                         
  10  14   2         78.91         87.51        19.75 o                         
  11  14   2        157.49        169.82        40.37 o                         
  -4  15   2         73.78         56.41        21.09 o                         
  -3  15   2          0.01          8.00        16.10 o                         
  -2  15   2         25.04         44.05        19.12 o                         
  -1  15   2         24.41          3.35        13.58 o                         
   0  15   2         39.92         20.42        16.35 o                         
   1  15   2         53.83         32.01        16.63 o                         
   2  15   2         56.08         60.87        19.89 o                         
   3  15   2         14.84          4.87        13.62 o                         
   4  15   2         20.42         33.91        15.81 o                         
   5  15   2          0.36         -6.53        13.28 o                         
   6  15   2         35.64         23.77        47.85 o                         
   7  15   2          8.99         -6.59        13.75 o                         
   8  15   2         25.52         22.47        18.79 o                         
   9  15   2         73.28         62.72        23.84 o                         
  10  15   2         51.91         46.14        22.45 o                         
  -1  16   2         37.61         65.84        29.06 o                         
   0  16   2          8.36          0.09        20.18 o                         
   1  16   2         84.37        125.82        42.11 o                         
   2  16   2        348.85        436.84        42.80 o                         
   3  16   2         13.34         38.63        19.19 o                         
   4  16   2        117.00        143.12        58.79 o                         
   5  16   2        232.57        227.97        31.94 o                         
   6  16   2        116.64        162.14        50.44 o                         
   7  16   2          2.91         11.37        16.94 o                         
   8  16   2         82.06         80.01        23.53 o                         
  -3 -16   3        136.51        178.13        40.02 o                         
  -2 -16   3          0.77        -12.88        21.58 o                         
  -7 -15   3          1.67         -0.70        19.14 o                         
  -6 -15   3         10.62          8.63        18.27 o                         
  -5 -15   3          5.26        -12.23        14.51 o                         
  -4 -15   3         66.75          7.15        23.32 o                         
  -3 -15   3         82.06        114.57        24.08 o                         
  -2 -15   3         26.20         31.48        17.20 o                         
  -1 -15   3        159.33        185.99        67.14 o                         
   0 -15   3          0.24        -21.94        38.10 o                         
   1 -15   3         52.41         62.75        22.10 o                         
   2 -15   3          4.97         20.67        16.93 o                         
   3 -15   3          2.72        -17.05        17.05 o                         
  -9 -14   3         15.33        -20.53        20.53 o                         
  -8 -14   3         60.46        131.19        37.58 o                         
  -7 -14   3         27.37          6.31        13.46 o                         
  -6 -14   3        166.40        180.71        26.30 o                         
  -5 -14   3        306.08        283.71        32.40 o                         
  -4 -14   3        365.88        389.30        37.74 o                         
  -3 -14   3          0.46          9.15        17.05 o                         
  -2 -14   3          7.47         -6.18        14.09 o                         
  -1 -14   3          0.80          2.15        12.48 o                         
   0 -14   3        327.40        290.68        33.86 o                         
   1 -14   3          2.25         19.46        15.90 o                         
   2 -14   3         38.51         21.79        17.49 o                         
   3 -14   3          4.17          4.48        36.19 o                         
   4 -14   3         42.33         32.04        20.36 o                         
   5 -14   3          0.10        -13.15        13.15 o                         
 -11 -13   3          0.27        -21.92        21.92 o                         
 -10 -13   3         12.71         13.22        27.14 o                         
  -9 -13   3        267.91        297.49        51.15 o                         
  -8 -13   3          4.21          1.99        37.41 o                         
  -7 -13   3         11.65          9.59        13.72 o                         
  -6 -13   3         15.20         10.05        13.90 o                         
  -5 -13   3          0.47         -9.33        11.44 o                         
  -4 -13   3        206.95        234.99        28.88 o                         
  -3 -13   3          0.00        -11.15        11.15 o                         
  -2 -13   3          5.95         -3.43        12.30 o                         
  -1 -13   3          2.24         12.61        13.37 o                         
   0 -13   3         10.63         16.24        14.37 o                         
   1 -13   3         36.40         33.51        15.62 o                         
   2 -13   3         23.24        -11.59        12.73 o                         
   3 -13   3         71.22         88.78        22.02 o                         
   4 -13   3         50.23         54.63        19.68 o                         
   5 -13   3        408.16        462.79        43.17 o                         
   6 -13   3          2.84         -8.52        27.14 o                         
   7 -13   3         54.93         13.76        22.45 o                         
 -12 -12   3         27.46         71.34        32.01 o                         
 -11 -12   3        265.27        270.00        52.89 o                         
 -10 -12   3         50.13         52.20        28.88 o                         
  -9 -12   3          1.15         10.79        21.92 o                         
  -8 -12   3         91.03         89.95        33.06 o                         
  -7 -12   3          6.34        -16.03        16.88 o                         
  -6 -12   3         19.60         -5.65        11.07 o                         
  -5 -12   3        116.24         67.85        33.41 o                         
  -4 -12   3        227.04        158.57        23.63 o                         
  -3 -12   3         73.30         69.27        16.68 o                         
  -2 -12   3        259.55        271.29        49.07 o                         
  -1 -12   3        113.50         99.42        24.71 o                         
   0 -12   3         23.13         34.24        14.70 o                         
   1 -12   3        362.57        327.78        64.20 o                         
   2 -12   3          7.09         30.97        22.27 o                         
   3 -12   3        146.62        138.47        26.62 o                         
   4 -12   3        228.08        199.58        38.44 o                         
   5 -12   3         38.11         24.53        16.24 o                         
   6 -12   3        180.05        168.73        27.04 o                         
   7 -12   3          0.72         13.40        25.06 o                         
   8 -12   3         24.64          5.27        49.07 o                         
 -13 -11   3         76.24         78.00        21.31 o                         
 -12 -11   3          1.17         -5.58        13.29 o                         
 -11 -11   3         64.71         91.85        18.85 o                         
 -10 -11   3        108.02        134.56        20.87 o                         
  -9 -11   3        229.05        248.70        24.77 o                         
  -8 -11   3        160.86        154.49        16.07 o                         
  -7 -11   3         10.64         19.07        11.44 o                         
  -6 -11   3         12.52         12.08        12.04 o                         
  -5 -11   3         97.84         97.70        18.12 o                         
  -4 -11   3        175.98        161.82        21.81 o                         
  -3 -11   3         47.17         25.43        13.40 o                         
  -2 -11   3         19.99         18.31        12.05 o                         
  -1 -11   3          4.88          5.97        10.86 o                         
   0 -11   3         15.92         10.50        12.30 o                         
   1 -11   3          6.16          6.21        11.89 o                         
   2 -11   3         12.42         27.61        13.62 o                         
   3 -11   3          0.07          9.92        13.12 o                         
   4 -11   3         55.58         33.87        15.70 o                         
   5 -11   3        165.10        122.45        22.97 o                         
   6 -11   3         19.75         43.08        18.06 o                         
   7 -11   3         19.96         41.18        17.47 o                         
   8 -11   3          2.30         22.87        29.75 o                         
   9 -11   3          0.55         -0.88        20.71 o                         
 -14 -10   3          1.95          7.96        16.09 o                         
 -13 -10   3          4.11        -10.75        13.51 o                         
 -12 -10   3        220.28        264.15        29.26 o                         
 -11 -10   3         24.97         24.15        16.18 o                         
 -10 -10   3        306.73        318.45        29.41 o                         
  -9 -10   3          2.19         27.22        11.78 o                         
  -8 -10   3        344.35        352.97        27.51 o                         
  -7 -10   3         19.21         23.58         8.75 o                         
  -6 -10   3          8.50         17.17         7.62 o                         
  -5 -10   3        263.91        281.78        16.52 o                         
  -4 -10   3       1915.20       1935.96        59.00 o                         
  -3 -10   3        385.09        513.19        30.02 o                         
  -2 -10   3         13.02         15.91        11.19 o                         
  -1 -10   3         52.36         51.73        14.54 o                         
   0 -10   3       1561.43       1482.38        51.92 o                         
   1 -10   3        421.32        648.73        73.77 o                         
   2 -10   3          6.97         17.44        12.52 o                         
   3 -10   3        459.23        436.72        35.29 o                         
   4 -10   3        303.31        298.67        29.97 o                         
   5 -10   3         29.12         84.13        17.96 o                         
   6 -10   3        353.24        329.50        31.86 o                         
   7 -10   3          3.28          0.95        13.57 o                         
   8 -10   3         38.43         46.35        18.27 o                         
   9 -10   3         12.96         28.95        16.97 o                         
  10 -10   3         58.94         76.43        22.15 o                         
  11 -10   3        284.96        356.30        53.24 o                         
 -14  -9   3         96.61        119.73        25.58 o                         
 -13  -9   3        340.38        386.52        54.11 o                         
 -12  -9   3          3.01         -0.44        14.02 o                         
 -11  -9   3        104.73        108.98        39.84 o                         
 -10  -9   3         71.79         70.43        16.34 o                         
  -9  -9   3       1301.20       1343.07        47.35 o                         
  -8  -9   3        144.65        128.80        13.62 o                         
  -7  -9   3        143.59        126.67        13.01 o                         
  -6  -9   3         87.61         55.84         9.55 o                         
  -5  -9   3        129.15        119.64        11.84 o                         
  -4  -9   3        739.50        654.45        24.70 o                         
  -3  -9   3         17.62         16.36         6.33 o                         
  -2  -9   3        173.94        162.18        19.27 o                         
  -1  -9   3         36.03         29.70        11.78 o                         
   0  -9   3        159.03        150.33        19.57 o                         
   1  -9   3         30.36         20.94        12.53 o                         
   2  -9   3       1211.63       1134.36        43.55 o                         
   3  -9   3          0.06         13.78        10.95 o                         
   4  -9   3       1521.97       1349.88        50.30 o                         
   5  -9   3         19.39         30.00        16.01 o                         
   6  -9   3          7.72         15.68        13.21 o                         
   7  -9   3          5.68          5.70        12.73 o                         
   8  -9   3        305.25        335.72        33.34 o                         
   9  -9   3        102.29        135.06        23.86 o                         
  10  -9   3         62.10         71.68        20.66 o                         
  11  -9   3         24.17          3.12        19.84 o                         
 -15  -8   3         52.73         28.02        18.79 o                         
 -14  -8   3        197.42        205.55        28.16 o                         
 -13  -8   3         52.63         56.72        19.06 o                         
 -12  -8   3         81.10         98.07        33.75 o                         
 -11  -8   3          4.86          3.52        12.02 o                         
 -10  -8   3        246.65        246.34        24.49 o                         
  -9  -8   3        769.05        771.07        32.73 o                         
  -8  -8   3         37.03         36.65        15.64 o                         
  -7  -8   3          1.52         -1.52         6.48 o                         
  -6  -8   3         85.40         76.81        10.52 o                         
  -5  -8   3       5963.75       6044.96       117.93 o                         
  -4  -8   3        207.44        205.83        13.14 o                         
  -3  -8   3        518.82        443.53        16.30 o                         
  -2  -8   3        754.82        737.46        20.08 o                         
  -1  -8   3       2676.05       2700.85        47.02 o                         
   0  -8   3        260.35        264.93        50.63 o                         
   1  -8   3       2018.04       2064.21        57.32 o                         
   2  -8   3         73.92         51.91        13.37 o                         
   3  -8   3       2506.15       2549.65        68.38 o                         
   4  -8   3          4.66         10.67        10.90 o                         
   5  -8   3         96.78         94.81        17.14 o                         
   6  -8   3          0.91          7.66        16.01 o                         
   7  -8   3        556.27        573.31        34.54 o                         
   8  -8   3          0.01         -2.81        12.05 o                         
   9  -8   3        205.50        271.82        29.66 o                         
  10  -8   3          8.94          5.72        15.01 o                         
  11  -8   3        155.91        150.23        26.79 o                         
  12  -8   3          1.20        -14.45        14.45 o                         
 -15  -7   3          0.08         11.52        17.38 o                         
 -14  -7   3        251.23        215.08        41.41 o                         
 -13  -7   3        125.14        112.75        30.10 o                         
 -12  -7   3        215.07        196.69        47.31 o                         
 -11  -7   3         33.93         58.96        15.61 o                         
 -10  -7   3          0.55         -8.32         8.32 o                         
  -9  -7   3        837.15        892.78        28.09 o                         
  -8  -7   3        664.01        690.62        23.66 o                         
  -7  -7   3          8.15          2.19         7.98 o                         
  -6  -7   3        345.98        332.85        16.07 o                         
  -5  -7   3         23.60         27.07        14.04 o                         
  -4  -7   3        101.25        107.63        12.94 o                         
  -3  -7   3         61.45         84.25         8.54 o                         
  -2  -7   3        722.39        739.14        19.46 o                         
  -1  -7   3        159.44        151.05        15.51 o                         
   0  -7   3        358.39        409.85        11.96 o                         
   1  -7   3         11.20         16.72         8.32 o                         
   2  -7   3          0.93         13.75         9.45 o                         
   3  -7   3          5.24         14.54         8.71 o                         
   4  -7   3        193.04        209.87        38.96 o                         
   5  -7   3         18.10         20.06        13.05 o                         
   6  -7   3        287.85        353.04        40.19 o                         
   7  -7   3          1.84         58.96        14.46 o                         
   8  -7   3          3.51          5.16        11.64 o                         
   9  -7   3          2.23         15.00        13.03 o                         
  10  -7   3         29.25         54.31        17.49 o                         
  11  -7   3        163.04        190.93        29.04 o                         
  12  -7   3         12.99         33.02        17.98 o                         
  13  -7   3          0.17        -13.27        31.49 o                         
 -15  -6   3        438.82        554.37        44.22 o                         
 -14  -6   3         55.35         47.80        18.81 o                         
 -13  -6   3        165.03        182.35        25.00 o                         
 -12  -6   3          5.41         -8.18        11.57 o                         
 -11  -6   3          2.29         21.10        16.88 o                         
 -10  -6   3         97.58         94.12        16.80 o                         
  -9  -6   3        152.79        158.28        16.60 o                         
  -8  -6   3        749.05        699.67        22.53 o                         
  -7  -6   3        344.44        336.35        16.27 o                         
  -6  -6   3        963.09        940.57        24.62 o                         
  -5  -6   3       2922.89       2776.51        48.84 o                         
  -4  -6   3         33.27         46.70        11.42 o                         
  -3  -6   3        636.36        523.00        41.09 o                         
  -2  -6   3       1880.85       1914.06        39.20 o                         
  -1  -6   3        446.22        356.25        19.34 o                         
   0  -6   3       4324.50       4442.07        66.82 o                         
   1  -6   3       1538.94       1459.30        21.70 o                         
   2  -6   3        786.46        765.27        44.65 o                         
   3  -6   3       1786.88       1737.70        32.34 o                         
   4  -6   3       1190.93       1150.76        25.44 o                         
   5  -6   3        741.65        743.12        20.70 o                         
   6  -6   3       1031.42        956.61        25.27 o                         
   7  -6   3        137.68        124.66        11.86 o                         
   8  -6   3         25.76         22.54        11.63 o                         
   9  -6   3        329.12        370.15        31.60 o                         
  10  -6   3         12.24         25.21        26.27 o                         
  11  -6   3          2.18         10.99        14.25 o                         
  12  -6   3        245.14        317.71        33.44 o                         
  13  -6   3         26.62         61.56        19.15 o                         
 -15  -5   3         13.52        -15.86        15.86 o                         
 -14  -5   3        324.81        347.58        34.13 o                         
 -13  -5   3         29.22         32.71        15.26 o                         
 -12  -5   3         34.70         43.07        18.44 o                         
 -11  -5   3        547.62        565.49        31.85 o                         
 -10  -5   3        672.12        677.38        33.93 o                         
  -9  -5   3         38.35         14.74        11.37 o                         
  -8  -5   3        999.69       1006.92        26.01 o                         
  -7  -5   3        438.45        419.65        16.01 o                         
  -6  -5   3        115.51         92.78        15.23 o                         
  -5  -5   3        419.41        390.23        14.26 o                         
  -4  -5   3        848.09        882.34        22.70 o                         
  -3  -5   3        155.94        140.39         9.50 o                         
  -2  -5   3        141.59        172.33        10.22 o                         
  -1  -5   3        126.77        121.61         8.74 o                         
   0  -5   3        106.39        102.09         6.84 o                         
   1  -5   3          6.20          6.46         5.87 o                         
   2  -5   3         30.86         24.14         4.68 o                         
   3  -5   3       1190.43       1241.84        25.18 o                         
   4  -5   3         20.56         36.26         7.64 o                         
   5  -5   3        110.70        116.57         9.37 o                         
   6  -5   3       1222.71       1306.65        30.09 o                         
   7  -5   3        502.96        499.61        18.86 o                         
   8  -5   3          5.47         15.16         6.78 o                         
   9  -5   3         22.56         23.35         8.11 o                         
  10  -5   3        732.46        830.73        28.37 o                         
  11  -5   3        307.03        328.30        22.26 o                         
  12  -5   3        232.18        282.85        29.87 o                         
  13  -5   3         36.58         34.51        16.12 o                         
 -16  -4   3          8.52         16.65        18.97 o                         
 -15  -4   3          7.79         27.02        18.79 o                         
 -14  -4   3        119.64         85.16        26.62 o                         
 -13  -4   3        135.94        159.87        23.28 o                         
 -12  -4   3         13.73         -0.93        14.79 o                         
 -11  -4   3        317.79        324.38        27.34 o                         
 -10  -4   3         97.27         95.25        21.92 o                         
  -9  -4   3        177.91        198.76        29.56 o                         
  -8  -4   3         34.22         25.06         6.48 o                         
  -7  -4   3        210.92        206.63        10.99 o                         
  -6  -4   3         42.67         61.73        14.96 o                         
  -5  -4   3        798.85        916.32        32.84 o                         
  -4  -4   3       2140.77       2081.30        36.36 o                         
  -3  -4   3        342.80        373.36        27.49 o                         
  -2  -4   3        985.01        914.93        19.85 o                         
  -1  -4   3        136.70        174.80        17.10 o                         
   0  -4   3       1164.29       1117.44        21.76 o                         
   1  -4   3        992.35        971.03        19.84 o                         
   2  -4   3       5477.21       5546.52        78.81 o                         
   3  -4   3        442.94        525.63        14.77 o                         
   4  -4   3       1611.79       1625.40        52.37 o                         
   5  -4   3        532.56        584.31        17.48 o                         
   6  -4   3         50.13         52.18         7.64 o                         
   7  -4   3        224.77        241.59        14.16 o                         
   8  -4   3        330.70        316.29        21.24 o                         
   9  -4   3        477.69        424.99        19.41 o                         
  10  -4   3         78.60         76.55        11.10 o                         
  11  -4   3          1.62         -2.79         7.35 o                         
  12  -4   3        180.32        212.45        19.02 o                         
  13  -4   3         40.15         72.40        12.87 o                         
 -16  -3   3          2.61        -14.65        16.34 o                         
 -15  -3   3         84.05        111.43        23.66 o                         
 -14  -3   3        156.15        163.16        24.90 o                         
 -13  -3   3         86.89         66.37        18.03 o                         
 -12  -3   3         16.21          8.52        12.38 o                         
 -11  -3   3         67.74         97.17        17.69 o                         
 -10  -3   3        310.71        330.84        29.40 o                         
  -9  -3   3          0.80         -8.11         8.11 o                         
  -8  -3   3       2366.64       2431.81        43.70 o                         
  -7  -3   3          0.02          8.83         7.52 o                         
  -6  -3   3       1648.01       1617.14        30.55 o                         
  -5  -3   3       1027.49        980.52        31.99 o                         
  -4  -3   3         89.81         59.20         6.17 o                         
  -3  -3   3        138.15        147.71        10.30 o                         
  -2  -3   3        957.72        933.76        18.75 o                         
  -1  -3   3       2058.38       2030.96        53.72 o                         
   0  -3   3         42.62         47.38         6.41 o                         
   1  -3   3         16.41         11.17         3.66 o                         
   2  -3   3         88.13        114.51         9.35 o                         
   3  -3   3        289.77        280.28        10.30 o                         
   4  -3   3         13.60          9.33         4.35 o                         
   5  -3   3         26.61         32.91         6.69 o                         
   6  -3   3         16.76         19.44         5.57 o                         
   7  -3   3          0.86         -4.03         6.98 o                         
   8  -3   3         20.31         26.45        11.24 o                         
   9  -3   3        613.77        644.84        23.33 o                         
  10  -3   3          0.86         -3.20         7.56 o                         
  11  -3   3        186.93        205.29        17.85 o                         
  12  -3   3         31.47         18.81        12.87 o                         
  13  -3   3         23.12         34.95        11.59 o                         
  14  -3   3          1.43          7.31        14.96 o                         
  15  -3   3        153.19        180.57        30.62 o                         
 -16  -2   3          2.67        -10.21        14.93 o                         
 -15  -2   3         29.26         16.85        17.04 o                         
 -14  -2   3        384.22        410.27        36.06 o                         
 -13  -2   3        131.12        108.73        29.75 o                         
 -12  -2   3          5.65          4.05        10.95 o                         
 -11  -2   3         91.93         82.93        16.22 o                         
 -10  -2   3        419.92        365.36        25.81 o                         
  -9  -2   3        213.16        221.63        12.53 o                         
  -8  -2   3         10.92         22.99         6.57 o                         
  -7  -2   3        182.72        197.43         9.42 o                         
  -6  -2   3        552.95        517.22        18.25 o                         
  -5  -2   3        298.16        328.36        10.14 o                         
  -4  -2   3       4722.20       4747.39        71.01 o                         
  -3  -2   3       1781.20       1967.01        27.67 o                         
  -2  -2   3       3121.14       3303.04       103.48 o                         
  -1  -2   3         57.43         67.08         5.30 o                         
   0  -2   3       2201.44       2117.30        32.40 o                         
   1  -2   3        629.44        535.27        12.39 o                         
   2  -2   3      14294.07      14638.93       187.71 o                         
   3  -2   3       5688.93       6167.69        84.92 o                         
   4  -2   3       5624.28       5810.08        82.15 o                         
   5  -2   3         11.33         23.71         7.86 o                         
   6  -2   3        439.70        408.01        14.85 o                         
   7  -2   3       1114.19       1066.56        28.40 o                         
   8  -2   3        213.14        228.61        14.95 o                         
   9  -2   3        413.33        460.83        19.17 o                         
  10  -2   3        105.30        130.72        13.97 o                         
  11  -2   3        222.62        242.22        25.82 o                         
  12  -2   3        248.33        231.15        18.99 o                         
  13  -2   3        165.97        171.45        18.83 o                         
  15  -2   3         65.31        133.63        25.40 o                         
 -16  -1   3          0.66          2.06        16.67 o                         
 -15  -1   3         65.70         58.21        20.95 o                         
 -14  -1   3         41.55         44.98        17.73 o                         
 -13  -1   3        531.00        616.52        38.56 o                         
 -12  -1   3        102.54         98.80        18.55 o                         
 -11  -1   3         12.07         12.30        11.39 o                         
 -10  -1   3       1976.45       2032.62        57.85 o                         
  -9  -1   3        163.52        153.79        10.77 o                         
  -8  -1   3          1.47          3.39         5.31 o                         
  -7  -1   3       1834.09       1840.92        40.00 o                         
  -6  -1   3        984.34       1007.17        21.18 o                         
  -5  -1   3         12.74          5.86         2.71 o                         
  -4  -1   3         72.25         69.76         9.19 o                         
  -3  -1   3       1366.12       1316.48        30.71 o                         
  -2  -1   3       4386.24       4376.74        59.80 o                         
  -1  -1   3      10833.93      11203.30       123.31 o                         
   0  -1   3       1202.14       1135.20        19.26 o                         
   1  -1   3       3253.91       3444.95        47.92 o                         
   2  -1   3        531.81        503.22        12.44 o                         
   3  -1   3        786.85        745.98        21.24 o                         
   4  -1   3          2.34          0.56         3.69 o                         
   5  -1   3         25.74         10.38         4.95 o                         
   6  -1   3        752.85        784.21        20.25 o                         
   7  -1   3        898.87        856.12        24.22 o                         
   8  -1   3        207.81        192.72        13.72 o                         
   9  -1   3         92.19        100.34        11.07 o                         
  10  -1   3        961.50        960.04        28.65 o                         
  11  -1   3         49.19         44.54        12.30 o                         
  12  -1   3         10.43         16.73        14.43 o                         
  13  -1   3         21.67         22.77        10.51 o                         
  14  -1   3         18.88         18.79        18.79 o                         
  16  -1   3        108.73        121.45        27.84 o                         
 -15   0   3         43.61         40.03        18.12 o                         
 -14   0   3         59.53         72.79        19.98 o                         
 -13   0   3          7.63          8.33        14.79 o                         
 -12   0   3        351.43        403.69        31.99 o                         
 -11   0   3          8.04         -5.98        10.30 o                         
 -10   0   3         28.01          8.33        10.79 o                         
  -9   0   3        827.07        739.77        21.85 o                         
  -8   0   3       1952.05       1936.54        48.99 o                         
  -7   0   3       1550.50       1628.82        32.11 o                         
  -6   0   3        816.67        721.37        17.80 o                         
  -5   0   3          1.29         12.07         3.51 o                         
  -4   0   3       3439.00       3294.13        40.83 o                         
  -3   0   3         40.05         78.60         8.60 o                         
  -2   0   3       6990.68       6820.98       112.60 o                         
  -1   0   3      15687.08      15255.38       166.60 o                         
   0   0   3       2709.86       2753.95        38.42 o                         
   1   0   3       8976.35       8676.92        95.67 o                         
   2   0   3       2915.25       2957.03        35.40 o                         
   3   0   3       1839.50       1701.81        23.07 o                         
   4   0   3       7086.31       6857.30        92.63 o                         
   5   0   3        223.43        157.49         9.72 o                         
   6   0   3       2516.55       2565.88        43.28 o                         
   7   0   3       3864.95       3920.98        62.31 o                         
   8   0   3        178.25        177.88        14.16 o                         
   9   0   3        487.69        442.96        18.33 o                         
  10   0   3        364.44        320.50        18.63 o                         
  11   0   3         24.03         12.45        10.23 o                         
  12   0   3        256.70        253.26        22.48 o                         
  13   0   3         33.21         27.43        10.73 o                         
  14   0   3          0.52         -2.09        17.40 o                         
  15   0   3         61.71         60.90        25.06 o                         
 -15   1   3        109.52        164.47        26.43 o                         
 -14   1   3         10.06          6.54        16.88 o                         
 -13   1   3        296.66        333.31        31.77 o                         
 -12   1   3          1.06          3.46        35.15 o                         
 -11   1   3         29.39         81.79        15.43 o                         
 -10   1   3          6.07         -3.85         9.84 o                         
  -9   1   3        123.91         90.71        13.51 o                         
  -8   1   3         66.16         81.28         8.84 o                         
  -7   1   3        910.58        874.63        27.17 o                         
  -6   1   3        118.05        175.70         9.92 o                         
  -5   1   3       7188.01       7574.95       108.67 o                         
  -4   1   3        720.47        943.20        19.42 o                         
  -3   1   3        209.76        198.85         7.47 o                         
  -2   1   3       4016.10       4040.97        47.75 o                         
  -1   1   3      10538.46      11088.33       122.09 o                         
   0   1   3       4065.70       5254.58       192.13 o                         
   1   1   3      12447.69      12833.34       147.60 o                         
   3   1   3        507.73        882.60        47.51 o                         
   4   1   3          2.64         18.61         8.35 o                         
   5   1   3       2421.55       2360.32        38.37 o                         
   6   1   3       1320.48       2010.39       101.27 o                         
   7   1   3        331.70        373.43        26.76 o                         
   8   1   3         52.69        100.49         9.45 o                         
   9   1   3        509.82        459.56        27.09 o                         
  10   1   3          0.04          5.66         9.09 o                         
  11   1   3        117.01        103.40        12.58 o                         
  12   1   3        925.63        942.86        30.19 o                         
  13   1   3          0.45         -8.32         9.03 o                         
  14   1   3         70.89        123.88        27.14 o                         
  15   1   3          0.54         -4.52        17.40 o                         
  16   1   3          2.55         21.58        22.97 o                         
 -15   2   3          1.60          5.15        22.79 o                         
 -14   2   3         64.45         47.51        18.22 o                         
 -13   2   3         84.71         90.46        26.10 o                         
 -12   2   3         23.03         10.61        23.49 o                         
 -11   2   3        375.49        374.94        29.23 o                         
 -10   2   3         10.75         13.96        14.44 o                         
  -9   2   3        806.10        803.70        24.73 o                         
  -8   2   3         79.47         69.91         9.01 o                         
  -7   2   3        587.82        513.97        17.38 o                         
  -6   2   3        148.90        176.02        11.19 o                         
  -5   2   3       3538.37       3378.36        54.76 o                         
  -4   2   3       2137.60       2283.79        38.04 o                         
  -3   2   3          2.48         -1.58         3.38 o                         
  -2   2   3         95.21         92.09        10.28 o                         
  -1   2   3        447.76        389.49        26.36 o                         
   0   2   3       2406.37       2513.80        36.45 o                         
   1   2   3      17084.58      17377.96       189.02 o                         
   2   2   3       2061.46       2095.35        26.20 o                         
   3   2   3       6458.97       6171.02        70.21 o                         
   4   2   3        739.31        708.62        15.33 o                         
   5   2   3       1710.64       1624.59        28.99 o                         
   6   2   3        317.78        312.73        14.50 o                         
   7   2   3        663.04        584.49        17.51 o                         
   8   2   3        256.58        271.94        17.59 o                         
   9   2   3        413.74        350.14        24.01 o                         
  10   2   3        465.01        427.03        18.88 o                         
  11   2   3          3.70         -1.70         7.13 o                         
  12   2   3         72.95         94.44        13.16 o                         
  13   2   3         97.17        126.29        21.40 o                         
  14   2   3         20.99         -7.31        16.36 o                         
  15   2   3          7.80          5.22        19.49 o                         
  16   2   3        300.22        378.92        48.02 o                         
 -15   3   3          5.75         -7.97        16.70 o                         
 -14   3   3        215.10        261.04        29.31 o                         
 -13   3   3         62.61         35.32        15.38 o                         
 -12   3   3         93.81         71.62        16.85 o                         
 -11   3   3        121.50        143.06        40.19 o                         
 -10   3   3         42.78         49.87        10.45 o                         
  -9   3   3         43.42         58.11        13.29 o                         
  -8   3   3        381.60        316.35        16.05 o                         
  -7   3   3        370.10        367.72        15.67 o                         
  -6   3   3        242.69        240.45        20.99 o                         
  -5   3   3        412.48        452.71        15.17 o                         
  -4   3   3       1142.68       1165.51        24.36 o                         
  -3   3   3        172.03        158.66         8.96 o                         
  -2   3   3         48.42         47.87         5.26 o                         
  -1   3   3         17.02         27.19         4.12 o                         
   0   3   3        778.10        793.60        15.80 o                         
   1   3   3       3667.79       3784.05        53.04 o                         
   2   3   3        141.10        123.95         6.22 o                         
   3   3   3          1.99          2.78         2.98 o                         
   4   3   3       2393.96       2373.37        37.22 o                         
   5   3   3       1699.95       1701.85        30.44 o                         
   6   3   3        277.48        317.11        16.05 o                         
   7   3   3       3013.67       3130.65        51.76 o                         
   8   3   3         71.75         82.79         8.94 o                         
   9   3   3        115.41         87.33        10.03 o                         
  10   3   3        104.49        112.43        11.98 o                         
  11   3   3       1501.78       1438.12        35.79 o                         
  12   3   3         28.50         22.98         9.15 o                         
  13   3   3         85.77         41.27        10.75 o                         
  14   3   3        194.55        247.38        35.84 o                         
  15   3   3         45.88         48.37        22.97 o                         
  16   3   3          2.28         -6.61        21.58 o                         
 -14   4   3         37.81         27.08        16.29 o                         
 -13   4   3         25.77          7.97        18.62 o                         
 -12   4   3         18.76         29.78        13.58 o                         
 -11   4   3        104.29         75.51        16.65 o                         
 -10   4   3         43.67         51.92        11.88 o                         
  -9   4   3       1148.36       1177.98        32.04 o                         
  -8   4   3        764.76        754.76        27.57 o                         
  -7   4   3        237.39        307.27        18.30 o                         
  -6   4   3          0.67          9.72         5.21 o                         
  -5   4   3        332.18        317.63        13.00 o                         
  -4   4   3         15.89         21.80         6.18 o                         
  -3   4   3       1699.22       1593.46        29.80 o                         
  -2   4   3       1744.29       1578.15        28.50 o                         
  -1   4   3       5745.86       6287.72        86.71 o                         
   0   4   3          1.56          0.09         3.40 o                         
   1   4   3       4262.93       4805.08        67.03 o                         
   2   4   3          8.89         11.18         3.71 o                         
   3   4   3       3314.80       3903.58       100.61 o                         
   4   4   3        208.62        383.58        12.44 o                         
   6   4   3        146.12        184.34        12.11 o                         
   7   4   3        176.36        214.66        11.44 o                         
   8   4   3        116.32        117.90        10.41 o                         
   9   4   3       1132.86       1084.05        27.85 o                         
  10   4   3         37.38         54.88         8.97 o                         
  11   4   3          0.16         36.80        11.49 o                         
  12   4   3        612.88        674.57        25.05 o                         
  13   4   3        142.31        136.54        16.68 o                         
  14   4   3          6.18        -13.57        16.01 o                         
  15   4   3         14.84          4.52        19.84 o                         
  16   4   3          0.81        -18.79        18.79 o                         
 -14   5   3        204.66        274.53        53.94 o                         
 -13   5   3          0.01         11.37        13.91 o                         
 -12   5   3        129.31        127.22        19.75 o                         
 -11   5   3          3.26         18.22        14.79 o                         
 -10   5   3        257.40        231.41        18.02 o                         
  -9   5   3         23.48          8.64         8.95 o                         
  -8   5   3        665.16        583.30        22.26 o                         
  -7   5   3          5.20          8.72         6.48 o                         
  -6   5   3        315.35        271.90        14.08 o                         
  -5   5   3         29.60         33.70         6.47 o                         
  -4   5   3        199.70        197.26        10.94 o                         
  -3   5   3        154.78        158.56         9.03 o                         
  -2   5   3          1.71          2.71         8.06 o                         
  -1   5   3         62.97         62.67         8.44 o                         
   0   5   3        834.90        841.45        18.10 o                         
   1   5   3        639.11        616.50        14.78 o                         
   2   5   3       3878.10       3975.81        58.49 o                         
   3   5   3        168.35        182.88         9.26 o                         
   4   5   3         14.70         27.62         5.32 o                         
   5   5   3        140.67        162.36         9.82 o                         
   6   5   3         91.32         96.08         8.53 o                         
   7   5   3        172.28        187.09        15.23 o                         
   8   5   3        270.45        275.97        15.68 o                         
   9   5   3        399.44        383.88        34.72 o                         
  10   5   3        338.53        307.69        21.30 o                         
  11   5   3         70.78         84.03        11.69 o                         
  12   5   3        156.28        145.09        15.10 o                         
  13   5   3        109.71        120.36        15.00 o                         
  14   5   3          4.33         27.49        19.49 o                         
  15   5   3         32.08         27.14        20.53 o                         
  16   5   3          0.60        -19.84        19.84 o                         
 -13   6   3        110.64        116.92        37.23 o                         
 -12   6   3         24.19         61.94        30.62 o                         
 -11   6   3          3.19          5.91        24.01 o                         
 -10   6   3        306.22        322.20        21.88 o                         
  -9   6   3         65.64         55.37        10.47 o                         
  -8   6   3         82.56         82.43        11.35 o                         
  -7   6   3       1099.07       1059.37        28.97 o                         
  -6   6   3        850.51        831.18        27.00 o                         
  -5   6   3        759.73        756.83        21.53 o                         
  -4   6   3       1265.89       1298.97        28.13 o                         
  -3   6   3        192.78        215.52        14.65 o                         
  -2   6   3        148.57        173.53         8.68 o                         
  -1   6   3       2411.17       2559.42        42.06 o                         
   0   6   3         21.36          9.48         3.98 o                         
   1   6   3       1147.96       1230.85        24.36 o                         
   2   6   3        761.16        724.54        17.65 o                         
   3   6   3        512.45        611.60        16.37 o                         
   4   6   3         41.70         57.40         6.83 o                         
   5   6   3         30.63         36.34        11.45 o                         
   6   6   3       1078.15       1066.86        25.00 o                         
   7   6   3        263.31        220.40        13.69 o                         
   8   6   3        661.66        616.71        20.79 o                         
   9   6   3        310.73        297.65        16.34 o                         
  10   6   3          3.89          3.10         7.31 o                         
  11   6   3          0.49          1.08         8.62 o                         
  12   6   3          7.23          5.32         7.89 o                         
  13   6   3         45.85         42.91        18.62 o                         
  14   6   3        316.19        318.72        40.37 o                         
  15   6   3        178.37        222.33        37.58 o                         
  16   6   3          4.06         22.62        24.71 o                         
 -13   7   3          8.13         12.18        27.14 o                         
 -12   7   3         18.96         26.80        26.45 o                         
 -11   7   3         46.08         58.81        30.27 o                         
 -10   7   3        211.07        211.56        27.16 o                         
  -9   7   3         38.51         48.46        14.79 o                         
  -8   7   3         45.27         51.93        10.07 o                         
  -7   7   3         10.90         13.27         7.21 o                         
  -6   7   3          6.13         14.11         6.48 o                         
  -5   7   3        340.38        329.94        23.23 o                         
  -4   7   3          0.32         -3.75         3.75 o                         
  -3   7   3          2.11         12.68         4.24 o                         
  -2   7   3         73.83         80.06        18.04 o                         
  -1   7   3        214.28        194.47        12.47 o                         
   0   7   3        732.45        693.37        16.33 o                         
   1   7   3        117.13        103.51         7.62 o                         
   2   7   3       1334.89       1425.58        28.19 o                         
   3   7   3        116.65        151.17        10.05 o                         
   4   7   3        422.19        400.27        14.23 o                         
   5   7   3        624.85        592.34        17.97 o                         
   6   7   3         15.27         24.49         6.04 o                         
   7   7   3          0.26         -2.83         5.06 o                         
   8   7   3          2.78         -9.22         9.22 o                         
   9   7   3        459.09        400.53        18.48 o                         
  10   7   3         95.78         85.50        11.48 o                         
  11   7   3        236.29        210.86        28.38 o                         
  12   7   3        278.86        269.82        20.18 o                         
  13   7   3          3.87          2.44        15.66 o                         
  14   7   3         48.54         26.80        22.27 o                         
  15   7   3         27.59         46.28        24.01 o                         
  16   7   3         13.87         32.36        26.45 o                         
 -12   8   3         28.55         20.53        25.75 o                         
 -11   8   3         26.89         24.36        24.71 o                         
 -10   8   3        102.46         73.30        25.58 o                         
  -9   8   3         30.39         27.54        14.21 o                         
  -8   8   3        501.50        511.17        50.44 o                         
  -7   8   3        104.62        103.98        19.28 o                         
  -6   8   3       1050.13       1047.24        42.95 o                         
  -5   8   3         53.65         53.07        13.94 o                         
  -4   8   3         10.72          8.55         6.42 o                         
  -3   8   3          1.98          9.73         4.14 o                         
  -2   8   3       3911.55       3817.60        85.35 o                         
  -1   8   3        755.51        650.80        42.28 o                         
   0   8   3       1007.05        989.43        49.24 o                         
   1   8   3          5.99         -7.80         7.80 o                         
   2   8   3       1276.46       1311.88        27.60 o                         
   3   8   3          0.05          0.66         4.24 o                         
   4   8   3        306.76        307.56        20.43 o                         
   5   8   3          2.20          0.59         4.88 o                         
   6   8   3        480.23        499.80        25.96 o                         
   7   8   3        620.15        570.52        20.47 o                         
   8   8   3        910.92        812.83        32.06 o                         
   9   8   3         76.56         60.95        10.26 o                         
  10   8   3        132.59        109.63        15.91 o                         
  11   8   3        242.27        211.24        17.55 o                         
  12   8   3        113.87        157.32        15.85 o                         
  13   8   3        326.01        389.36        42.80 o                         
  14   8   3         60.82         89.08        26.10 o                         
  15   8   3         88.27         94.65        29.23 o                         
  16   8   3          6.75         -8.35        24.36 o                         
 -11   9   3         71.32        119.01        38.63 o                         
 -10   9   3         20.44         21.33        15.87 o                         
  -9   9   3        107.31        130.81        23.66 o                         
  -8   9   3         14.43         36.72        15.66 o                         
  -7   9   3         59.25         86.34        37.06 o                         
  -6   9   3         23.62         45.70        15.23 o                         
  -5   9   3         46.23         20.86        12.21 o                         
  -4   9   3        136.89        142.93        28.01 o                         
  -3   9   3         68.87         51.65        13.65 o                         
  -2   9   3       1013.46        918.93        70.10 o                         
  -1   9   3        388.04        390.03        24.57 o                         
   0   9   3         55.17         43.81        16.53 o                         
   1   9   3         78.78         62.40        13.46 o                         
   2   9   3         75.82         76.36         7.60 o                         
   3   9   3         30.74         27.27         8.66 o                         
   4   9   3        159.31        156.89        11.69 o                         
   5   9   3         34.83         52.67         9.65 o                         
   6   9   3          1.49         27.50        20.42 o                         
   7   9   3          6.01         11.81         7.01 o                         
   8   9   3         52.27         49.38         9.71 o                         
   9   9   3         92.67         85.43        11.98 o                         
  10   9   3         45.19         33.84         9.71 o                         
  11   9   3         49.31         57.22        22.26 o                         
  12   9   3         11.06          5.49         9.32 o                         
  13   9   3        105.37         87.34        26.10 o                         
  14   9   3         15.72         11.14        21.92 o                         
  15   9   3          5.77          1.04        21.92 o                         
 -10  10   3         13.37         32.54        21.40 o                         
  -9  10   3        166.50        126.84        34.28 o                         
  -8  10   3         66.56         80.34        38.45 o                         
  -7  10   3          0.03         -9.03        11.69 o                         
  -6  10   3         47.25         50.43        16.68 o                         
  -5  10   3        252.22        241.06        26.20 o                         
  -4  10   3        153.00        121.63        19.48 o                         
  -3  10   3        707.43        634.82        69.95 o                         
  -2  10   3        340.09        317.32        27.81 o                         
  -1  10   3       1222.01       1196.07        44.62 o                         
   0  10   3         56.98         55.60        19.84 o                         
   1  10   3         95.61        109.46        28.19 o                         
   2  10   3         40.86         88.25        16.10 o                         
   3  10   3       1620.82       1575.73        33.86 o                         
   4  10   3         96.66         99.93        11.22 o                         
   5  10   3         56.75         39.98         8.18 o                         
   6  10   3        145.88        135.66        18.27 o                         
   7  10   3        505.03        506.44        20.78 o                         
   8  10   3          7.04         11.59         6.93 o                         
   9  10   3        483.49        490.29        28.62 o                         
  10  10   3         11.66         14.81         9.27 o                         
  11  10   3        133.87        133.28        16.24 o                         
  12  10   3          7.47         24.36        10.38 o                         
  13  10   3        275.77        375.44        43.15 o                         
  14  10   3         40.38         13.92        22.27 o                         
 -10  11   3          7.00         17.48        17.70 o                         
  -9  11   3         15.21         22.55        23.49 o                         
  -8  11   3         36.50         33.89        26.80 o                         
  -7  11   3         45.11         33.94        16.35 o                         
  -6  11   3         72.64         48.88        17.96 o                         
  -5  11   3         12.27         23.37        14.20 o                         
  -4  11   3          1.32         -9.95         9.95 o                         
  -3  11   3        464.24        403.20        51.15 o                         
  -2  11   3        777.70        738.40        37.78 o                         
  -1  11   3        175.63        128.74        49.41 o                         
   0  11   3         33.33         25.97        12.96 o                         
   1  11   3        198.51        193.68        29.04 o                         
   2  11   3          1.75         10.21         9.72 o                         
   3  11   3         22.29         19.33        11.31 o                         
   4  11   3         99.27         75.43        16.12 o                         
   5  11   3          0.02         -5.56         6.44 o                         
   6  11   3        186.22        193.91        15.21 o                         
   7  11   3        113.68        100.11        11.77 o                         
   8  11   3         56.66         51.74        10.05 o                         
   9  11   3         51.66         50.12        10.58 o                         
  10  11   3          0.46         -7.26         7.26 o                         
  11  11   3         63.10         44.06        11.37 o                         
  12  11   3        179.31        203.37        22.08 o                         
  13  11   3         80.02         96.04        22.62 o                         
  14  11   3          8.70         81.08        22.62 o                         
  -9  12   3          0.22         -0.35        22.97 o                         
  -8  12   3          0.11         12.95        15.51 o                         
  -7  12   3         87.70         79.28        22.45 o                         
  -6  12   3          0.94        -10.29        12.42 o                         
  -5  12   3         46.62         35.63        16.50 o                         
  -4  12   3         11.67          7.92        11.87 o                         
  -3  12   3        168.42        173.53        25.33 o                         
  -2  12   3        254.89        235.53        27.34 o                         
  -1  12   3         72.64         80.66        43.67 o                         
   0  12   3         68.76         63.42        31.67 o                         
   1  12   3        354.99        339.26        36.36 o                         
   2  12   3        713.42        690.02        36.60 o                         
   3  12   3         10.31         79.97        16.89 o                         
   4  12   3          1.79         21.58        13.05 o                         
   5  12   3         13.96          8.93        11.20 o                         
   6  12   3          0.01         13.26        11.93 o                         
   7  12   3         89.52         85.42        18.05 o                         
   8  12   3         57.39         34.05         9.78 o                         
   9  12   3        205.99        240.35        19.45 o                         
  10  12   3         49.54         37.41        10.45 o                         
  11  12   3          3.75          8.86         9.33 o                         
  12  12   3          3.72         40.71        17.40 o                         
  13  12   3         73.20         95.00        24.01 o                         
  14  12   3         71.36        163.55        30.97 o                         
  -7  13   3          1.97         20.99        15.36 o                         
  -6  13   3        144.24        168.05        40.70 o                         
  -5  13   3         47.52         72.00        20.26 o                         
  -4  13   3        135.48        129.71        23.43 o                         
  -3  13   3         15.29         55.89        18.08 o                         
  -2  13   3          2.25        -10.61        10.61 o                         
  -1  13   3         27.63         27.12        14.99 o                         
   0  13   3         46.05         70.12        19.31 o                         
   1  13   3         27.58         11.00        12.49 o                         
   2  13   3         73.39         66.09        17.07 o                         
   3  13   3         99.57        120.40        32.54 o                         
   4  13   3          0.82         18.29        12.03 o                         
   5  13   3          0.67          6.61        17.05 o                         
   6  13   3          4.80         -8.68         8.68 o                         
   7  13   3         83.06         78.45        37.23 o                         
   8  13   3          3.53        -16.78        17.57 o                         
   9  13   3        152.17        136.53        36.02 o                         
  10  13   3         11.00         23.01        14.85 o                         
  11  13   3        133.46        201.24        27.65 o                         
  12  13   3         48.41         39.67        23.32 o                         
  13  13   3         46.50         91.52        24.01 o                         
  -6  14   3          1.89         10.38        17.78 o                         
  -5  14   3          4.85         33.42        27.84 o                         
  -4  14   3          2.61        -11.44        11.44 o                         
  -3  14   3        196.68        211.28        44.18 o                         
  -2  14   3         49.76         69.35        20.42 o                         
  -1  14   3        141.41        119.13        22.51 o                         
   0  14   3         14.99         25.89        15.95 o                         
   1  14   3         38.92         31.77        16.53 o                         
   2  14   3         43.90         30.23        15.45 o                         
   3  14   3        388.93        380.26        36.66 o                         
   4  14   3         14.31         -7.49        29.40 o                         
   5  14   3          1.58         -0.27        14.27 o                         
   6  14   3        160.19        184.09        28.69 o                         
   7  14   3         66.29         43.85        16.49 o                         
   8  14   3         34.71          9.08        13.62 o                         
   9  14   3        219.48        197.07        27.05 o                         
  10  14   3         47.99         20.54        22.97 o                         
  11  14   3         92.89        105.44        31.32 o                         
  -4  15   3         75.27         64.71        19.96 o                         
  -3  15   3         24.30          1.97        12.45 o                         
  -2  15   3          0.30        -13.36        13.36 o                         
  -1  15   3         98.93         96.84        22.74 o                         
   0  15   3         10.05         10.46        15.01 o                         
   1  15   3          6.24         -1.46        23.14 o                         
   2  15   3          7.91          9.10        14.20 o                         
   3  15   3          4.51          8.87        13.15 o                         
   4  15   3         29.60         31.83        16.71 o                         
   5  15   3         87.89         94.96        22.19 o                         
   6  15   3          4.99          4.93        14.61 o                         
   7  15   3         47.17         85.58        22.19 o                         
   8  15   3         20.94         18.15        15.86 o                         
   9  15   3          9.50         -1.77        14.15 o                         
  10  15   3          0.17         -7.82        15.76 o                         
  -2  16   3         45.16         52.55        27.84 o                         
  -1  16   3        137.66        105.76        23.81 o                         
   0  16   3        217.49        230.29        31.86 o                         
   1  16   3        268.89        286.39        35.52 o                         
   2  16   3         32.14         64.22        19.42 o                         
   3  16   3         90.42         92.48        22.85 o                         
   4  16   3        432.79        500.44        44.82 o                         
   5  16   3        100.03         64.60        22.22 o                         
   6  16   3          0.68          3.83        15.94 o                         
   7  16   3          8.50         20.04        16.92 o                         
   8  16   3        208.61        264.98        32.90 o                         
  -7 -15   4          6.60         11.48        23.32 o                         
  -6 -15   4         13.06         25.85        16.88 o                         
  -5 -15   4          7.52         22.28        24.36 o                         
  -4 -15   4        112.74        113.19        23.53 o                         
  -3 -15   4         98.33        100.79        23.09 o                         
  -2 -15   4          1.37         11.07        36.36 o                         
  -1 -15   4        125.35        185.26        30.07 o                         
   0 -15   4         65.60         54.81        19.93 o                         
   1 -15   4          0.19        -15.66        15.66 o                         
   2 -15   4         17.22         43.17        31.49 o                         
  -9 -14   4        156.38        135.02        39.32 o                         
  -8 -14   4          9.67         34.10        30.62 o                         
  -7 -14   4         32.81         34.92        17.73 o                         
  -6 -14   4        185.61        203.80        38.78 o                         
  -5 -14   4        106.08        109.20        22.62 o                         
  -4 -14   4         18.31         20.27        19.84 o                         
  -3 -14   4          7.17         19.58        15.20 o                         
  -2 -14   4         88.20        110.33        23.47 o                         
  -1 -14   4         58.66         27.14        27.49 o                         
   0 -14   4        324.39        326.95        46.46 o                         
   1 -14   4         49.28         35.21        17.72 o                         
   2 -14   4         15.70         10.48        15.38 o                         
   3 -14   4         14.36         10.13        16.79 o                         
   4 -14   4         42.70         24.75        18.90 o                         
   5 -14   4         86.88        103.00        30.97 o                         
 -10 -13   4         63.02         -1.04        25.75 o                         
  -9 -13   4          0.11         13.92        22.27 o                         
  -8 -13   4         17.21        -11.48        24.36 o                         
  -7 -13   4         60.36         50.62        18.27 o                         
  -6 -13   4         45.09         53.74        22.97 o                         
  -5 -13   4         53.70         72.08        18.21 o                         
  -4 -13   4          0.10         15.91        14.49 o                         
  -3 -13   4          3.44         -0.78        13.92 o                         
  -2 -13   4          0.02          3.67        13.28 o                         
  -1 -13   4          0.19         -1.31        12.59 o                         
   0 -13   4          1.46         12.98        14.79 o                         
   1 -13   4         52.47         63.63        19.86 o                         
   2 -13   4          1.45          6.84        14.37 o                         
   3 -13   4          0.53          0.80        23.32 o                         
   4 -13   4         79.46         76.31        20.19 o                         
   5 -13   4         49.60         71.37        20.66 o                         
   6 -13   4          2.77         -4.26        16.61 o                         
 -12 -12   4          0.76        -21.23        21.23 o                         
 -11 -12   4        116.37        105.44        38.63 o                         
 -10 -12   4        177.64        133.28        37.93 o                         
  -9 -12   4          4.45         16.70        24.71 o                         
  -8 -12   4         40.11         51.50        28.19 o                         
  -7 -12   4         31.03         24.34        16.01 o                         
  -6 -12   4        177.61        194.87        29.21 o                         
  -5 -12   4         52.48         24.04        12.88 o                         
  -4 -12   4         72.31         68.97        18.08 o                         
  -3 -12   4         38.17         49.00        16.19 o                         
  -2 -12   4        173.96        134.25        26.80 o                         
  -1 -12   4          5.54         16.74        13.37 o                         
   0 -12   4        141.57        112.45        20.53 o                         
   1 -12   4         14.42          5.26        13.92 o                         
   2 -12   4         46.99         69.07        19.71 o                         
   3 -12   4         26.33         40.83        17.20 o                         
   4 -12   4         11.21          0.59        13.79 o                         
   5 -12   4         38.17         40.66        25.40 o                         
   6 -12   4        197.82        143.85        26.33 o                         
   7 -12   4        110.56         89.52        26.27 o                         
   8 -12   4          0.02         24.40        23.32 o                         
 -12 -11   4          6.46         10.55        15.66 o                         
 -11 -11   4         37.34         29.33        16.15 o                         
 -10 -11   4         25.89         32.08        14.23 o                         
  -9 -11   4        288.63        257.36        26.45 o                         
  -8 -11   4         61.24         22.65        14.60 o                         
  -7 -11   4          7.66         -5.20        10.62 o                         
  -6 -11   4          0.56        -10.30        10.30 o                         
  -5 -11   4          0.91         -0.90         9.87 o                         
  -4 -11   4         62.07         52.39        25.23 o                         
  -3 -11   4        101.61        106.08        31.84 o                         
  -2 -11   4          7.44         -6.85        10.10 o                         
  -1 -11   4          0.19         -8.26         9.36 o                         
   0 -11   4         18.83         21.23        24.88 o                         
   1 -11   4         60.28         75.20        17.45 o                         
   2 -11   4        147.17        152.09        45.57 o                         
   3 -11   4         14.56          9.04        12.09 o                         
   4 -11   4        348.65        371.29        35.68 o                         
   5 -11   4         41.37         33.51        15.03 o                         
   6 -11   4         80.39        104.14        28.01 o                         
   7 -11   4          8.10          4.49        16.88 o                         
   8 -11   4          6.21         -6.86        46.11 o                         
   9 -11   4        117.32        181.54        29.83 o                         
 -13 -10   4         25.39         17.89        15.58 o                         
 -12 -10   4         27.73         -1.87        14.51 o                         
 -11 -10   4         15.89         12.70        13.72 o                         
 -10 -10   4        522.81        496.99        33.88 o                         
  -9 -10   4         49.55         70.06        16.12 o                         
  -8 -10   4        836.60        781.82        27.86 o                         
  -7 -10   4        109.11         96.24        12.45 o                         
  -6 -10   4         24.33         15.76         8.32 o                         
  -5 -10   4       1191.50       1116.16        30.91 o                         
  -4 -10   4       1175.40       1203.26        45.51 o                         
  -3 -10   4         41.03         31.90        12.98 o                         
  -2 -10   4       1853.98       1774.66        57.00 o                         
  -1 -10   4        770.38        961.23       120.04 o                         
   0 -10   4         88.46         87.36        17.93 o                         
   1 -10   4       1927.35       1917.98        61.25 o                         
   2 -10   4         21.98         74.31        16.50 o                         
   3 -10   4         16.29         20.63        12.87 o                         
   4 -10   4        194.96        257.53        28.04 o                         
   5 -10   4        183.76        177.58        24.97 o                         
   6 -10   4         10.25         24.45        15.94 o                         
   7 -10   4         33.00         50.68        17.83 o                         
   8 -10   4        135.25        103.24        22.54 o                         
   9 -10   4          0.52          5.23        30.62 o                         
  10 -10   4         39.42         36.31        18.14 o                         
 -14  -9   4          8.74         10.49        16.97 o                         
 -13  -9   4         39.20         24.28        16.52 o                         
 -12  -9   4        110.63        138.66        22.15 o                         
 -11  -9   4        179.45        177.29        23.95 o                         
 -10  -9   4          2.55         18.43        12.70 o                         
  -9  -9   4         50.30         50.27        23.84 o                         
  -8  -9   4        525.80        500.34        21.88 o                         
  -7  -9   4         11.38         14.21         7.48 o                         
  -6  -9   4        195.94        179.94        14.92 o                         
  -5  -9   4          2.79         -1.20         6.85 o                         
  -4  -9   4       2202.60       2142.64        44.12 o                         
  -3  -9   4        240.05        238.02        15.17 o                         
  -2  -9   4         13.33          3.34        17.57 o                         
  -1  -9   4         19.61          7.56        10.95 o                         
   0  -9   4        535.28        568.99        31.42 o                         
   1  -9   4         37.18         40.60        13.52 o                         
   2  -9   4          8.26         -4.69         9.70 o                         
   3  -9   4          0.20         -7.48        12.35 o                         
   4  -9   4        104.11         87.12        17.47 o                         
   5  -9   4         64.95         43.77        15.97 o                         
   6  -9   4        781.60        749.10        39.61 o                         
   7  -9   4        104.82         98.48        20.51 o                         
   8  -9   4          8.65         27.42        15.99 o                         
   9  -9   4         11.79         11.73        18.62 o                         
  10  -9   4          1.53         -0.06        15.23 o                         
  11  -9   4        102.10        147.03        26.26 o                         
 -14  -8   4        148.45        190.98        28.18 o                         
 -13  -8   4         65.23         51.99        18.70 o                         
 -12  -8   4         12.49         14.00        22.97 o                         
 -11  -8   4        421.15        427.62        34.24 o                         
 -10  -8   4         96.68        104.86        18.34 o                         
  -9  -8   4         95.92         99.14        17.12 o                         
  -8  -8   4       1183.52       1122.13        31.71 o                         
  -7  -8   4        163.93        161.21        14.27 o                         
  -6  -8   4         58.75         57.74         9.76 o                         
  -5  -8   4       6290.78       6404.09        98.93 o                         
  -4  -8   4        456.21        380.07        16.64 o                         
  -3  -8   4         56.79         42.51         8.05 o                         
  -2  -8   4         29.61         27.65         6.76 o                         
  -1  -8   4        894.51        885.86        21.97 o                         
   0  -8   4        105.28        109.31         8.60 o                         
   1  -8   4        215.49        175.17        19.67 o                         
   2  -8   4         23.78         71.24        14.76 o                         
   3  -8   4       3856.44       4546.94       101.75 o                         
   4  -8   4        256.91        227.01        24.82 o                         
   5  -8   4         15.33         28.74        20.36 o                         
   6  -8   4         11.67         37.42        16.01 o                         
   7  -8   4        687.29        663.37        37.02 o                         
   8  -8   4         28.75         24.17        40.19 o                         
   9  -8   4         21.63         13.70        21.58 o                         
  10  -8   4         88.54        112.87        21.55 o                         
  11  -8   4        142.62        107.71        23.59 o                         
  12  -8   4          1.50         -6.46        37.58 o                         
 -15  -7   4          2.08         26.59        17.38 o                         
 -14  -7   4         24.62         32.31        16.61 o                         
 -13  -7   4          8.71        -12.13        12.13 o                         
 -12  -7   4         64.88         97.84        24.01 o                         
 -11  -7   4          0.22         -5.74        10.78 o                         
 -10  -7   4        535.49        523.86       102.12 o                         
  -9  -7   4          6.28          2.80        10.10 o                         
  -8  -7   4         43.78         40.14         8.90 o                         
  -7  -7   4         12.64          1.00         7.64 o                         
  -6  -7   4        169.67        181.63        15.74 o                         
  -5  -7   4        260.54        279.14        14.81 o                         
  -4  -7   4        275.68        257.97        13.92 o                         
  -3  -7   4        390.31        393.54        15.41 o                         
  -2  -7   4        462.50        510.08        16.40 o                         
  -1  -7   4         14.85         17.55         6.36 o                         
   0  -7   4        902.83        948.44        21.74 o                         
   1  -7   4       1810.49       1803.41        33.55 o                         
   2  -7   4         18.36         18.76         5.83 o                         
   3  -7   4       1436.55       1465.49        29.96 o                         
   4  -7   4        744.26        738.18        37.76 o                         
   5  -7   4         34.08         31.58        12.90 o                         
   6  -7   4         35.70         44.56        19.14 o                         
   7  -7   4         18.93          9.54        12.48 o                         
   8  -7   4        110.88        126.52        20.81 o                         
   9  -7   4        195.88        202.20        25.06 o                         
  10  -7   4        214.47        206.37        26.90 o                         
  11  -7   4          4.18         20.64        35.49 o                         
  12  -7   4        258.35        298.05        33.70 o                         
  13  -7   4          0.33         -2.25        15.97 o                         
 -15  -6   4         71.12         88.32        22.91 o                         
 -14  -6   4         21.35          3.57        17.23 o                         
 -13  -6   4         18.95         21.90        26.10 o                         
 -12  -6   4        247.77        244.79        27.34 o                         
 -11  -6   4         18.23         29.83        13.29 o                         
 -10  -6   4         96.11        104.82        17.69 o                         
  -9  -6   4        791.59        748.62        68.90 o                         
  -8  -6   4         57.77         57.36         9.22 o                         
  -7  -6   4          5.37          4.30         5.82 o                         
  -6  -6   4       1287.07       1233.18        29.36 o                         
  -5  -6   4        908.61        764.66        31.37 o                         
  -4  -6   4        210.45        170.60        11.64 o                         
  -3  -6   4       2761.50       2723.34        47.21 o                         
  -2  -6   4        256.29        267.24        11.98 o                         
  -1  -6   4        164.88        224.60        10.53 o                         
   0  -6   4        123.12        120.00         8.07 o                         
   1  -6   4       2018.93       1917.16        64.03 o                         
   2  -6   4         34.77         40.40         8.36 o                         
   3  -6   4       1146.79       1041.34        35.41 o                         
   4  -6   4       3309.23       3358.24        56.27 o                         
   5  -6   4         29.26         25.21         6.93 o                         
   6  -6   4        321.04        279.05        21.90 o                         
   7  -6   4          1.92          3.39         6.19 o                         
   8  -6   4         30.26         48.75        10.46 o                         
   9  -6   4         73.98         48.88        15.25 o                         
  10  -6   4        314.46        317.84        40.37 o                         
  11  -6   4         69.20         89.55        42.63 o                         
  12  -6   4        150.85        160.68        46.44 o                         
  13  -6   4        409.41        535.21        64.01 o                         
  14  -6   4          0.52         22.62        25.75 o                         
 -15  -5   4         20.37         28.75        19.39 o                         
 -14  -5   4         29.53         35.50        22.79 o                         
 -13  -5   4          1.47         -4.18        34.45 o                         
 -12  -5   4        401.21        471.49        33.48 o                         
 -11  -5   4        278.21        265.72        48.20 o                         
 -10  -5   4         44.05         26.15        11.69 o                         
  -9  -5   4          7.53         21.30        10.87 o                         
  -8  -5   4        252.04        322.56        15.57 o                         
  -7  -5   4         74.38        114.86        10.28 o                         
  -6  -5   4         70.48        106.20        12.48 o                         
  -5  -5   4         14.67         26.18         7.89 o                         
  -4  -5   4         70.73        130.20         9.55 o                         
  -3  -5   4        302.36        318.20        12.66 o                         
  -2  -5   4        577.96        589.58        16.66 o                         
  -1  -5   4        176.42        216.41        17.96 o                         
   0  -5   4        270.60        255.77        10.65 o                         
   1  -5   4          4.81         60.00        19.64 o                         
   2  -5   4         73.57        106.20        14.67 o                         
   3  -5   4        452.46        479.92        15.11 o                         
   4  -5   4         86.87         85.04        14.80 o                         
   5  -5   4        784.55        750.58        20.85 o                         
   6  -5   4        321.76        328.49        15.44 o                         
   7  -5   4        900.06        854.96        24.94 o                         
   8  -5   4        190.38        184.62        19.71 o                         
   9  -5   4         18.61         24.92         8.58 o                         
  10  -5   4        240.70        256.02        21.88 o                         
  11  -5   4        133.46        158.37        16.61 o                         
  12  -5   4        112.72         87.18        36.89 o                         
  13  -5   4        118.27        147.56        38.26 o                         
  14  -5   4         28.04         51.50        26.45 o                         
 -15  -4   4        288.57        377.82        41.93 o                         
 -14  -4   4        156.90        155.28        25.40 o                         
 -13  -4   4         61.75         49.24        18.62 o                         
 -12  -4   4        238.22        256.14        56.55 o                         
 -11  -4   4         17.55         33.16        13.36 o                         
 -10  -4   4        415.32        387.13        29.63 o                         
  -9  -4   4        501.19        462.68        36.02 o                         
  -8  -4   4          9.79          3.48         5.11 o                         
  -7  -4   4       2234.44       2224.52        41.42 o                         
  -6  -4   4         13.75         13.25         4.70 o                         
  -5  -4   4        600.28        555.53        16.32 o                         
  -4  -4   4       2457.39       2469.10        41.76 o                         
  -3  -4   4        317.92        282.64        12.03 o                         
  -2  -4   4          5.45         -0.43         5.31 o                         
  -1  -4   4       1205.00       1154.28        23.44 o                         
   0  -4   4         27.61         33.79         5.52 o                         
   1  -4   4          4.39         -0.99         4.52 o                         
   2  -4   4        441.84        483.83        14.08 o                         
   3  -4   4        176.41        159.69         9.60 o                         
   4  -4   4       1013.09       1013.18        23.26 o                         
   5  -4   4        620.96        620.52        18.98 o                         
   6  -4   4        156.62        133.42        10.84 o                         
   7  -4   4        127.84        117.51        11.03 o                         
   8  -4   4        398.37        357.49        32.86 o                         
   9  -4   4        352.98        293.57        17.69 o                         
  10  -4   4         47.41         43.97         9.94 o                         
  11  -4   4         83.44         68.91        12.02 o                         
  12  -4   4        285.35        285.93        21.23 o                         
  13  -4   4        230.95        262.97        24.13 o                         
  14  -4   4          9.73        -13.92        17.05 o                         
 -15  -3   4         68.07         77.96        22.07 o                         
 -14  -3   4         44.39         47.12        17.72 o                         
 -13  -3   4         58.00         41.66        16.34 o                         
 -12  -3   4        190.74        185.76        62.97 o                         
 -11  -3   4         42.37         37.48        13.53 o                         
 -10  -3   4          2.95         -0.52        14.09 o                         
  -9  -3   4        136.08        129.22        23.32 o                         
  -8  -3   4          5.63          5.42         5.59 o                         
  -7  -3   4        132.36        148.43        16.04 o                         
  -6  -3   4         42.31         21.12         4.45 o                         
  -5  -3   4         77.08         85.48         7.07 o                         
  -4  -3   4         93.53        113.51         7.81 o                         
  -3  -3   4       1251.02       1220.48        23.78 o                         
  -2  -3   4       1942.51       1988.81        33.41 o                         
  -1  -3   4         24.81         23.59         4.52 o                         
   0  -3   4        147.28        142.27        11.14 o                         
   1  -3   4          4.03          2.93         3.95 o                         
   2  -3   4       2461.56       2481.72        40.38 o                         
   3  -3   4        906.27        835.73        19.32 o                         
   4  -3   4        746.68        765.33        19.17 o                         
   5  -3   4       3254.78       3406.03        55.17 o                         
   6  -3   4        436.87        452.17        17.92 o                         
   7  -3   4       1593.73       1559.89        33.88 o                         
   8  -3   4          0.32          2.76         6.25 o                         
   9  -3   4         31.33         17.82         7.85 o                         
  10  -3   4          3.14         -5.18         6.76 o                         
  11  -3   4        238.78        217.88        20.11 o                         
  12  -3   4         12.34         27.07         9.88 o                         
  13  -3   4        200.26        270.32        21.31 o                         
  14  -3   4         26.48         41.95        14.21 o                         
  15  -3   4        190.18        241.82        34.45 o                         
 -15  -2   4          1.00         -1.21        16.44 o                         
 -14  -2   4         35.46         57.14        21.23 o                         
 -13  -2   4        131.28        157.58        36.87 o                         
 -12  -2   4        155.45        171.82        22.38 o                         
 -11  -2   4         35.38         29.00        13.54 o                         
 -10  -2   4        427.87        393.96        37.06 o                         
  -9  -2   4         50.78         48.18        12.54 o                         
  -8  -2   4         76.96        104.57         9.31 o                         
  -7  -2   4       1990.88       1943.75        50.08 o                         
  -6  -2   4         46.36         45.98         9.51 o                         
  -5  -2   4        694.14        708.72        24.75 o                         
  -4  -2   4       8934.08      10230.96       115.80 o                         
  -3  -2   4       2673.15       3059.07        38.58 o                         
  -2  -2   4        685.73        903.97        36.89 o                         
  -1  -2   4        904.15        895.01        20.39 o                         
   0  -2   4       2067.61       2424.78        37.29 o                         
   1  -2   4         16.57         51.41        13.57 o                         
   2  -2   4       7546.50       7378.85        99.49 o                         
   3  -2   4       4954.60       5482.54        77.20 o                         
   4  -2   4       9229.31      10288.29       137.89 o                         
   5  -2   4        485.46        557.44        16.40 o                         
   6  -2   4         75.53         57.09         8.85 o                         
   8  -2   4        679.51        685.46        21.85 o                         
   9  -2   4        102.98        107.31        11.92 o                         
  10  -2   4          0.10         20.11        12.65 o                         
  11  -2   4         55.45         44.81        10.42 o                         
  12  -2   4         83.77        103.42        21.88 o                         
  13  -2   4         43.78         51.87        12.49 o                         
  14  -2   4        263.62        337.07        28.69 o                         
  15  -2   4         15.39         22.97        16.01 o                         
 -15  -1   4         83.82         65.63        20.65 o                         
 -14  -1   4        106.02        103.25        24.53 o                         
 -13  -1   4          6.69          4.99        12.86 o                         
 -12  -1   4         27.15          7.45        12.79 o                         
 -11  -1   4        141.17        125.04        19.14 o                         
 -10  -1   4        114.59        114.60        21.05 o                         
  -9  -1   4        887.79        880.37        34.57 o                         
  -8  -1   4        499.44        488.18        18.86 o                         
  -7  -1   4         19.79         14.84         3.20 o                         
  -6  -1   4        280.77        268.12        16.47 o                         
  -5  -1   4        604.19        532.55        21.32 o                         
  -4  -1   4          0.24          2.68        12.18 o                         
  -3  -1   4        261.03        299.98        14.04 o                         
  -2  -1   4       3340.92       3447.00        41.57 o                         
  -1  -1   4       1995.95       2056.92        31.66 o                         
   0  -1   4       1111.34       1096.54        19.59 o                         
   1  -1   4      15700.47      16288.32       206.71 o                         
   2  -1   4      14547.68      15164.64       193.63 o                         
   3  -1   4       2411.50       2467.96        38.30 o                         
   4  -1   4       1372.42       1427.00        26.67 o                         
   5  -1   4        279.03        260.36        10.93 o                         
   6  -1   4         32.17         54.36         7.09 o                         
   7  -1   4       2281.78       2354.45        43.10 o                         
   8  -1   4        753.47        692.56        25.23 o                         
   9  -1   4        260.89        274.17        23.13 o                         
  10  -1   4        214.89        231.32        17.29 o                         
  11  -1   4         79.60         72.42        11.62 o                         
  12  -1   4        459.77        399.76        21.92 o                         
  13  -1   4        277.09        321.76        23.44 o                         
  14  -1   4         10.90         24.90        12.54 o                         
  15  -1   4          5.09         19.14        17.05 o                         
  16  -1   4         69.82         65.07        24.36 o                         
 -15   0   4         36.28         74.93        22.45 o                         
 -14   0   4        671.61        749.12        42.56 o                         
 -13   0   4         21.27         -0.55        17.92 o                         
 -12   0   4        418.54        374.00        39.67 o                         
 -11   0   4        494.67        472.20        49.57 o                         
 -10   0   4        286.39        289.45        35.84 o                         
  -9   0   4        209.46        208.84        20.88 o                         
  -8   0   4         20.38         28.60        10.28 o                         
  -7   0   4        225.08        208.40        22.71 o                         
  -6   0   4        481.17        424.59        32.79 o                         
  -5   0   4         53.82         55.42         4.55 o                         
  -4   0   4       1822.52       1810.15        41.71 o                         
  -3   0   4       2196.68       2358.87        57.94 o                         
  -2   0   4      17423.15      18004.77       227.88 o                         
  -1   0   4      18331.21      18564.52       202.17 o                         
   0   0   4      19176.89      19893.60       250.17 o                         
   1   0   4      12678.32      13217.72       145.61 o                         
   2   0   4      31491.65      32162.70       347.20 o                         
   3   0   4       7695.63       8172.15        92.34 o                         
   4   0   4       1300.41       1236.70        51.43 o                         
   5   0   4        884.39        827.24        28.34 o                         
   6   0   4        206.66        165.37        10.75 o                         
   7   0   4       2477.66       2576.25        45.24 o                         
   8   0   4        802.76        865.64        23.59 o                         
   9   0   4       1095.43        996.74        27.22 o                         
  10   0   4        609.55        573.04        22.00 o                         
  11   0   4        263.72        250.83        20.27 o                         
  12   0   4        164.03        167.25        16.17 o                         
  13   0   4         92.33        108.93        15.11 o                         
  14   0   4          2.11          7.09        21.92 o                         
  15   0   4         99.39        111.70        25.40 o                         
  16   0   4         31.77         18.79        19.14 o                         
 -15   1   4        111.92        107.22        40.89 o                         
 -14   1   4         38.12         65.90        20.15 o                         
 -13   1   4        113.69        130.17        22.98 o                         
 -12   1   4        268.81        290.98        28.88 o                         
 -11   1   4        251.74        268.29        25.58 o                         
 -10   1   4        322.52        343.07        25.36 o                         
  -9   1   4          0.13          5.46         9.77 o                         
  -8   1   4          1.17         -5.00         8.97 o                         
  -7   1   4        386.84        406.94        19.89 o                         
  -6   1   4         11.29         19.91         4.79 o                         
  -5   1   4        188.42        238.00        15.60 o                         
  -3   1   4         68.96         69.19         5.02 o                         
  -2   1   4       6067.48       6263.97        72.13 o                         
  -1   1   4       6802.34       7025.34        92.73 o                         
   0   1   4       1100.59       1162.51        64.71 o                         
   1   1   4      18085.93      18322.52       199.24 o                         
   2   1   4       5075.85       5421.47        90.28 o                         
   3   1   4       1928.94       1885.29        38.02 o                         
   4   1   4        282.59        220.25         6.18 o                         
   5   1   4       4258.08       4471.94        64.48 o                         
   6   1   4       2147.96       2166.72        37.59 o                         
   7   1   4        249.89        220.09        11.78 o                         
   8   1   4        433.87        453.10        19.70 o                         
   9   1   4          5.32          3.14         5.65 o                         
  10   1   4          0.10         -5.93         5.93 o                         
  11   1   4        375.38        390.89        20.21 o                         
  12   1   4         77.95         86.36        12.72 o                         
  13   1   4         71.49         67.58        14.87 o                         
  14   1   4         31.24         12.66        22.79 o                         
  15   1   4          2.80         13.57        17.05 o                         
  16   1   4        321.95        446.08        47.67 o                         
 -15   2   4         87.74        126.79        23.74 o                         
 -14   2   4         13.65         -8.04        25.75 o                         
 -13   2   4          2.33         -0.32        13.58 o                         
 -12   2   4        387.76        405.70        32.82 o                         
 -11   2   4        129.93        177.99        22.07 o                         
 -10   2   4         35.25         32.30        12.62 o                         
  -9   2   4        329.77        313.93        24.42 o                         
  -8   2   4          2.08          3.85         5.82 o                         
  -7   2   4        322.48        282.55        13.76 o                         
  -6   2   4        517.29        528.96        16.53 o                         
  -5   2   4        110.21        100.36         8.21 o                         
  -4   2   4       1753.45       1940.70        34.05 o                         
  -3   2   4          1.95         -4.43         4.43 o                         
  -2   2   4       2088.60       2137.06        34.63 o                         
  -1   2   4       1176.66       1068.52        23.22 o                         
   0   2   4         21.63         43.72         4.94 o                         
   1   2   4         91.05         49.25         4.68 o                         
   2   2   4          0.00          0.41         2.15 o                         
   3   2   4       3068.30       2862.97        40.87 o                         
   4   2   4          0.00         -0.05         2.05 o                         
   5   2   4        724.05        856.09        18.39 o                         
   6   2   4        595.27        529.55        15.16 o                         
   7   2   4       4517.33       4713.49        71.37 o                         
   8   2   4         32.11         27.92         6.40 o                         
   9   2   4        257.62        226.30        17.52 o                         
  10   2   4        460.54        455.11        19.45 o                         
  11   2   4        336.02        348.06        19.93 o                         
  12   2   4         32.13         25.65         9.63 o                         
  13   2   4          0.84          2.13        10.40 o                         
  14   2   4         10.40         -4.60        30.27 o                         
  15   2   4          0.10         23.32        20.88 o                         
  16   2   4         24.45         63.33        21.92 o                         
 -14   3   4        133.61        150.49        25.03 o                         
 -13   3   4         41.73         30.64        15.94 o                         
 -12   3   4         61.59         55.02        17.57 o                         
 -11   3   4          0.34         -5.36         9.58 o                         
 -10   3   4          1.63         11.36        21.23 o                         
  -9   3   4         18.07         21.45         7.65 o                         
  -8   3   4        323.68        302.46        17.86 o                         
  -7   3   4         22.89         28.25         7.04 o                         
  -6   3   4        317.12        346.58        14.21 o                         
  -5   3   4        382.65        381.01        13.94 o                         
  -4   3   4        500.61        485.20        20.96 o                         
  -3   3   4         47.67         48.72         9.40 o                         
  -2   3   4        580.03        567.81        16.74 o                         
  -1   3   4        712.61        687.61        15.42 o                         
   0   3   4        439.39        453.42        36.09 o                         
   1   3   4        154.50        141.72         6.95 o                         
   2   3   4       4631.16       4536.92       104.41 o                         
   3   3   4         57.65         63.95         5.26 o                         
   4   3   4        277.67        264.63        15.87 o                         
   5   3   4       1475.26       1561.35        28.16 o                         
   6   3   4        103.70        130.86         8.55 o                         
   7   3   4        764.95        803.55        20.59 o                         
   8   3   4        301.88        293.89        13.30 o                         
   9   3   4          1.19         -0.82         5.31 o                         
  10   3   4        406.74        391.49        18.00 o                         
  11   3   4          6.66          7.58         7.86 o                         
  12   3   4         19.94         11.63         7.93 o                         
  13   3   4         11.80          3.08        10.02 o                         
  14   3   4        203.99        217.68        33.75 o                         
  15   3   4         37.39         46.98        24.01 o                         
  16   3   4         60.76        106.83        26.80 o                         
 -14   4   4          0.54        -12.28        12.28 o                         
 -13   4   4         33.96         32.77        16.22 o                         
 -12   4   4         32.31          9.11        13.38 o                         
 -11   4   4        216.57        190.57        22.46 o                         
 -10   4   4         93.06         69.32        15.03 o                         
  -9   4   4         34.23         36.29         8.98 o                         
  -8   4   4         85.40         90.01        11.43 o                         
  -7   4   4         14.10         11.06         6.66 o                         
  -6   4   4        122.92        125.92        10.69 o                         
  -5   4   4        353.71        318.24        13.34 o                         
  -4   4   4       1265.44       1283.29        27.26 o                         
  -3   4   4       1718.31       1878.36        34.09 o                         
  -2   4   4        637.43        699.23        17.20 o                         
  -1   4   4          8.87          4.50         3.99 o                         
   0   4   4       1458.96       1489.28        26.54 o                         
   1   4   4        885.53        864.46        18.12 o                         
   2   4   4       3174.47       3323.60        49.33 o                         
   3   4   4         50.00         53.61         5.62 o                         
   4   4   4         48.89         33.59         4.99 o                         
   5   4   4        165.06        145.20         8.68 o                         
   6   4   4       2429.69       2589.26        43.60 o                         
   7   4   4        555.79        538.40        16.88 o                         
   8   4   4        521.54        519.44        17.67 o                         
   9   4   4         10.85         17.88         6.68 o                         
  10   4   4        346.19        322.96        16.85 o                         
  11   4   4        609.35        584.61        22.43 o                         
  12   4   4          1.41         -2.34         7.50 o                         
  13   4   4        334.63        325.83        26.33 o                         
  14   4   4         10.87          1.39        17.75 o                         
  15   4   4          0.08          4.52        19.49 o                         
  16   4   4        300.96        440.87        50.11 o                         
 -14   5   4          0.38         38.97        31.32 o                         
 -13   5   4         25.25         19.75        20.71 o                         
 -12   5   4         25.95         15.75        16.18 o                         
 -11   5   4         57.94         65.60        18.27 o                         
 -10   5   4        127.33         99.56        16.48 o                         
  -9   5   4        716.06        673.43        32.93 o                         
  -8   5   4         21.59         22.25         9.43 o                         
  -7   5   4          6.39         11.61         7.02 o                         
  -6   5   4         39.71         48.92         7.81 o                         
  -5   5   4          2.25         -0.94         4.48 o                         
  -4   5   4         23.85         22.27         5.50 o                         
  -3   5   4        167.07        167.62        10.56 o                         
  -2   5   4        352.98        338.96        14.51 o                         
  -1   5   4        915.24        885.28        19.78 o                         
   0   5   4        701.32        683.56        16.49 o                         
   1   5   4        359.91        379.31        12.06 o                         
   2   5   4         15.85         24.79         5.23 o                         
   3   5   4       3366.99       3549.74        53.91 o                         
   4   5   4        167.54        158.13        11.26 o                         
   5   5   4        368.72        445.48        14.14 o                         
   6   5   4       1079.06       1058.41        25.74 o                         
   7   5   4         43.17         54.43         7.41 o                         
   8   5   4        228.93        224.02        13.37 o                         
   9   5   4         40.17         29.40        12.67 o                         
  10   5   4        556.51        519.69        20.62 o                         
  11   5   4        115.87        111.52        13.82 o                         
  12   5   4        113.24         63.75        13.60 o                         
  13   5   4         29.30         22.39        11.71 o                         
  14   5   4        137.81        133.63        29.23 o                         
  15   5   4         53.86         40.02        25.75 o                         
  16   5   4          1.75        -19.84        19.84 o                         
 -13   6   4         54.88         97.78        35.84 o                         
 -12   6   4         12.00         26.80        26.80 o                         
 -11   6   4         42.10         72.21        16.88 o                         
 -10   6   4         36.65         50.69        21.92 o                         
  -9   6   4        576.19        604.41        24.23 o                         
  -8   6   4          1.51          6.31         8.11 o                         
  -7   6   4        638.67        690.72        37.49 o                         
  -6   6   4          0.07         68.81        10.55 o                         
  -5   6   4        216.73        199.87        20.63 o                         
  -4   6   4          3.69          0.90         4.71 o                         
  -3   6   4         28.19         28.07         5.55 o                         
  -2   6   4         53.80         67.98         6.89 o                         
  -1   6   4       2888.31       2932.65        47.75 o                         
   1   6   4       4926.84       5784.65        87.91 o                         
   2   6   4       1794.98       2456.76        99.37 o                         
   3   6   4       8715.56       9554.02       129.78 o                         
   4   6   4          2.61        405.00        53.59 o                         
   5   6   4         71.85         84.96         8.24 o                         
   6   6   4        286.39        294.17        12.73 o                         
   7   6   4         27.48         20.42         6.02 o                         
   8   6   4        124.87        116.52        11.80 o                         
   9   6   4       1334.38       1309.05        32.01 o                         
  10   6   4        305.48        324.49        17.45 o                         
  11   6   4          1.49        -10.73        10.73 o                         
  12   6   4        437.19        499.11        36.69 o                         
  13   6   4         59.79         76.75        15.54 o                         
  14   6   4         22.74         19.14        19.49 o                         
  15   6   4         21.64         38.28        23.66 o                         
  16   6   4          0.01         46.98        20.53 o                         
 -13   7   4        126.62        118.66        40.71 o                         
 -12   7   4         72.39         87.34        35.15 o                         
 -11   7   4        146.14        144.07        39.67 o                         
 -10   7   4        281.71        378.92        55.68 o                         
  -9   7   4          9.91          5.01        11.87 o                         
  -8   7   4        259.09        264.77        24.53 o                         
  -7   7   4        228.87        237.34        16.53 o                         
  -6   7   4       1026.29        978.88        27.01 o                         
  -5   7   4        252.72        241.14        13.71 o                         
  -4   7   4       1714.82       1686.72        34.96 o                         
  -3   7   4        343.98        309.38        16.39 o                         
  -2   7   4        709.54        717.00        21.44 o                         
  -1   7   4          5.73          7.40         8.59 o                         
   0   7   4       2359.07       2521.49        42.83 o                         
   1   7   4         71.55         65.38        10.08 o                         
   2   7   4        241.07        231.53        15.46 o                         
   3   7   4        551.70        532.92        16.21 o                         
   4   7   4         16.43         13.89         5.06 o                         
   5   7   4        314.95        275.27        14.28 o                         
   6   7   4        318.07        312.58        13.92 o                         
   7   7   4        442.57        467.89        17.25 o                         
   8   7   4       2413.41       2349.79        56.02 o                         
   9   7   4        464.56        394.66        32.91 o                         
  10   7   4        241.32        205.44        24.96 o                         
  11   7   4        318.31        293.37        24.51 o                         
  12   7   4         11.32         -0.10        10.02 o                         
  13   7   4          9.99         10.01        11.11 o                         
  14   7   4          0.97        -15.31        15.31 o                         
  15   7   4         95.43         52.55        27.14 o                         
  16   7   4          0.77         29.58        18.79 o                         
 -12   8   4        229.54        218.50        48.37 o                         
 -11   8   4         18.13        -19.49        20.18 o                         
 -10   8   4         14.53         47.67        27.14 o                         
  -9   8   4        146.90        129.16        22.56 o                         
  -8   8   4        106.76        139.29        21.40 o                         
  -7   8   4         10.03         15.53        12.02 o                         
  -6   8   4        168.32        120.79        18.80 o                         
  -5   8   4         31.97         25.17        10.39 o                         
  -4   8   4        743.44        718.81        20.60 o                         
  -3   8   4        245.03        205.43        18.90 o                         
  -2   8   4        349.48        302.97        30.53 o                         
  -1   8   4        120.68         94.67        10.09 o                         
   0   8   4        294.81        274.19        19.03 o                         
   1   8   4          4.84         13.75         8.41 o                         
   2   8   4       2026.65       2135.83        39.27 o                         
   3   8   4        621.48        658.13        31.62 o                         
   4   8   4         38.37         44.44         7.03 o                         
   5   8   4        837.37        736.47        21.24 o                         
   6   8   4        866.45        855.83        23.91 o                         
   7   8   4        269.70        269.07        15.39 o                         
   8   8   4       1258.04       1172.96        30.47 o                         
   9   8   4         30.37         33.75         8.48 o                         
  10   8   4        159.80        173.30        17.05 o                         
  11   8   4        246.39        264.23        19.42 o                         
  12   8   4        116.22         98.92        16.96 o                         
  13   8   4          0.05          1.28        10.85 o                         
  14   8   4        167.20        153.46        32.36 o                         
  15   8   4        117.05        133.63        29.23 o                         
  16   8   4          0.27         69.25        24.01 o                         
 -11   9   4        376.23        334.38        54.29 o                         
 -10   9   4         17.90         34.45        28.19 o                         
  -9   9   4          1.60         -8.62        12.42 o                         
  -8   9   4        202.31        239.55        59.68 o                         
  -7   9   4        209.14        186.83        25.56 o                         
  -6   9   4         17.50          7.55        11.52 o                         
  -5   9   4        241.46        187.59        22.25 o                         
  -4   9   4        465.75        418.31        29.27 o                         
  -3   9   4       1276.62       1243.96        67.49 o                         
  -2   9   4          9.07         22.22        10.57 o                         
  -1   9   4        777.96        734.73        33.08 o                         
   0   9   4        214.06        199.62        20.14 o                         
   1   9   4         18.32          5.75         4.37 o                         
   2   9   4        530.00        540.84        16.99 o                         
   3   9   4          9.14          9.52         5.24 o                         
   4   9   4         23.87         24.35         6.72 o                         
   5   9   4        113.44        134.93        11.34 o                         
   6   9   4          8.34         10.03         6.58 o                         
   7   9   4        585.24        651.36        22.22 o                         
   8   9   4        196.82        191.43        14.82 o                         
   9   9   4        297.83        285.45        18.69 o                         
  10   9   4          2.59         -0.49         7.22 o                         
  11   9   4         39.80         40.91        10.04 o                         
  12   9   4         55.95         86.65        23.66 o                         
  13   9   4        110.77        142.17        19.80 o                         
  14   9   4          4.95         19.84        17.40 o                         
  15   9   4        122.82        203.54        35.84 o                         
 -10  10   4         17.65         37.23        29.23 o                         
  -9  10   4        189.23        176.46        26.57 o                         
  -8  10   4         42.40         30.60        16.27 o                         
  -7  10   4          1.49        -10.22        10.81 o                         
  -6  10   4        198.85        223.12        27.29 o                         
  -5  10   4         48.84         92.61        18.87 o                         
  -4  10   4         39.33         34.29        13.37 o                         
  -3  10   4         89.10         97.39        31.84 o                         
  -2  10   4         69.19         62.23        15.38 o                         
  -1  10   4        760.72        699.92        34.41 o                         
   0  10   4        119.17         79.01        28.71 o                         
   1  10   4       1440.67       1289.07        45.60 o                         
   2  10   4        187.57        165.86        11.92 o                         
   3  10   4          1.02          8.01         6.32 o                         
   4  10   4        790.67        724.76        22.38 o                         
   5  10   4       1248.66       1199.56        30.37 o                         
   6  10   4        565.21        515.93        20.16 o                         
   7  10   4       1754.71       1693.61        39.01 o                         
   8  10   4         71.81         89.86        13.80 o                         
   9  10   4         25.79         21.06         8.54 o                         
  10  10   4         59.43         60.48        14.26 o                         
  11  10   4         37.96         33.33        10.21 o                         
  12  10   4          0.04          3.65        20.71 o                         
  13  10   4        358.40        392.07        35.76 o                         
  14  10   4         41.07         29.93        18.10 o                         
  15  10   4          0.21         16.70        19.49 o                         
  -9  11   4         53.89         68.56        20.64 o                         
  -8  11   4         31.65         -5.74        13.52 o                         
  -7  11   4         19.07         31.48        25.58 o                         
  -6  11   4         68.65         93.77        30.97 o                         
  -5  11   4         28.40         13.53        12.48 o                         
  -4  11   4        161.82        154.86        23.49 o                         
  -3  11   4         88.87         73.04        20.18 o                         
  -2  11   4         74.99         82.23        16.73 o                         
  -1  11   4          0.39         12.43        10.82 o                         
   0  11   4         14.74          7.24        12.01 o                         
   1  11   4         55.11         45.43        14.27 o                         
   2  11   4          1.54          2.44        10.03 o                         
   3  11   4         54.34         40.53        13.62 o                         
   4  11   4          1.76          4.12         9.87 o                         
   5  11   4        233.93        187.47        14.41 o                         
   6  11   4         10.68         -1.80         6.69 o                         
   7  11   4        346.79        317.15        18.20 o                         
   8  11   4         73.17         65.91        12.91 o                         
   9  11   4        206.70        213.73        17.26 o                         
  10  11   4         14.82         12.06         8.22 o                         
  11  11   4         57.93         69.03        12.82 o                         
  12  11   4         34.19         38.91        15.31 o                         
  13  11   4          6.08         -5.57        16.36 o                         
  14  11   4         58.23         88.04        25.06 o                         
  -8  12   4         20.77         31.22        18.22 o                         
  -7  12   4          9.28         -3.64        13.03 o                         
  -6  12   4         62.75         59.30        18.70 o                         
  -5  12   4         11.22          5.99        22.62 o                         
  -4  12   4         32.14         29.88        14.52 o                         
  -3  12   4         83.23        135.68        22.51 o                         
  -2  12   4         48.04         22.16        28.01 o                         
  -1  12   4         43.27         54.45        15.50 o                         
   0  12   4          2.26          0.56        11.39 o                         
   1  12   4        330.18        340.50        30.92 o                         
   2  12   4         89.69         64.35        37.58 o                         
   3  12   4         63.88         83.56        17.58 o                         
   4  12   4         90.38         65.16        16.10 o                         
   5  12   4        130.66        122.93        19.80 o                         
   6  12   4         64.65        102.47        18.02 o                         
   7  12   4         41.59         31.10        13.75 o                         
   8  12   4        423.97        452.40        26.19 o                         
   9  12   4        126.53        147.55        15.75 o                         
  10  12   4          1.34         -7.48         7.48 o                         
  11  12   4         26.03         34.27        12.27 o                         
  12  12   4          6.32         -2.82        30.80 o                         
  13  12   4         17.93         38.28        17.40 o                         
  14  12   4         10.51          7.66        17.75 o                         
  -7  13   4         23.58         49.16        20.16 o                         
  -6  13   4          5.56          9.75        19.14 o                         
  -5  13   4        100.03        164.60        46.79 o                         
  -4  13   4         21.91         11.81        14.46 o                         
  -3  13   4          0.30         -6.69        22.10 o                         
  -2  13   4        201.19        153.37        24.05 o                         
  -1  13   4         60.13         70.00        17.93 o                         
   0  13   4         90.50         81.74        35.32 o                         
   1  13   4          2.39         11.81        12.02 o                         
   2  13   4         34.89         16.84        12.21 o                         
   3  13   4          3.28          1.19        16.18 o                         
   4  13   4         10.81          0.57        10.95 o                         
   5  13   4         10.47         15.49        12.13 o                         
   6  13   4          8.69          1.09        11.44 o                         
   7  13   4          1.81        -10.40        10.40 o                         
   8  13   4        232.41        235.66        27.37 o                         
   9  13   4         23.33          8.14        37.06 o                         
  10  13   4         19.90         25.72        13.86 o                         
  11  13   4         40.64         11.14        20.53 o                         
  12  13   4         17.37         31.33        14.27 o                         
  13  13   4          7.01        -15.31        15.31 o                         
  -6  14   4          3.80          6.07        16.14 o                         
  -5  14   4          0.12        -12.77        13.45 o                         
  -4  14   4          1.01         -6.93        12.93 o                         
  -3  14   4        287.05        340.46        36.15 o                         
  -2  14   4         10.85          8.80        22.10 o                         
  -1  14   4         92.82         97.97        21.59 o                         
   0  14   4        113.22        124.25        21.89 o                         
   1  14   4         46.03         46.95        27.49 o                         
   2  14   4         60.67         59.22        18.62 o                         
   3  14   4        106.81        158.26        24.33 o                         
   4  14   4         26.82         35.68        15.26 o                         
   5  14   4         37.77         37.66        15.13 o                         
   6  14   4         14.64         31.27        14.89 o                         
   7  14   4         67.43         79.34        19.42 o                         
   8  14   4        236.93        322.13        32.46 o                         
   9  14   4        144.74        169.22        25.40 o                         
  10  14   4         13.43         27.84        19.84 o                         
  11  14   4         34.32         82.47        26.80 o                         
  12  14   4          1.21        -17.05        17.05 o                         
  -4  15   4         82.41         55.06        22.36 o                         
  -3  15   4         24.61          8.42        22.62 o                         
  -2  15   4         12.45         11.31        16.10 o                         
  -1  15   4         79.50        107.47        25.06 o                         
   0  15   4         21.88         29.02        22.79 o                         
   1  15   4         20.95         33.64        16.84 o                         
   2  15   4          4.55         31.05        15.41 o                         
   3  15   4         69.18         31.73        21.23 o                         
   4  15   4          4.65         -0.78        12.12 o                         
   5  15   4          3.00         10.85        14.00 o                         
   6  15   4         25.24         43.54        16.89 o                         
   7  15   4         24.36          4.11        14.54 o                         
   8  15   4         83.85         96.42        21.28 o                         
   9  15   4        155.45        161.44        26.16 o                         
  10  15   4         96.45         76.56        28.19 o                         
  -2  16   4         88.26         38.63        27.49 o                         
  -1  16   4         37.48         57.63        21.39 o                         
   0  16   4          4.03         52.91        19.15 o                         
   1  16   4          6.94        -11.17        23.84 o                         
   2  16   4        640.54        720.29        45.29 o                         
   3  16   4          0.60         -4.46        13.72 o                         
   4  16   4          0.07          7.56        16.89 o                         
   5  16   4         13.79         31.63        18.79 o                         
   6  16   4        664.50        750.38        46.61 o                         
   7  16   4        143.88        121.74        74.28 o                         
   8  16   4         24.79         13.40        46.11 o                         
  -6 -15   5         17.76         36.54        33.41 o                         
  -5 -15   5         29.97         16.23        17.93 o                         
  -4 -15   5          0.52        -21.92        21.92 o                         
  -3 -15   5          2.55         14.29        17.63 o                         
  -2 -15   5         16.53         13.33        16.19 o                         
  -1 -15   5          8.83         -1.30        22.62 o                         
   0 -15   5        116.38         91.69        23.62 o                         
   1 -15   5          0.84        -12.22        26.27 o                         
  -8 -14   5          1.70         63.68        31.67 o                         
  -7 -14   5          4.79         41.76        27.49 o                         
  -6 -14   5        173.72        200.05        28.51 o                         
  -5 -14   5        255.89        267.84        31.56 o                         
  -4 -14   5        218.95        250.29        54.46 o                         
  -3 -14   5         65.15         45.50        19.96 o                         
  -2 -14   5        510.23        598.41        43.64 o                         
  -1 -14   5         10.39         -4.81        14.88 o                         
   0 -14   5        299.72        345.29        60.90 o                         
   1 -14   5         46.83         38.02        17.47 o                         
   2 -14   5          6.93         54.88        20.41 o                         
   3 -14   5         24.73         77.25        23.62 o                         
   4 -14   5          0.05         -1.22        17.07 o                         
 -10 -13   5          8.06          8.70        25.40 o                         
  -9 -13   5          7.61        -17.75        22.27 o                         
  -8 -13   5         22.48         28.88        26.80 o                         
  -7 -13   5          9.77         40.71        27.49 o                         
  -6 -13   5          0.20         -3.37        22.62 o                         
  -5 -13   5         18.69         17.93        14.27 o                         
  -4 -13   5         50.25         21.10        28.53 o                         
  -3 -13   5        142.58        139.26        40.54 o                         
  -2 -13   5         26.87         28.03        15.76 o                         
  -1 -13   5        108.10        108.48        24.19 o                         
   0 -13   5         22.57         49.99        30.10 o                         
   1 -13   5          0.64          7.70        14.76 o                         
   2 -13   5          1.63        -13.20        13.43 o                         
   3 -13   5         73.71         98.85        22.31 o                         
   4 -13   5          3.16         -3.77        14.41 o                         
   5 -13   5         10.06         21.53        15.50 o                         
   6 -13   5         13.85         43.75        20.74 o                         
 -11 -12   5         71.03         87.34        38.97 o                         
 -10 -12   5        454.33        566.80        74.47 o                         
  -9 -12   5          0.05         37.23        25.75 o                         
  -8 -12   5          0.09        -14.62        19.49 o                         
  -7 -12   5         27.94         29.58        25.06 o                         
  -6 -12   5        132.88        112.27        20.70 o                         
  -5 -12   5        124.38        111.89        21.30 o                         
  -4 -12   5        128.45        126.30        21.54 o                         
  -3 -12   5        149.89        184.05        55.31 o                         
  -2 -12   5        727.84        744.69        39.88 o                         
  -1 -12   5        329.22        296.48        50.46 o                         
   0 -12   5         72.67         44.16        44.19 o                         
   1 -12   5         26.48          4.81        20.71 o                         
   2 -12   5         54.92         40.19        17.34 o                         
   3 -12   5         13.38         -2.11        13.92 o                         
   4 -12   5          0.04         16.43        13.03 o                         
   5 -12   5        400.46        374.47        38.38 o                         
   6 -12   5        398.76        372.71        38.44 o                         
   7 -12   5        202.20        195.64        30.19 o                         
   8 -12   5         96.61        143.27        26.57 o                         
 -12 -11   5         77.24        101.85        26.27 o                         
 -11 -11   5         46.88         41.19        17.72 o                         
 -10 -11   5        152.06        187.02        34.43 o                         
  -9 -11   5         67.11         82.18        17.39 o                         
  -8 -11   5          4.68        -17.05        17.05 o                         
  -7 -11   5        134.05        130.47        20.12 o                         
  -6 -11   5         18.79         44.65        14.54 o                         
  -5 -11   5        115.66        160.74        22.26 o                         
  -4 -11   5          3.10         -8.30        10.37 o                         
  -3 -11   5        532.85        506.06        34.42 o                         
  -2 -11   5         73.24         75.16        17.56 o                         
  -1 -11   5        103.01        115.86        20.39 o                         
   0 -11   5        144.23        182.78        24.60 o                         
   1 -11   5          0.45          8.37        12.28 o                         
   2 -11   5        345.26        356.60        33.58 o                         
   3 -11   5        101.40         95.73        20.99 o                         
   4 -11   5         19.16         22.92        17.40 o                         
   5 -11   5          2.44         -7.10        12.12 o                         
   6 -11   5         22.27         27.36        16.04 o                         
   7 -11   5        137.47        198.17        28.91 o                         
   8 -11   5          3.30         23.39        17.18 o                         
   9 -11   5          0.14         -1.65        16.80 o                         
 -13 -10   5         16.10          6.22        18.97 o                         
 -12 -10   5         24.83         13.98        15.69 o                         
 -11 -10   5         12.47         30.88        21.05 o                         
 -10 -10   5        409.11        413.55        30.87 o                         
  -9 -10   5        155.63        109.59        18.41 o                         
  -8 -10   5        395.89        380.43        61.94 o                         
  -7 -10   5        260.61        217.16        17.34 o                         
  -6 -10   5        201.92        189.13        16.17 o                         
  -5 -10   5          5.46         10.69         7.97 o                         
  -4 -10   5         68.74         57.93        14.11 o                         
  -3 -10   5        548.33        488.40        36.52 o                         
  -2 -10   5        996.47        928.68        41.12 o                         
  -1 -10   5       1117.18       1142.58        62.99 o                         
   0 -10   5       1741.86       1679.98        56.55 o                         
   1 -10   5        650.21        613.18        35.45 o                         
   2 -10   5        270.66        287.27        28.74 o                         
   3 -10   5         28.53         19.75        13.86 o                         
   4 -10   5        239.62        201.71        25.20 o                         
   5 -10   5        674.94        707.51        39.96 o                         
   6 -10   5        886.89        967.01        47.59 o                         
   7 -10   5          8.50         22.45        31.84 o                         
   8 -10   5          0.15         -9.07        13.62 o                         
   9 -10   5        237.32        270.37        37.76 o                         
  10 -10   5          2.82        -11.67        15.48 o                         
 -13  -9   5         52.10         49.74        37.41 o                         
 -12  -9   5          0.79         22.46        15.70 o                         
 -11  -9   5         69.46         83.97        40.19 o                         
 -10  -9   5        169.62        193.30        24.11 o                         
  -9  -9   5         66.40         81.10        17.41 o                         
  -8  -9   5         67.67         71.12        15.25 o                         
  -7  -9   5        116.47        122.82        13.80 o                         
  -6  -9   5          9.71         15.71         7.99 o                         
  -5  -9   5         62.17         46.63        20.51 o                         
  -4  -9   5        156.24        169.16        13.68 o                         
  -3  -9   5         53.47         66.97         9.38 o                         
  -2  -9   5        690.49        647.73        32.10 o                         
  -1  -9   5         20.42         14.51        11.19 o                         
   0  -9   5        516.09        519.85        29.86 o                         
   1  -9   5        642.07        609.44        33.23 o                         
   2  -9   5        129.71        135.36        20.17 o                         
   3  -9   5        113.03         96.39        18.58 o                         
   4  -9   5          4.52          6.81        10.93 o                         
   5  -9   5          0.53          9.40        11.79 o                         
   6  -9   5        136.03        149.57        25.73 o                         
   7  -9   5        229.92        245.99        29.16 o                         
   8  -9   5         40.87         43.89        17.34 o                         
   9  -9   5         23.79          6.96        14.27 o                         
  10  -9   5        135.52        164.79        27.51 o                         
  11  -9   5          1.08          0.71        30.45 o                         
 -14  -8   5         16.19        -15.51        15.51 o                         
 -13  -8   5          0.60         25.37        33.58 o                         
 -12  -8   5         34.54          8.87        34.28 o                         
 -11  -8   5        878.43        933.27        43.45 o                         
 -10  -8   5        127.85        127.62        19.56 o                         
  -9  -8   5         73.16         75.34        16.55 o                         
  -8  -8   5          0.00         -4.16         8.95 o                         
  -7  -8   5       1669.26       1683.08        51.93 o                         
  -6  -8   5        164.84        167.87        14.07 o                         
  -5  -8   5        615.04        612.13        24.34 o                         
  -4  -8   5         16.31         34.60         8.34 o                         
  -3  -8   5       4592.34       4948.68        79.57 o                         
  -2  -8   5        470.66        453.03        19.44 o                         
  -1  -8   5        809.10        810.43        50.69 o                         
   0  -8   5          0.07         31.71         7.15 o                         
   1  -8   5       4891.21       5336.33       112.89 o                         
   2  -8   5        421.54        405.70        28.67 o                         
   3  -8   5         77.42        117.24        27.14 o                         
   4  -8   5        278.45        215.29        23.45 o                         
   5  -8   5        938.84        988.19        42.81 o                         
   6  -8   5         53.38         45.56        19.66 o                         
   7  -8   5         77.30         62.77        29.40 o                         
   8  -8   5         72.27         50.86        17.44 o                         
   9  -8   5        404.17        428.44        37.23 o                         
  10  -8   5          2.58        -12.05        12.05 o                         
  11  -8   5        153.33        213.62        29.12 o                         
  12  -8   5        260.81        301.59        35.06 o                         
 -14  -7   5         36.37         29.01        17.25 o                         
 -13  -7   5         61.79         62.04        19.44 o                         
 -12  -7   5        297.94        298.37        37.06 o                         
 -11  -7   5         87.37         77.32        18.39 o                         
 -10  -7   5         16.47          3.37        12.53 o                         
  -9  -7   5        129.53         84.23        16.47 o                         
  -8  -7   5        209.12        201.10        28.52 o                         
  -7  -7   5        383.91        324.26        17.32 o                         
  -6  -7   5          3.23         -5.51         5.98 o                         
  -5  -7   5          8.88          2.65         6.14 o                         
  -4  -7   5        390.36        362.06        23.83 o                         
  -3  -7   5        104.85        136.15        11.43 o                         
  -2  -7   5         64.13         42.02         7.15 o                         
  -1  -7   5        112.95        126.96         9.92 o                         
   0  -7   5        113.63        109.50         8.80 o                         
   1  -7   5         33.41         22.34         5.42 o                         
   2  -7   5         65.76         67.49         7.10 o                         
   3  -7   5         51.27         57.10        11.98 o                         
   4  -7   5         30.24         24.92        11.42 o                         
   5  -7   5       1106.96       1061.58        41.95 o                         
   6  -7   5        156.91        165.49        21.14 o                         
   7  -7   5          0.15         -9.35         9.35 o                         
   8  -7   5        157.18        140.68        27.66 o                         
   9  -7   5         51.89         73.76        17.84 o                         
  10  -7   5         14.33         23.96        15.13 o                         
  11  -7   5         92.15        105.12        22.57 o                         
  12  -7   5          2.30          3.53        15.74 o                         
  13  -7   5         10.66         -5.57        20.53 o                         
 -15  -6   5          1.41         19.39        42.28 o                         
 -14  -6   5         32.30         71.65        20.51 o                         
 -13  -6   5          4.66          0.56        12.87 o                         
 -12  -6   5         53.26         65.40        18.05 o                         
 -11  -6   5        256.55        282.78        28.67 o                         
 -10  -6   5         85.00         47.57        26.10 o                         
  -9  -6   5        259.81        273.09        25.30 o                         
  -8  -6   5        998.78        919.42        52.89 o                         
  -7  -6   5        328.65        306.71        22.44 o                         
  -6  -6   5         73.69         64.19         8.09 o                         
  -5  -6   5       1665.91       1621.90        34.63 o                         
  -4  -6   5       2993.85       3016.78        52.34 o                         
  -3  -6   5        378.92        327.49        17.19 o                         
  -2  -6   5         65.94         60.40         7.48 o                         
  -1  -6   5       3154.24       3121.34        52.17 o                         
   1  -6   5          8.00          3.04         4.47 o                         
   2  -6   5       4309.59       4339.72        68.06 o                         
   3  -6   5        890.29        991.50        56.88 o                         
   4  -6   5        995.22        898.85        27.58 o                         
   5  -6   5        191.11        180.87        12.31 o                         
   6  -6   5        400.14        348.62        30.10 o                         
   7  -6   5        584.70        643.79        22.24 o                         
   8  -6   5         81.61         56.36        16.00 o                         
   9  -6   5         17.88          3.69        22.27 o                         
  10  -6   5         88.17         77.21        23.32 o                         
  11  -6   5         79.67         75.61        19.15 o                         
  12  -6   5        174.62        149.82        24.43 o                         
  13  -6   5         23.36         83.17        30.27 o                         
 -15  -5   5          0.42        -17.23        17.23 o                         
 -14  -5   5         13.82         20.65        16.05 o                         
 -13  -5   5         17.09         10.95        13.75 o                         
 -12  -5   5          4.44          3.26        15.49 o                         
 -11  -5   5        287.33        292.90        28.80 o                         
 -10  -5   5        294.25        304.85        31.84 o                         
  -9  -5   5          4.61         17.48        11.66 o                         
  -8  -5   5          4.88          3.84        12.01 o                         
  -7  -5   5         69.85         71.03         8.79 o                         
  -6  -5   5        121.05        130.13        10.82 o                         
  -5  -5   5        299.96        303.78        13.55 o                         
  -4  -5   5        185.46        179.30        10.90 o                         
  -3  -5   5         75.20         97.96         8.78 o                         
  -2  -5   5          8.93         10.52         6.87 o                         
  -1  -5   5        377.63        355.63        13.10 o                         
   0  -5   5         12.31         16.55         8.57 o                         
   1  -5   5        742.71        783.67        19.55 o                         
   2  -5   5        753.39        805.06        33.41 o                         
   3  -5   5        189.84        200.93        11.14 o                         
   4  -5   5        699.79        718.14        20.00 o                         
   5  -5   5          0.99          3.61         5.77 o                         
   6  -5   5         37.83         37.63         7.84 o                         
   7  -5   5        534.14        554.97        20.49 o                         
   8  -5   5        117.06         92.66        11.31 o                         
   9  -5   5        346.00        330.41        19.15 o                         
  10  -5   5          7.89          2.54         8.26 o                         
  11  -5   5         90.32        147.13        25.93 o                         
  12  -5   5          0.08         13.78        13.29 o                         
  13  -5   5         33.59         34.45        25.06 o                         
  14  -5   5         69.48         51.85        28.53 o                         
 -15  -4   5         91.78        124.29        49.07 o                         
 -14  -4   5          4.55        -13.21        13.21 o                         
 -13  -4   5        116.68        152.87        24.08 o                         
 -12  -4   5        299.14        322.37        30.75 o                         
 -11  -4   5         11.60         30.48        24.19 o                         
 -10  -4   5         50.68         36.94        13.76 o                         
  -9  -4   5        555.97        564.15        29.51 o                         
  -8  -4   5         91.58         81.77        14.80 o                         
  -7  -4   5         36.54         47.09         6.57 o                         
  -6  -4   5       2016.17       2060.63        38.03 o                         
  -5  -4   5         57.79         62.58         7.11 o                         
  -4  -4   5        115.20        101.98         8.74 o                         
  -3  -4   5       3182.56       3226.99        60.51 o                         
  -2  -4   5          0.60         -3.99         5.86 o                         
  -1  -4   5        177.91        146.87         9.69 o                         
   0  -4   5       1917.45       1831.50        33.26 o                         
   1  -4   5       2713.22       2847.61        46.30 o                         
   2  -4   5       1784.84       1680.57        31.49 o                         
   3  -4   5        380.94        352.20        15.68 o                         
   4  -4   5        805.88        751.53        22.90 o                         
   5  -4   5        197.88        251.80        12.59 o                         
   6  -4   5        690.12        666.79        20.57 o                         
   7  -4   5          0.00          4.21         6.00 o                         
   8  -4   5        891.05        912.17        28.82 o                         
   9  -4   5         20.18         11.51         7.86 o                         
  10  -4   5        363.29        393.93        21.15 o                         
  11  -4   5         25.68         19.32         9.55 o                         
  12  -4   5        718.72        735.77        34.89 o                         
  13  -4   5         43.80         40.20        14.74 o                         
  14  -4   5         93.79         69.95        26.80 o                         
 -15  -3   5         16.03          8.52        18.01 o                         
 -14  -3   5         27.18         33.89        19.84 o                         
 -13  -3   5         17.04        -12.25        13.57 o                         
 -12  -3   5         42.93         39.95        16.38 o                         
 -11  -3   5         10.13         12.53        11.20 o                         
 -10  -3   5          7.66         32.31        12.79 o                         
  -9  -3   5         49.20         81.96        17.40 o                         
  -8  -3   5       1722.63       1724.74        50.29 o                         
  -7  -3   5         46.96         74.12        12.87 o                         
  -6  -3   5        448.34        410.43        20.98 o                         
  -5  -3   5        480.77        531.05        28.14 o                         
  -4  -3   5        248.43        313.63        11.19 o                         
  -3  -3   5       1315.03       1489.93        31.89 o                         
  -2  -3   5        399.38        419.93        20.16 o                         
  -1  -3   5        131.11        171.09         9.25 o                         
   0  -3   5        367.15        363.77        12.14 o                         
   1  -3   5        428.33        431.00        13.30 o                         
   2  -3   5        909.57        940.73        31.36 o                         
   3  -3   5       1483.80       1623.16        40.26 o                         
   4  -3   5        252.34        238.15        11.57 o                         
   5  -3   5        552.28        558.72        17.27 o                         
   6  -3   5        200.30        179.89        12.19 o                         
   7  -3   5         30.36         34.59         7.42 o                         
   8  -3   5          0.63         29.46         8.75 o                         
   9  -3   5        975.70       1008.96        29.20 o                         
  10  -3   5        332.50        338.05        19.36 o                         
  11  -3   5         85.95         79.74        13.87 o                         
  12  -3   5          6.23          7.15        10.13 o                         
  13  -3   5          0.04         -3.03        10.59 o                         
  14  -3   5         27.28         51.48        15.85 o                         
  15  -3   5         13.20         19.14        20.18 o                         
 -15  -2   5          0.68         -5.77        17.59 o                         
 -14  -2   5         68.43         57.34        18.96 o                         
 -13  -2   5          2.00         10.70        14.70 o                         
 -12  -2   5         95.90        116.53        20.82 o                         
 -11  -2   5        251.24        206.98        31.30 o                         
 -10  -2   5        193.38        246.35        25.75 o                         
  -9  -2   5        138.38        120.92        29.06 o                         
  -8  -2   5       1387.25       1214.92        40.62 o                         
  -7  -2   5          0.04          7.40         8.02 o                         
  -6  -2   5         37.70         34.35         8.95 o                         
  -5  -2   5        423.86        394.34        19.40 o                         
  -4  -2   5      14567.29      15189.09       248.52 o                         
  -3  -2   5       1369.85       1334.27        26.67 o                         
  -2  -2   5       1361.50       1147.94        22.12 o                         
  -1  -2   5       5460.95       5794.35        80.32 o                         
   0  -2   5       3729.09       3781.05        55.30 o                         
   1  -2   5       2854.15       3110.79        47.20 o                         
   2  -2   5       3662.10       3490.10        52.45 o                         
   3  -2   5         63.17         41.88         6.11 o                         
   4  -2   5       5505.69       5829.98        83.59 o                         
   5  -2   5        155.50        124.11         9.22 o                         
   6  -2   5         42.83         26.36         6.14 o                         
   7  -2   5         50.53         76.14         8.90 o                         
   8  -2   5         13.58         15.31         6.44 o                         
   9  -2   5       1350.02       1318.98        32.98 o                         
  10  -2   5        284.96        317.19        18.98 o                         
  11  -2   5        138.39        136.06        14.33 o                         
  12  -2   5        256.15        270.94        24.58 o                         
  13  -2   5         25.06         21.36        12.24 o                         
  14  -2   5         11.82          4.32        11.74 o                         
  15  -2   5          4.91        -15.31        15.31 o                         
 -15  -1   5        123.80         71.68        21.82 o                         
 -14  -1   5          2.79         -5.33        14.60 o                         
 -13  -1   5         75.73         90.57        19.80 o                         
 -12  -1   5         30.70         26.71        14.16 o                         
 -11  -1   5         31.09          5.87        11.71 o                         
 -10  -1   5          0.02         -0.48        10.68 o                         
  -9  -1   5        311.68        308.59        25.25 o                         
  -8  -1   5       1351.52       1320.11        42.38 o                         
  -7  -1   5         92.31         65.05        18.79 o                         
  -6  -1   5        969.42        954.36        31.42 o                         
  -5  -1   5        684.58        742.62        26.34 o                         
  -4  -1   5         57.79         61.28         9.98 o                         
  -3  -1   5        104.23         80.79        10.05 o                         
  -2  -1   5       1561.58       1565.77        22.06 o                         
  -1  -1   5        452.36        466.94        12.09 o                         
   0  -1   5         10.33          9.04         4.68 o                         
   1  -1   5       9706.64       9990.81       130.63 o                         
   2  -1   5       3082.79       3049.67        45.54 o                         
   3  -1   5        100.77         97.42         7.31 o                         
   4  -1   5        204.35        242.62        12.61 o                         
   5  -1   5        281.99        317.95        11.99 o                         
   6  -1   5        189.93        210.58        11.24 o                         
   7  -1   5         58.82         70.91         8.36 o                         
   8  -1   5        160.20        169.92        12.86 o                         
   9  -1   5       1015.62        961.89        39.65 o                         
  10  -1   5         34.09         25.59         8.46 o                         
  11  -1   5         12.84         11.17         7.98 o                         
  12  -1   5         58.64         72.05        13.78 o                         
  13  -1   5         50.03         35.06        30.80 o                         
  14  -1   5         78.55        142.73        29.06 o                         
  15  -1   5         25.31         50.11        19.84 o                         
  16  -1   5         29.60         78.30        22.62 o                         
 -15   0   5         75.65        140.13        26.06 o                         
 -14   0   5        157.00        166.06        26.37 o                         
 -13   0   5        230.18        203.28        25.40 o                         
 -12   0   5         29.24         58.02        18.12 o                         
 -11   0   5         14.13         29.73        17.57 o                         
 -10   0   5        485.23        590.50        31.27 o                         
  -9   0   5        710.07        661.99        31.15 o                         
  -8   0   5        413.91        399.25        23.64 o                         
  -7   0   5       1638.26       1535.25        58.62 o                         
  -6   0   5       1391.85       1374.05        39.29 o                         
  -5   0   5       3828.53       3830.64        77.04 o                         
  -4   0   5       2649.71       2890.28        60.20 o                         
  -3   0   5       1200.46       1291.64        32.79 o                         
  -2   0   5        400.52       1240.92        78.10 o                         
  -1   0   5        293.65        382.06        10.55 o                         
   0   0   5      23623.90      23890.65       300.80 o                         
   1   0   5        978.13       3605.40       572.37 o                         
   2   0   5        529.94        572.18        17.43 o                         
   3   0   5       9358.50       9193.72       151.97 o                         
   4   0   5       1588.19       1809.24        30.50 o                         
   5   0   5       2057.77       2106.55        35.76 o                         
   6   0   5        686.49       1036.28        59.32 o                         
   7   0   5       1257.46       1255.76        27.70 o                         
   8   0   5        846.86        971.34        25.10 o                         
   9   0   5        167.32        175.81        13.47 o                         
  10   0   5         94.56        119.53        12.54 o                         
  11   0   5       1448.34       1410.78        36.28 o                         
  12   0   5          9.69          9.93        10.86 o                         
  13   0   5        334.98        371.59        29.23 o                         
  14   0   5          0.88         26.66        12.77 o                         
  15   0   5        114.46        133.63        29.93 o                         
  16   0   5        321.14        440.17        48.37 o                         
 -15   1   5         54.17         78.78        21.81 o                         
 -14   1   5         10.01          6.42        16.04 o                         
 -13   1   5        103.28         97.45        20.37 o                         
 -12   1   5        136.54        146.60        22.27 o                         
 -11   1   5          9.03          0.63        11.58 o                         
 -10   1   5        234.70        249.80        38.80 o                         
  -9   1   5         10.57         -0.06        10.21 o                         
  -8   1   5        365.69        334.09        39.69 o                         
  -7   1   5         34.82         34.89         5.52 o                         
  -6   1   5          7.87          6.84         4.02 o                         
  -5   1   5         11.57         15.22         3.99 o                         
  -4   1   5        192.25        179.25         6.42 o                         
  -3   1   5        753.09        864.09        14.21 o                         
  -2   1   5        677.23        622.94        13.89 o                         
  -1   1   5        291.27        286.93         9.29 o                         
   0   1   5         23.29         37.99         5.02 o                         
   1   1   5       1208.05       1176.32        20.86 o                         
   2   1   5        403.69        401.61         7.86 o                         
   3   1   5        170.49        164.11        10.96 o                         
   4   1   5        245.73        242.91         5.78 o                         
   5   1   5       1113.57       1167.75        19.85 o                         
   6   1   5        144.01        164.81         9.57 o                         
   7   1   5        336.82        365.21        13.55 o                         
   8   1   5        800.35        777.54        32.76 o                         
   9   1   5         62.36         74.77         9.58 o                         
  10   1   5          0.28         -0.41         6.55 o                         
  11   1   5         43.36         42.57        11.43 o                         
  12   1   5        270.12        258.33        19.09 o                         
  13   1   5          0.76          2.86         9.96 o                         
  14   1   5         69.13         92.14        30.62 o                         
  15   1   5         57.91         93.26        24.36 o                         
 -15   2   5        148.84        166.68        26.95 o                         
 -14   2   5          1.88          2.14        29.06 o                         
 -13   2   5         48.68         34.70        50.98 o                         
 -12   2   5          2.95         14.22        13.81 o                         
 -11   2   5         81.87         79.32        17.05 o                         
 -10   2   5         31.88         36.19        13.39 o                         
  -9   2   5        764.40        735.21        32.72 o                         
  -8   2   5         86.58         93.74         9.90 o                         
  -7   2   5       2142.19       2099.92        46.27 o                         
  -6   2   5         93.43         83.90        11.98 o                         
  -5   2   5        183.31        130.87         8.60 o                         
  -4   2   5         68.40         52.21         6.21 o                         
  -3   2   5       2350.89       2143.05        35.87 o                         
  -2   2   5       1801.74       1848.08        49.93 o                         
  -1   2   5       2253.88       2041.48        32.85 o                         
   0   2   5        111.81        120.24         7.42 o                         
   1   2   5       1332.66       1162.05        20.94 o                         
   2   2   5         87.26         92.99         5.78 o                         
   3   2   5         52.27         26.40         5.78 o                         
   4   2   5        186.41        214.96        12.09 o                         
   5   2   5       2056.92       2023.96        27.26 o                         
   6   2   5       1969.00       2042.81        35.25 o                         
   7   2   5         48.76         64.61         9.79 o                         
   8   2   5        261.13        233.47        18.21 o                         
   9   2   5        502.01        514.80        20.37 o                         
  10   2   5        971.91        888.05        31.38 o                         
  11   2   5         39.03         59.86        10.60 o                         
  12   2   5        819.01        755.87        45.41 o                         
  13   2   5        384.97        416.77        39.67 o                         
  14   2   5        176.30        197.78        22.15 o                         
  15   2   5         47.95         30.62        16.36 o                         
  16   2   5          9.67         -5.57        17.75 o                         
 -14   3   5        127.12        166.05        25.88 o                         
 -13   3   5         20.72         25.22        22.79 o                         
 -12   3   5        139.06        183.85        24.04 o                         
 -11   3   5        286.74        277.41        36.71 o                         
 -10   3   5        105.26        108.55        18.79 o                         
  -9   3   5         72.33         72.16        14.32 o                         
  -8   3   5        143.52        171.86        19.50 o                         
  -7   3   5         32.61         53.49         8.50 o                         
  -6   3   5         29.92         41.13        12.88 o                         
  -5   3   5        210.73        233.27        11.61 o                         
  -4   3   5          0.03         20.23         6.59 o                         
  -3   3   5          0.65          5.83         4.08 o                         
  -2   3   5        107.44        218.85        15.66 o                         
  -1   3   5       2205.87       2217.34        36.16 o                         
   0   3   5        354.37        338.68        10.81 o                         
   1   3   5        478.86        456.57        12.30 o                         
   2   3   5        415.23        439.76        11.64 o                         
   3   3   5        135.55        123.54         9.05 o                         
   4   3   5       3008.96       3087.13        38.54 o                         
   5   3   5          4.22          0.57         2.39 o                         
   6   3   5        691.91        662.20        21.58 o                         
   7   3   5        578.48        607.74        17.24 o                         
   8   3   5        679.40        684.66        19.64 o                         
   9   3   5          9.86         10.26         5.96 o                         
  10   3   5         41.78         22.72         8.12 o                         
  11   3   5         28.19         24.76         8.97 o                         
  12   3   5        225.81        280.28        36.02 o                         
  13   3   5          0.33         26.42        11.78 o                         
  14   3   5          9.88          1.02         9.45 o                         
  15   3   5        101.75        139.54        28.88 o                         
  16   3   5         29.14         55.33        22.62 o                         
 -14   4   5         23.39         14.75        29.23 o                         
 -13   4   5          9.96        -15.87        16.70 o                         
 -12   4   5         22.07         12.42        14.29 o                         
 -11   4   5          0.02         10.29        11.87 o                         
 -10   4   5        106.69        109.37        17.95 o                         
  -9   4   5        586.00        577.44        29.20 o                         
  -8   4   5        212.43        220.47        15.81 o                         
  -7   4   5        235.92        217.32        14.87 o                         
  -6   4   5         51.01         38.99         7.15 o                         
  -5   4   5        666.30        689.52        19.82 o                         
  -4   4   5        876.89        850.39        38.62 o                         
  -3   4   5        203.79        232.41        11.02 o                         
  -2   4   5        172.75        175.52        17.92 o                         
  -1   4   5        172.70        149.13         9.04 o                         
   0   4   5        162.94        215.64         9.47 o                         
   1   4   5       2093.78       2052.37        34.24 o                         
   2   4   5        527.30        626.48        15.32 o                         
   3   4   5       1169.47       1146.92        22.29 o                         
   4   4   5        202.83        171.84        10.91 o                         
   5   4   5       1510.21       1620.08        29.28 o                         
   6   4   5         98.67         75.21         7.36 o                         
   7   4   5         24.86         20.04         5.26 o                         
   8   4   5        223.54        224.99        18.75 o                         
   9   4   5         64.31         63.88         9.20 o                         
  10   4   5        392.53        368.62        17.39 o                         
  11   4   5         34.96         37.00         9.40 o                         
  12   4   5        589.58        545.83        52.53 o                         
  13   4   5         14.37         12.99        11.89 o                         
  14   4   5         55.69         63.48        14.76 o                         
  15   4   5          7.99          3.83        15.31 o                         
  16   4   5        218.04        153.11        29.58 o                         
 -13   5   5         32.29         48.59        17.49 o                         
 -12   5   5         26.26         37.77        15.36 o                         
 -11   5   5        215.38        225.45        24.61 o                         
 -10   5   5          2.03         -7.32         9.94 o                         
  -9   5   5        100.95         97.66        13.25 o                         
  -8   5   5        261.69        268.05        17.90 o                         
  -7   5   5         50.47         56.57         9.15 o                         
  -6   5   5        348.35        330.66        27.01 o                         
  -5   5   5         28.42         38.95         7.23 o                         
  -4   5   5        236.83        213.81        12.16 o                         
  -3   5   5       1485.31       1512.03        39.98 o                         
  -2   5   5        186.22        204.47        10.42 o                         
  -1   5   5          0.63          7.15         4.63 o                         
   0   5   5        855.94        843.95        19.59 o                         
   1   5   5         24.63         21.26         5.26 o                         
   2   5   5         35.00         47.52         6.20 o                         
   3   5   5         96.21        105.69         8.23 o                         
   4   5   5       1135.73       1075.37        22.88 o                         
   5   5   5        251.48        270.89        11.34 o                         
   6   5   5        513.16        525.95        20.61 o                         
   7   5   5          0.14         -4.02         4.02 o                         
   8   5   5         48.77         48.35         7.21 o                         
   9   5   5          4.61          1.88         6.36 o                         
  10   5   5        731.83        660.70        22.61 o                         
  11   5   5        217.38        220.19        16.38 o                         
  12   5   5        167.28        143.31        18.81 o                         
  13   5   5         18.10         14.02        11.19 o                         
  14   5   5          3.04         19.49        11.81 o                         
  15   5   5          5.55         22.62        16.36 o                         
  16   5   5          4.93         70.64        23.66 o                         
 -13   6   5         29.64         99.52        39.67 o                         
 -12   6   5         19.31         24.01        29.58 o                         
 -11   6   5        130.52        187.20        34.96 o                         
 -10   6   5         17.55         14.75        11.58 o                         
  -9   6   5         18.08         24.99         9.15 o                         
  -8   6   5        126.34        152.67        14.43 o                         
  -7   6   5        662.45        617.87        22.35 o                         
  -6   6   5       1555.36       1468.99        34.34 o                         
  -5   6   5        451.84        483.48        22.27 o                         
  -4   6   5        146.93        131.87        10.83 o                         
  -3   6   5        835.81        829.93        28.04 o                         
  -2   6   5         63.19         52.88         6.76 o                         
  -1   6   5        205.44        179.45        10.36 o                         
   0   6   5       1420.27       1587.70        30.35 o                         
   1   6   5        321.02        366.23        13.04 o                         
   2   6   5          0.16         -1.45         4.09 o                         
   3   6   5          6.57          2.46         5.09 o                         
   4   6   5        709.91        629.52        17.43 o                         
   5   6   5       1823.80       1927.21        36.38 o                         
   6   6   5         34.20         26.13         5.71 o                         
   7   6   5       1173.30       1216.72        38.64 o                         
   8   6   5       1263.97       1194.91        28.94 o                         
   9   6   5        100.41        129.72        11.81 o                         
  10   6   5        278.76        285.33        17.83 o                         
  11   6   5        433.91        358.09        19.90 o                         
  12   6   5        338.58        323.95        37.41 o                         
  13   6   5        255.56        270.35        24.85 o                         
  14   6   5          0.86          3.78        18.44 o                         
  15   6   5        107.50        110.66        26.80 o                         
  16   6   5        324.38        382.75        45.59 o                         
 -12   7   5          9.54          2.44        24.71 o                         
 -11   7   5        244.68        207.02        44.89 o                         
 -10   7   5          5.00         -9.05        21.23 o                         
  -9   7   5         84.30         83.80        13.70 o                         
  -8   7   5         26.80         24.16         8.81 o                         
  -7   7   5          0.15         -6.10         6.10 o                         
  -6   7   5         58.77         57.56         9.39 o                         
  -5   7   5        676.05        669.39        26.92 o                         
  -4   7   5        199.40        193.01        16.95 o                         
  -3   7   5         16.07         21.08         5.89 o                         
  -2   7   5         19.96         21.17         6.74 o                         
  -1   7   5        249.75        258.43        11.86 o                         
   0   7   5        525.37        540.00        26.65 o                         
   1   7   5         15.30         10.18         9.00 o                         
   2   7   5        851.34        967.23        34.55 o                         
   3   7   5         71.15         77.35         7.87 o                         
   4   7   5         39.47         37.31         6.34 o                         
   5   7   5        593.02        636.48        18.75 o                         
   6   7   5         13.47         21.56         7.79 o                         
   7   7   5       1003.29       1072.28        31.77 o                         
   8   7   5         31.39         31.50        11.66 o                         
   9   7   5         52.30         38.10         8.81 o                         
  10   7   5        275.54        247.14        17.33 o                         
  11   7   5         80.47         75.90        11.54 o                         
  12   7   5         58.84         68.10        14.27 o                         
  13   7   5        225.30        247.95        23.97 o                         
  14   7   5         54.89         81.01        17.23 o                         
  15   7   5        111.62         90.82        25.06 o                         
  16   7   5         15.14         63.33        24.71 o                         
 -12   8   5        101.17         97.09        39.32 o                         
 -11   8   5         26.26         17.75        28.53 o                         
 -10   8   5        237.22        380.32        57.77 o                         
  -9   8   5         10.54         33.65        17.92 o                         
  -8   8   5        106.66        111.28        19.40 o                         
  -7   8   5        100.51        104.21        21.92 o                         
  -6   8   5        517.14        576.91        32.26 o                         
  -5   8   5         81.12        120.69        20.15 o                         
  -4   8   5       2452.36       2439.66        46.53 o                         
  -3   8   5       1698.57       1606.48        33.62 o                         
  -2   8   5         34.39         57.56         7.12 o                         
  -1   8   5          0.62        141.98        23.66 o                         
   0   8   5        398.07        464.81        29.22 o                         
   1   8   5        730.35        728.33        19.92 o                         
   2   8   5       1127.28       1339.17        28.87 o                         
   3   8   5        152.39        162.75        22.28 o                         
   4   8   5       1512.48       1589.96        35.63 o                         
   5   8   5       2724.38       2580.86        46.98 o                         
   6   8   5        145.99        149.97        12.08 o                         
   7   8   5          7.10         94.39        45.24 o                         
   9   8   5       1133.56       1052.67        29.96 o                         
  10   8   5        263.12        204.60        16.26 o                         
  11   8   5        170.98        179.05        19.81 o                         
  12   8   5         29.96         30.58        11.80 o                         
  13   8   5        231.92        248.35        27.14 o                         
  14   8   5        172.07        236.25        35.15 o                         
  15   8   5        156.49        199.01        34.80 o                         
  16   8   5         13.87         32.71        21.58 o                         
 -11   9   5          1.82         30.97        32.71 o                         
 -10   9   5         19.59         -0.70        24.71 o                         
  -9   9   5        223.50        232.40        29.17 o                         
  -8   9   5        206.58        180.19        25.39 o                         
  -7   9   5         96.40         73.77        18.41 o                         
  -6   9   5         66.58         49.96        15.36 o                         
  -5   9   5        171.51        151.02        21.99 o                         
  -4   9   5          0.15         -0.25        10.85 o                         
  -3   9   5        103.25         68.03        18.27 o                         
  -2   9   5          0.05         11.21        10.62 o                         
  -1   9   5        343.74        303.38        31.50 o                         
   0   9   5        993.51        940.57        22.68 o                         
   1   9   5         76.37         91.71        13.24 o                         
   2   9   5        128.91        118.62        14.92 o                         
   3   9   5        843.69        781.94        22.00 o                         
   4   9   5          6.52          6.89         6.14 o                         
   5   9   5        990.00        992.07        33.89 o                         
   6   9   5         61.49         64.99         9.72 o                         
   7   9   5         27.88         19.48        10.66 o                         
   8   9   5         13.72         22.08         7.70 o                         
   9   9   5          4.66         -2.12         6.45 o                         
  10   9   5          1.51         -6.46         6.46 o                         
  11   9   5          9.89          9.13        11.31 o                         
  12   9   5        187.29        176.58        21.75 o                         
  13   9   5          7.46         13.61        14.79 o                         
  14   9   5          0.19          9.05        17.05 o                         
  15   9   5         96.92         99.18        28.19 o                         
 -10  10   5          1.94          2.78        22.27 o                         
  -9  10   5         14.01         18.63        19.49 o                         
  -8  10   5        117.69        105.59        29.93 o                         
  -7  10   5        123.44         75.54        22.27 o                         
  -6  10   5         28.49         29.35        14.48 o                         
  -5  10   5          0.70        -14.44        14.44 o                         
  -4  10   5         29.29          8.68        20.18 o                         
  -3  10   5        831.18        776.75        37.25 o                         
  -2  10   5        565.73        570.76        65.75 o                         
  -1  10   5       1850.48       1723.97        54.60 o                         
   0  10   5         35.76          4.08         9.72 o                         
   1  10   5         39.72         43.70        13.03 o                         
   2  10   5        741.23        761.19        21.65 o                         
   3  10   5        246.82        246.46        14.36 o                         
   4  10   5         35.14         64.90        10.21 o                         
   5  10   5        899.93        817.32        36.07 o                         
   6  10   5         97.75         92.56        11.67 o                         
   7  10   5        932.52        899.26        28.74 o                         
   8  10   5       1427.04       1392.01        35.54 o                         
   9  10   5         99.84        102.16        12.56 o                         
  10  10   5          2.19         -6.35        12.98 o                         
  11  10   5        319.54        369.85        28.24 o                         
  12  10   5         12.16          3.47        10.68 o                         
  13  10   5        179.65        207.19        23.99 o                         
  14  10   5         11.01          4.18        17.05 o                         
  15  10   5        124.72        189.62        35.15 o                         
  -9  11   5          8.89         13.26        17.39 o                         
  -8  11   5        121.78         73.08        21.65 o                         
  -7  11   5         21.31          0.58        32.19 o                         
  -6  11   5         12.61         27.15        15.20 o                         
  -5  11   5         23.88         14.84        22.79 o                         
  -4  11   5        490.90        459.36        33.36 o                         
  -3  11   5          3.31         -6.87        10.46 o                         
  -2  11   5         29.18         70.98        16.35 o                         
  -1  11   5          9.22         15.27        17.75 o                         
   0  11   5         47.54         50.51        14.86 o                         
   1  11   5        247.26        193.79        39.31 o                         
   2  11   5         89.67         74.09        14.85 o                         
   3  11   5         19.28          9.98        10.01 o                         
   4  11   5          9.05         23.19         8.13 o                         
   5  11   5        135.56        153.13        13.61 o                         
   6  11   5        260.18        252.70        18.15 o                         
   7  11   5        277.67        318.25        23.35 o                         
   8  11   5         21.53         22.85        12.91 o                         
   9  11   5         21.44         62.76        11.16 o                         
  10  11   5         11.60         18.68         9.76 o                         
  11  11   5         20.56         28.38        12.66 o                         
  12  11   5          1.88         28.49        12.87 o                         
  13  11   5         44.06         68.46        16.85 o                         
  14  11   5         63.97        109.27        27.84 o                         
  -8  12   5         39.60         68.48        27.84 o                         
  -7  12   5         58.32         65.22        20.53 o                         
  -6  12   5         31.93         48.89        30.62 o                         
  -5  12   5        137.02        119.81        21.73 o                         
  -4  12   5          2.86         11.45        12.62 o                         
  -3  12   5        110.52        115.33        21.49 o                         
  -2  12   5        161.57        154.97        22.24 o                         
  -1  12   5        188.21        174.36        29.74 o                         
   0  12   5          2.60          3.31        11.54 o                         
   1  12   5         20.03         19.13        12.93 o                         
   2  12   5          2.05          4.71        11.00 o                         
   3  12   5          8.39         12.37        11.53 o                         
   4  12   5        689.98        632.74        34.57 o                         
   5  12   5        309.79        349.94        31.11 o                         
   6  12   5         72.66         64.94        15.70 o                         
   7  12   5        364.78        386.01        31.71 o                         
   8  12   5        138.36        160.06        15.62 o                         
   9  12   5         33.36         36.30        10.27 o                         
  10  12   5         38.80         40.13        13.23 o                         
  11  12   5         11.08         31.81        25.75 o                         
  12  12   5         59.48         50.44        15.51 o                         
  13  12   5         44.36         60.31        17.63 o                         
  14  12   5          2.42        -12.18        16.36 o                         
  -7  13   5          0.44          5.22        14.61 o                         
  -6  13   5         39.09         72.65        21.50 o                         
  -5  13   5         51.54         48.52        17.39 o                         
  -4  13   5          4.98         20.12        14.38 o                         
  -3  13   5         69.02         79.71        20.21 o                         
  -2  13   5        339.35        330.29        33.75 o                         
  -1  13   5         27.97         15.81        13.75 o                         
   0  13   5          9.91         34.17        14.36 o                         
   1  13   5         71.94         40.85        14.52 o                         
   2  13   5          0.14          7.88        11.67 o                         
   3  13   5         58.09         52.41        15.99 o                         
   4  13   5         20.91         -0.85        10.65 o                         
   5  13   5         18.38         36.42        14.11 o                         
   6  13   5          5.97         -2.52        11.31 o                         
   7  13   5          9.12         30.84        13.21 o                         
   8  13   5         13.65          4.96        14.44 o                         
   9  13   5         40.09         35.58        14.11 o                         
  10  13   5         21.11         34.80        19.49 o                         
  11  13   5         52.83         49.32        15.76 o                         
  12  13   5         13.46         19.08        14.00 o                         
  13  13   5         12.92         13.57        18.79 o                         
  -6  14   5          6.53          2.44        21.58 o                         
  -5  14   5        132.99        153.42        37.57 o                         
  -4  14   5         39.58         43.84        18.68 o                         
  -3  14   5          1.62         16.50        22.10 o                         
  -2  14   5         44.91         61.53        19.31 o                         
  -1  14   5        267.53        288.26        32.01 o                         
   0  14   5        192.29        207.19        28.28 o                         
   1  14   5         21.93         18.07        12.79 o                         
   2  14   5         78.80         78.12        18.70 o                         
   3  14   5          0.93          1.99        11.71 o                         
   4  14   5         78.99         57.55        17.09 o                         
   5  14   5         82.17         79.96        18.94 o                         
   6  14   5         31.88         36.41        15.20 o                         
   7  14   5        215.32        249.52        29.04 o                         
   8  14   5        486.27        508.54        40.35 o                         
   9  14   5          2.75         31.32        15.36 o                         
  10  14   5         26.25         31.67        21.58 o                         
  11  14   5          8.25         22.62        20.53 o                         
  12  14   5          6.20        -15.66        15.66 o                         
  -4  15   5        194.82        189.71        71.49 o                         
  -3  15   5          4.70         36.19        18.98 o                         
  -2  15   5         11.17         49.63        22.27 o                         
  -1  15   5          0.34         -2.88        14.67 o                         
   0  15   5         12.43         12.69        14.96 o                         
   1  15   5         42.95         50.02        17.93 o                         
   2  15   5        110.35         99.26        43.85 o                         
   3  15   5          1.63          5.18        12.04 o                         
   4  15   5         34.84         47.81        17.56 o                         
   5  15   5         33.75         65.41        26.80 o                         
   6  15   5          2.60         14.92        15.29 o                         
   7  15   5          0.00         -1.68        13.21 o                         
   8  15   5         14.93         38.59        27.84 o                         
   9  15   5        108.20         40.71        26.80 o                         
  10  15   5          0.85        -14.62        14.62 o                         
  -1  16   5          1.68         20.61        30.80 o                         
   0  16   5        456.31        494.99        44.90 o                         
   1  16   5          4.73          8.09        15.13 o                         
   2  16   5          7.71         46.50        18.71 o                         
   3  16   5          0.01          5.23        14.85 o                         
   4  16   5        164.05        174.72        28.27 o                         
   5  16   5         29.32         41.81        18.08 o                         
   6  16   5        205.29        188.73        37.91 o                         
   7  16   5          0.83        -13.47        13.47 o                         
   8  16   5        159.71        173.94        47.48 o                         
  -4 -15   6          0.10         12.18        22.62 o                         
  -3 -15   6          0.84        -11.21        25.58 o                         
  -2 -15   6          0.71         14.34        17.81 o                         
  -1 -15   6         17.49          9.19        17.72 o                         
   0 -15   6          6.64         16.70        26.45 o                         
  -7 -14   6        168.20        270.70        52.89 o                         
  -6 -14   6         19.09         17.05        27.84 o                         
  -5 -14   6         44.66         70.81        25.93 o                         
  -4 -14   6        138.74        161.86        27.44 o                         
  -3 -14   6         47.00         52.94        19.66 o                         
  -2 -14   6        109.82        164.79        27.64 o                         
  -1 -14   6         96.99        109.87        52.55 o                         
   0 -14   6        272.21        314.08        36.00 o                         
   1 -14   6         16.68         16.86        24.36 o                         
   2 -14   6          0.63          1.01        15.50 o                         
   3 -14   6          0.42         44.67        19.48 o                         
  -9 -13   6         42.16         42.80        27.84 o                         
  -8 -13   6         30.49         11.14        25.40 o                         
  -7 -13   6         11.31          7.66        26.45 o                         
  -6 -13   6          9.59         -0.83        41.06 o                         
  -5 -13   6        140.73        126.19        50.46 o                         
  -4 -13   6        223.53        242.61        36.36 o                         
  -3 -13   6          4.27         25.58        17.23 o                         
  -2 -13   6         33.33         31.82        18.27 o                         
  -1 -13   6        126.45         83.91        20.04 o                         
   0 -13   6         26.46         14.46        15.90 o                         
   1 -13   6          2.76          1.83        13.53 o                         
   2 -13   6         19.64         -1.58        14.61 o                         
   3 -13   6         15.30         51.80        19.86 o                         
   4 -13   6        121.17        126.52        24.82 o                         
   5 -13   6          0.46         11.87        18.20 o                         
   6 -13   6         79.25         76.47        27.66 o                         
 -11 -12   6          3.91         26.80        29.23 o                         
 -10 -12   6        127.83        129.80        40.71 o                         
  -9 -12   6         40.65         78.65        34.80 o                         
  -8 -12   6          0.05        -15.66        21.58 o                         
  -7 -12   6         44.74         20.53        27.14 o                         
  -6 -12   6          0.73          4.23        20.18 o                         
  -5 -12   6          0.09         -3.55        11.85 o                         
  -4 -12   6         58.01         57.93        16.72 o                         
  -3 -12   6        147.08        146.81        30.97 o                         
  -2 -12   6        409.38        398.39        71.16 o                         
  -1 -12   6        422.77        445.85        37.63 o                         
   0 -12   6         68.01         70.16        19.31 o                         
   1 -12   6          0.27        -10.52        13.40 o                         
   2 -12   6         38.83         23.84        15.04 o                         
   3 -12   6         12.50         22.22        15.20 o                         
   4 -12   6         11.54         41.99        17.80 o                         
   5 -12   6         33.78         27.30        18.71 o                         
   6 -12   6        161.62        189.50        43.31 o                         
   7 -12   6         62.51         30.77        20.55 o                         
 -12 -11   6         81.67        116.22        23.37 o                         
 -11 -11   6        355.21        447.31        37.78 o                         
 -10 -11   6         17.81         44.41        16.41 o                         
  -9 -11   6          5.50         14.62        24.01 o                         
  -8 -11   6         14.34         34.80        25.40 o                         
  -7 -11   6        313.51        305.50        48.02 o                         
  -6 -11   6          0.93         10.13        11.80 o                         
  -5 -11   6         46.72         45.89        15.47 o                         
  -4 -11   6         53.28         71.50        16.54 o                         
  -3 -11   6        110.38        147.50        22.19 o                         
  -2 -11   6         34.74         39.93        15.66 o                         
  -1 -11   6        169.95        131.95        48.54 o                         
   0 -11   6        579.32        576.32        57.40 o                         
   1 -11   6        208.69        214.76        26.54 o                         
   2 -11   6        187.24        129.96        23.24 o                         
   3 -11   6          3.01         18.26        15.12 o                         
   4 -11   6         70.98        108.94        48.20 o                         
   5 -11   6          0.72         -7.24        13.52 o                         
   6 -11   6        273.62        345.07        36.38 o                         
   7 -11   6          8.54         -2.84        48.20 o                         
   8 -11   6          0.08         45.79        20.16 o                         
   9 -11   6        179.43        213.48        45.92 o                         
 -12 -10   6          5.16          7.76        15.04 o                         
 -11 -10   6          2.55          9.22        13.92 o                         
 -10 -10   6        122.03        102.55        20.12 o                         
  -9 -10   6        148.37        163.44        22.85 o                         
  -8 -10   6        172.37        170.34        21.60 o                         
  -7 -10   6        134.03        106.13        17.10 o                         
  -6 -10   6        395.78        410.16        21.73 o                         
  -5 -10   6          0.64          7.66        11.65 o                         
  -4 -10   6         51.00         65.32        15.66 o                         
  -3 -10   6        940.87        970.65        41.96 o                         
  -2 -10   6        768.60        730.89        37.16 o                         
  -1 -10   6        519.73        524.33        32.50 o                         
   0 -10   6         97.72         84.56        17.81 o                         
   1 -10   6        234.63        253.94        27.30 o                         
   2 -10   6         23.05         14.24        12.18 o                         
   3 -10   6        103.45        100.47        33.06 o                         
   4 -10   6         15.17         -9.68        12.54 o                         
   5 -10   6        333.76        377.52        63.16 o                         
   6 -10   6        159.64        213.07        53.05 o                         
   7 -10   6        454.98        514.46        42.19 o                         
   8 -10   6          1.22         -2.72        12.93 o                         
   9 -10   6          9.16        -14.79        14.79 o                         
  10 -10   6         17.79         36.77        19.56 o                         
 -13  -9   6          0.03         22.08        17.14 o                         
 -12  -9   6          1.84         -6.30        24.88 o                         
 -11  -9   6          0.03          6.46        16.01 o                         
 -10  -9   6        493.88        536.10        36.12 o                         
  -9  -9   6        359.15        397.09        84.04 o                         
  -8  -9   6         22.76         22.62        11.94 o                         
  -7  -9   6         55.19         57.23        13.46 o                         
  -6  -9   6        227.81        245.02        20.69 o                         
  -5  -9   6         20.87         20.17        15.59 o                         
  -4  -9   6         84.19         77.08        15.30 o                         
  -3  -9   6        436.06        432.56        18.61 o                         
  -2  -9   6       1166.14       1189.56        44.89 o                         
  -1  -9   6        157.52        135.42        26.10 o                         
   0  -9   6        546.73        678.96        34.88 o                         
   1  -9   6         26.39         58.20        15.86 o                         
   2  -9   6        360.42        401.10        32.47 o                         
   3  -9   6         53.10         59.90        16.22 o                         
   4  -9   6         28.55         29.64        13.89 o                         
   5  -9   6          0.34        -10.46        10.46 o                         
   6  -9   6          1.20        -11.00        11.00 o                         
   7  -9   6         29.25         43.93        34.28 o                         
   8  -9   6          4.78         20.99        15.73 o                         
   9  -9   6          3.04         -7.57        15.11 o                         
  10  -9   6        168.55        199.36        29.12 o                         
  11  -9   6         14.67        -12.81        21.23 o                         
 -14  -8   6         35.56         10.52        17.76 o                         
 -13  -8   6         80.78        112.31        23.21 o                         
 -12  -8   6         73.71         67.87        18.80 o                         
 -11  -8   6        227.32        241.38        27.99 o                         
 -10  -8   6          0.86        -11.89        11.89 o                         
  -9  -8   6       1129.23       1104.48        60.20 o                         
  -8  -8   6          3.28         -9.74         9.74 o                         
  -7  -8   6         55.86         46.41        13.06 o                         
  -6  -8   6          2.01          2.02         6.74 o                         
  -5  -8   6        394.34        333.30        17.33 o                         
  -4  -8   6          0.14          3.76         9.86 o                         
  -3  -8   6        839.82        787.44        32.48 o                         
  -2  -8   6        190.28        190.51        16.62 o                         
  -1  -8   6        679.87        639.70        20.14 o                         
   0  -8   6          1.28         -3.15         5.26 o                         
   1  -8   6       2238.53       2175.98        62.16 o                         
   2  -8   6       2793.88       2855.43        74.68 o                         
   3  -8   6        191.09        164.58        20.29 o                         
   4  -8   6         19.23         16.47        11.64 o                         
   5  -8   6        822.54        869.27        41.22 o                         
   6  -8   6        676.76        620.50        42.80 o                         
   7  -8   6        293.44        289.88        36.71 o                         
   8  -8   6        126.65        125.50        22.39 o                         
   9  -8   6         69.82         70.92        19.04 o                         
  10  -8   6        115.62         71.86        47.50 o                         
  11  -8   6         14.55         29.55        17.09 o                         
  12  -8   6         54.77         25.40        24.36 o                         
 -14  -7   6          0.89          2.25        16.64 o                         
 -13  -7   6         29.66         23.81        18.37 o                         
 -12  -7   6        148.64        189.83        35.13 o                         
 -11  -7   6         49.37          5.60        26.10 o                         
 -10  -7   6        243.07        273.56        27.17 o                         
  -9  -7   6         24.28         30.32        12.87 o                         
  -8  -7   6        546.22        543.49        38.96 o                         
  -7  -7   6          1.13          2.50         9.45 o                         
  -6  -7   6         24.82         29.05         8.16 o                         
  -5  -7   6        411.73        353.97        17.04 o                         
  -4  -7   6       1117.53       1078.07        27.91 o                         
  -3  -7   6        304.95        296.85        20.52 o                         
  -2  -7   6        751.92        751.83        35.70 o                         
  -1  -7   6         10.63         14.74         5.98 o                         
   0  -7   6         66.65         56.91         8.08 o                         
   1  -7   6         81.22         90.79         8.88 o                         
   2  -7   6        967.93        987.29        26.54 o                         
   3  -7   6        596.18        606.62        27.35 o                         
   4  -7   6         23.81         16.08        12.88 o                         
   5  -7   6         34.14         29.74        13.16 o                         
   6  -7   6        368.16        379.63        31.53 o                         
   7  -7   6         53.00         44.59        15.20 o                         
   8  -7   6        140.30        129.19        20.95 o                         
   9  -7   6        219.55        248.90        31.14 o                         
  10  -7   6        316.33        333.60        32.79 o                         
  11  -7   6          8.26         10.06        14.76 o                         
  12  -7   6          9.13          2.09        21.92 o                         
  13  -7   6         46.58         22.97        25.40 o                         
 -14  -6   6        567.52        749.05        44.97 o                         
 -13  -6   6        253.28        253.06        30.54 o                         
 -12  -6   6         60.25         44.94        16.88 o                         
 -11  -6   6         46.84         45.21        17.40 o                         
 -10  -6   6         31.48         34.62        17.92 o                         
  -9  -6   6          0.12          4.67        10.02 o                         
  -8  -6   6         70.71         58.82        13.83 o                         
  -7  -6   6        269.43        318.93        34.10 o                         
  -6  -6   6        818.87        755.75        22.92 o                         
  -5  -6   6         29.70         89.59        12.51 o                         
  -4  -6   6        374.85        318.49        26.77 o                         
  -3  -6   6        245.59        297.16        14.22 o                         
  -2  -6   6        634.73        572.61        18.36 o                         
  -1  -6   6        107.96        213.21        14.83 o                         
   0  -6   6       1112.20       1064.56        25.23 o                         
   1  -6   6        293.64        335.03        13.53 o                         
   2  -6   6        755.17        772.46        20.81 o                         
   3  -6   6         21.30         52.02         7.68 o                         
   4  -6   6        723.52        662.24        20.32 o                         
   5  -6   6         11.48         60.84        10.89 o                         
   6  -6   6        691.71        704.16        22.65 o                         
   7  -6   6          0.80          1.13         7.53 o                         
   8  -6   6         46.86         44.89        14.63 o                         
   9  -6   6          0.51          2.17        11.06 o                         
  10  -6   6         19.76         44.58        15.20 o                         
  11  -6   6        215.52        241.14        28.66 o                         
  12  -6   6         99.41        115.06        27.07 o                         
  13  -6   6          3.23         15.66        21.92 o                         
 -15  -5   6          4.16        -16.88        24.88 o                         
 -14  -5   6          4.33        -10.31        17.23 o                         
 -13  -5   6        136.90        177.31        25.93 o                         
 -12  -5   6        332.87        334.67        34.10 o                         
 -11  -5   6        246.80        224.57        31.49 o                         
 -10  -5   6        145.07        139.05        20.71 o                         
  -9  -5   6         65.76         62.00        19.31 o                         
  -8  -5   6        159.11        117.80        17.42 o                         
  -7  -5   6        281.94        262.13        29.93 o                         
  -6  -5   6       1151.45       1117.39        26.86 o                         
  -5  -5   6         30.76         22.46         6.20 o                         
  -4  -5   6        170.94        160.96        15.46 o                         
  -3  -5   6        285.91        299.48        21.47 o                         
  -2  -5   6        387.54        388.12        14.49 o                         
  -1  -5   6        507.98        438.75        15.26 o                         
   0  -5   6         53.57         39.37         6.72 o                         
   1  -5   6        576.56        563.36        17.12 o                         
   2  -5   6        546.70        520.75        17.08 o                         
   3  -5   6        526.06        511.35        23.00 o                         
   4  -5   6        139.31        156.55        18.27 o                         
   5  -5   6        836.73        774.82        22.61 o                         
   6  -5   6         10.38          1.47         6.49 o                         
   7  -5   6        169.06        134.81        14.06 o                         
   8  -5   6        183.75        160.23        14.14 o                         
   9  -5   6         44.12         22.00         9.09 o                         
  10  -5   6         10.35         14.96         9.08 o                         
  11  -5   6        235.83        234.09        27.09 o                         
  12  -5   6        106.51        104.79        23.24 o                         
  13  -5   6         12.57         19.14        22.62 o                         
  14  -5   6        114.21        145.11        36.89 o                         
 -15  -4   6         20.54         32.07        18.73 o                         
 -14  -4   6        197.76        184.20        28.17 o                         
 -13  -4   6         64.91         66.92        19.82 o                         
 -12  -4   6          9.77          6.77        13.00 o                         
 -11  -4   6         12.36         29.83        13.36 o                         
 -10  -4   6          0.36          5.94        13.75 o                         
  -9  -4   6         46.61          6.20        10.60 o                         
  -8  -4   6        352.13        334.56        26.22 o                         
  -7  -4   6         37.54         41.41        11.79 o                         
  -6  -4   6          1.31          3.71         4.35 o                         
  -5  -4   6         29.55         34.45         7.63 o                         
  -4  -4   6        143.22        122.02         9.36 o                         
  -3  -4   6          2.58          5.45         4.64 o                         
  -2  -4   6        791.57        813.45        20.46 o                         
  -1  -4   6        350.99        353.83        15.82 o                         
   0  -4   6        552.68        681.63        18.52 o                         
   1  -4   6         95.14        109.52        10.23 o                         
   2  -4   6        525.30        522.09        16.33 o                         
   3  -4   6        134.01        108.03         9.29 o                         
   4  -4   6        318.58        314.08        13.67 o                         
   5  -4   6        665.33        652.93        21.61 o                         
   6  -4   6       1278.50       1240.36        38.23 o                         
   7  -4   6        132.28        141.83        12.49 o                         
   8  -4   6         11.12         10.51         7.47 o                         
   9  -4   6          0.22          9.54         7.48 o                         
  10  -4   6         19.89          6.04         8.13 o                         
  11  -4   6         66.21         78.04        16.59 o                         
  12  -4   6         33.13         14.35        18.79 o                         
  13  -4   6          2.51         -2.96        14.03 o                         
  14  -4   6          2.35        -16.36        16.36 o                         
 -15  -3   6         42.91         35.43        20.41 o                         
 -14  -3   6         15.94         37.76        20.18 o                         
 -13  -3   6        161.77        199.62        27.89 o                         
 -12  -3   6        103.33         89.18        19.67 o                         
 -11  -3   6        226.12        218.22        25.27 o                         
 -10  -3   6        312.38        313.10        27.38 o                         
  -9  -3   6         57.33         14.48        15.14 o                         
  -8  -3   6        433.59        427.61        27.28 o                         
  -7  -3   6       1096.94       1157.16        60.72 o                         
  -6  -3   6          0.29          3.90         7.58 o                         
  -5  -3   6        771.41        845.22        16.81 o                         
  -4  -3   6        899.78       1110.45        71.23 o                         
  -3  -3   6       1910.38       2066.99        46.61 o                         
  -2  -3   6         38.62         86.65        12.53 o                         
  -1  -3   6          2.01         29.47         7.23 o                         
   0  -3   6        231.07        214.98        13.20 o                         
   1  -3   6        621.86        639.53        17.20 o                         
   2  -3   6       1060.20       1108.27        24.10 o                         
   3  -3   6        968.70       1144.74        25.08 o                         
   4  -3   6       3141.57       3241.27        53.20 o                         
   5  -3   6        407.83        490.07        16.58 o                         
   6  -3   6        153.05        136.25        11.29 o                         
   7  -3   6       1732.97       1802.14        45.79 o                         
   8  -3   6         12.26         17.11         8.76 o                         
   9  -3   6        123.48        100.90        12.47 o                         
  10  -3   6         74.85         54.26        10.51 o                         
  11  -3   6         37.00         26.34         9.47 o                         
  12  -3   6          0.67         -0.50         9.65 o                         
  13  -3   6         49.66         78.37        16.54 o                         
  14  -3   6        309.38        377.75        31.45 o                         
  15  -3   6          2.58         16.88        16.12 o                         
 -15  -2   6          7.44         13.12        17.70 o                         
 -14  -2   6        123.06        107.30        24.19 o                         
 -13  -2   6          7.26          3.77        27.32 o                         
 -12  -2   6        213.92        250.41        32.36 o                         
 -11  -2   6         13.85          5.51        12.46 o                         
 -10  -2   6         39.99         25.16        12.30 o                         
  -9  -2   6        526.60        458.31        56.90 o                         
  -8  -2   6         86.36         82.75        15.47 o                         
  -7  -2   6        554.14        517.85        25.66 o                         
  -6  -2   6       1066.77       1033.29        34.53 o                         
  -5  -2   6        248.66        227.16        17.96 o                         
  -4  -2   6       2387.13       2347.04        62.12 o                         
  -3  -2   6       1601.95       1581.41        28.67 o                         
  -2  -2   6       1438.84       1501.66        28.00 o                         
  -1  -2   6        599.88        642.83        16.38 o                         
   0  -2   6       2128.43       1965.56        35.34 o                         
   1  -2   6        232.86        262.09        11.02 o                         
   2  -2   6         11.82          6.52         6.34 o                         
   3  -2   6       2902.47       2761.31        45.04 o                         
   4  -2   6       4659.60       4666.52        69.90 o                         
   5  -2   6         72.89         84.15        10.43 o                         
   6  -2   6        702.46        670.05        19.58 o                         
   7  -2   6         34.60         30.43        11.93 o                         
   8  -2   6        863.02        860.74        25.28 o                         
   9  -2   6        643.29        576.34        21.54 o                         
  10  -2   6         68.70         42.24         9.87 o                         
  11  -2   6         83.39         89.47        12.64 o                         
  12  -2   6         80.20         71.15        14.86 o                         
  13  -2   6         25.55         18.36        15.83 o                         
  14  -2   6        120.01        146.52        21.80 o                         
  15  -2   6         42.72         27.20        24.88 o                         
 -15  -1   6         56.50         86.18        35.32 o                         
 -14  -1   6          7.37         -9.89        16.10 o                         
 -13  -1   6        102.96         82.95        29.93 o                         
 -12  -1   6        163.69        175.11        24.34 o                         
 -11  -1   6        199.18        206.59        24.73 o                         
 -10  -1   6         38.94         51.72        14.63 o                         
  -9  -1   6        161.34        156.83        29.21 o                         
  -8  -1   6         92.81         92.76        22.79 o                         
  -7  -1   6         16.98         28.27        10.01 o                         
  -6  -1   6          0.18         -6.24         6.24 o                         
  -5  -1   6          3.12         -0.45         5.85 o                         
  -4  -1   6        108.72        123.47        14.62 o                         
  -3  -1   6       1655.79       1645.62        39.98 o                         
  -2  -1   6       3011.87       3260.23        49.39 o                         
  -1  -1   6        483.25        485.71        40.00 o                         
   0  -1   6        680.19        725.80        48.07 o                         
   1  -1   6       4493.16       4717.50        78.25 o                         
   2  -1   6       6532.79       6782.43        93.04 o                         
   3  -1   6        779.02        808.64        18.74 o                         
   4  -1   6        131.58        133.56        10.33 o
[truncated: 698,545 more chars]
